# Supplementary material for: Enterocytozoon bieneusi infection disrupts bile acid metabolism in the wild rodent gut microbiota: adaptive shifts in microbial metabolism and community structure
Source: Front Cell Infect Microbiol. 2025 Sep 22;15:1647377. doi: 10.3389/fcimb.2025.1647377 (PMC12497767; doi:10.3389/fcimb.2025.1647377)
Supplement: Supplementary file 3 [file Table1.xlsx]

## Sheet: Sheet1
Table S1:Summary information for 6,332 genomes.
Genome	Contigs	Genome Length	Gap	Average Length	N50	N90	Max length	Min Length	GC	Completeness	Contamination	Taxonomy
SRR11425439.bin.11	274	2330272	0	8504.64	12243	3850	54027	2004	42.88	84.98	0.07	d__Bacteria;p__Bacteroidota;c__Bacteroidia;o__Bacteroidales;f__Muribaculaceae;g__CAJUPY01;s__CAJUPY01 sp014802535
SRR13490895.bin.19	261	2230579	0	8546.28	10918	3896	67990	2005	51.23	86.22	2.78	d__Bacteria;p__Bacteroidota;c__Bacteroidia;o__Bacteroidales;f__Muribaculaceae;g__CAG-873;s__
SRR21474241.bin.108	221	2558533	0	11577.1	16650	5516	48273	2052	53.43	83.29	1.01	d__Bacteria;p__Bacteroidota;c__Bacteroidia;o__Bacteroidales;f__Muribaculaceae;g__CAG-485;s__
HJX1.bin.55	150	2566680	0	17111.2	26285	8355	81763	2024	49.1	96.7	0.2	d__Bacteria;p__Bacteroidota;c__Bacteroidia;o__Bacteroidales;f__UBA932;g__Cryptobacteroides;s__
SRR23368200.bin.46	101	2106668	0	20858.1	33163	9935	99535	2364	63.27	95.87	0.23	d__Bacteria;p__Bacillota_A;c__Clostridia;o__Oscillospirales;f__Oscillospiraceae;g__Avoscillospira_A;s__
H1682	164	5505672	29	33571.2	79503	14790	462886	501	49.1	99.99	3.66	d__Bacteria;p__Bacillota_A;c__Clostridia;o__Lachnospirales;f__Lachnospiraceae;g__Enterocloster;s__Enterocloster clostridioformis
RN14.bin.18	55	1860238	0	33822.5	52147	16226	136010	2811	47.01	89.64	2.57	d__Bacteria;p__Bacillota;c__Bacilli;o__Lactobacillales;f__Lactobacillaceae;g__Limosilactobacillus;s__Limosilactobacillus mucosae
BSTS5.bin.124	128	1460409	0	11409.5	14991	5807	62113	2022	49.89	81.2	0.05	d__Bacteria;p__Bacillota_A;c__Clostridia;o__Christensenellales;f__CAG-138;g__PeH17;s__
SRR21350787.bin.15	231	2574144	0	11143.5	21441	4353	73827	2019	46.78	81.86	1.04	d__Bacteria;p__Bacteroidota;c__Bacteroidia;o__Bacteroidales;f__Muribaculaceae;g__CAG-485;s__
HJ2.bin.2	304	1834003	0	6032.9	7545	2924	26992	2017	59.27	80.63	3.36	d__Bacteria;p__Bacillota_A;c__Clostridia;o__Oscillospirales;f__Acutalibacteraceae;g__Acutalibacter;s__
HJ20.bin.43	329	2481318	0	7542	9556	3723	39036	2008	52.43	91.72	2.13	d__Bacteria;p__Bacillota_A;c__Clostridia;o__Lachnospirales;f__Lachnospiraceae;g__MGBC164599;s__MGBC164599 sp910575625
ERR3357621.bin.25	10	1071013	0	107101	162188	35486	209671	24303	45.77	95.8	0	d__Bacteria;p__Pseudomonadota;c__Alphaproteobacteria;o__Rs-D84;f__Rs-D84;g__Enterousia;s__
S5.bin.12	155	3538378	0	22828.2	45525	10728	155649	2001	46.94	93.2	0.66	d__Bacteria;p__Bacillota_A;c__Clostridia;o__Lachnospirales;f__Lachnospiraceae;g__MGBC164599;s__
BVI9.bin.12	180	1366842	0	7593.57	10893	3356	62286	2026	61.05	80.19	4.99	d__Bacteria;p__Actinomycetota;c__Coriobacteriia;o__Coriobacteriales;f__QAMH01;g__QAMH01;s__
FDSW210084425_43MC.bin.2	237	3038511	0	12820.7	17929	5756	62145	2078	50.09	95.67	0.19	d__Bacteria;p__Bacillota_A;c__Clostridia;o__Lachnospirales;f__Lachnospiraceae;g__UBA3282;s__
SRR11425441.bin.21	37	2411620	0	65178.9	83368	35796	223214	5340	44.36	98.57	0.22	d__Bacteria;p__Bacteroidota;c__Bacteroidia;o__Bacteroidales;f__Muribaculaceae;g__CAG-485;s__
SRR23368206.bin.32	22	1171054	0	53229.7	105163	29572	171188	2021	38.25	81.49	0.03	d__Bacteria;p__Pseudomonadota;c__Alphaproteobacteria;o__RF32;f__CAG-239;g__CAG-267;s__
HJ8.bin.120	228	3118269	0	13676.6	21036	6617	63548	2036	46.68	95.16	3.29	d__Bacteria;p__Bacillota_A;c__Clostridia;o__Peptostreptococcales;f__Anaerovoracaceae;g__Zhenpiania;s__
RF13.bin.83	175	2046081	0	11691.9	16003	5716	82245	2024	52.56	82.81	1.33	d__Bacteria;p__Bacteroidota;c__Bacteroidia;o__Bacteroidales;f__Paludibacteraceae;g__RF16;s__
HJX3.bin.6	56	2581994	0	46107	89641	25514	278560	2551	30.86	96.79	0.77	d__Bacteria;p__Deferribacterota;c__Deferribacteres;o__Deferribacterales;f__Mucispirillaceae;g__Mucispirillum;s__
SRR23368204.bin.17	33	2742100	0	83093.9	130218	32856	338740	11929	52.38	92.85	1.72	d__Bacteria;p__Bacillota_A;c__Clostridia;o__Lachnospirales;f__Lachnospiraceae;g__UBA7050;s__
HJ12.bin.56	67	3039161	0	45360.6	73634	36630	237254	2176	47.97	89.78	0.64	d__Bacteria;p__Bacillota_A;c__Clostridia;o__Lachnospirales;f__Lachnospiraceae;g__MD308;s__MD308 sp910578455
MF6.bin.76	222	2079740	0	9368.2	12623	4660	51390	2008	54.35	90.15	1.23	d__Bacteria;p__Bacteroidota;c__Bacteroidia;o__Bacteroidales;f__Muribaculaceae;g__CAG-873;s__
SRR23368201.bin.87	79	1984202	0	25116.5	36145	11655	106881	2126	51.98	89.34	0.13	d__Bacteria;p__Bacteroidota;c__Bacteroidia;o__Bacteroidales;f__Muribaculaceae;g__CAG-485;s__
H779	40	5219226	677	130481	650873	88182	1302594	554	50.48	100	0.01	d__Bacteria;p__Pseudomonadota;c__Gammaproteobacteria;o__Enterobacterales;f__Enterobacteriaceae;g__Escherichia;s__Escherichia coli
HXJS1.bin.69	30	2512726	0	83757.5	161362	39448	424236	4889	55.17	99.84	0.75	d__Bacteria;p__Bacteroidota;c__Bacteroidia;o__Bacteroidales;f__Muribaculaceae;g__Paramuribaculum;s__
SRR21474237.bin.38	279	2446509	0	8768.85	11992	4103	57775	2000	59.54	88.01	2.11	d__Bacteria;p__Bacteroidota;c__Bacteroidia;o__Bacteroidales;f__Muribaculaceae;g__CAG-485;s__
SRR23368217.bin.69	102	3355709	0	32899.1	60808	17685	180010	2005	49.53	85.15	0.61	d__Bacteria;p__Bacillota_A;c__Clostridia;o__Lachnospirales;f__Lachnospiraceae;g__Acetatifactor;s__
HJ6.bin.125	159	1519583	0	9557.13	14320	4358	41741	2019	65.3	89.44	0.93	d__Bacteria;p__Actinomycetota;c__Coriobacteriia;o__Coriobacteriales;f__Eggerthellaceae;g__D16-63;s__
M11.bin.33	55	3721380	0	67661.4	97086	33611	233230	2175	47.24	87.73	0.22	d__Bacteria;p__Bacteroidota;c__Bacteroidia;o__Bacteroidales;f__Bacteroidaceae;g__Bacteroides;s__Bacteroides uniformis
SRR14411247.bin.3	148	2959683	0	19997.9	31145	9624	136918	2074	49.31	89.43	0.28	d__Bacteria;p__Bacteroidota;c__Bacteroidia;o__Bacteroidales;f__UBA932;g__Cryptobacteroides;s__
HJ11.bin.259	158	2015697	0	12757.6	18478	6174	81043	2165	56.13	92.86	1.13	d__Bacteria;p__Desulfobacterota;c__Desulfovibrionia;o__Desulfovibrionales;f__Desulfovibrionaceae;g__Desulfovibrio;s__
SRR21474240.bin.104	90	1476657	0	16407.3	24144	7523	69454	2200	46.56	92.37	0.18	d__Bacteria;p__Bacillota_A;c__Clostridia;o__Christensenellales;f__CAG-314;g__Fimimonas;s__
HJX2.bin.8	137	3319492	0	24229.9	51755	11673	239019	2047	43.39	97.6	0.54	d__Bacteria;p__Bacillota_A;c__Clostridia;o__Lachnospirales;f__Lachnospiraceae;g__1XD42-69;s__
SRR14411248.bin.12	111	2541002	0	22891.9	43195	11503	98757	2238	53.63	89.83	0.98	d__Bacteria;p__Bacteroidota;c__Bacteroidia;o__Bacteroidales;f__Muribaculaceae;g__CAG-485;s__
S8.bin.7	305	1581921	0	5186.63	5982	2826	24245	2012	37.32	85.03	1.64	d__Bacteria;p__Campylobacterota;c__Campylobacteria;o__Campylobacterales;f__Helicobacteraceae;g__Helicobacter_D;s__
HJ4.bin.63	53	2602143	0	49097	86170	28858	152150	2759	54.32	82.68	0.33	d__Bacteria;p__Bacteroidota;c__Bacteroidia;o__Bacteroidales;f__Muribaculaceae;g__CAG-873;s__
RN19.bin.29	116	2200143	0	18966.8	32140	8245	93885	2086	53.41	90.21	3.5	d__Bacteria;p__Bacteroidota;c__Bacteroidia;o__Bacteroidales;f__Muribaculaceae;g__CAG-485;s__CAG-485 sp910584545
RF6.bin.66	61	2247723	0	36847.9	63228	15563	139335	2806	43.3	98.32	0.13	d__Bacteria;p__Bacillota_A;c__Clostridia;o__Oscillospirales;f__Acutalibacteraceae;g__;s__
M17.bin.53	338	2455412	0	7264.53	9601	3752	28987	2010	50.9	87.13	1.15	d__Bacteria;p__Bacteroidota;c__Bacteroidia;o__Bacteroidales;f__Muribaculaceae;g__CAG-873;s__CAG-873 sp910584495
HJ8.bin.105	68	2747460	0	40403.8	57667	19003	168814	2599	50.94	84.55	0.04	d__Bacteria;p__Bacteroidota;c__Bacteroidia;o__Bacteroidales;f__Muribaculaceae;g__JAAVFS01;s__
SRR14411301.bin.12	225	2161385	0	9606.16	13533	4520	54060	2005	56.78	81.66	0.22	d__Bacteria;p__Spirochaetota;c__Spirochaetia;o__Treponematales;f__Treponemataceae;g__Treponema_D;s__Treponema_D sp014804085
HJ2.bin.45	37	2564973	0	69323.6	104710	41225	319532	2402	65.32	93.48	1.12	d__Bacteria;p__Actinomycetota;c__Coriobacteriia;o__Coriobacteriales;f__Eggerthellaceae;g__Adlercreutzia;s__
SRR23368216.bin.4	48	2005743	0	41786.3	59647	22838	353668	2002	37.32	99.97	0.16	d__Bacteria;p__Bacillota_A;c__Clostridia;o__Oscillospirales;f__Acutalibacteraceae;g__Ruminococcus_E;s__
BV28.bin.139	32	1707817	0	53369.3	113541	24567	263658	2208	57.88	93.44	1.75	d__Bacteria;p__Actinomycetota;c__Coriobacteriia;o__Coriobacteriales;f__QAMH01;g__QAMH01;s__
M4.bin.13	361	2359637	0	6536.39	8455	3243	26609	2006	55.19	80.06	0.69	d__Bacteria;p__Bacteroidota;c__Bacteroidia;o__Bacteroidales;f__Muribaculaceae;g__UBA7173;s__UBA7173 sp910584365
BV13.bin.102	296	2372154	0	8014.03	11868	3585	36568	2015	44.45	83.85	0.3	d__Bacteria;p__Bacillota_A;c__Clostridia;o__Oscillospirales;f__Ruminococcaceae;g__Ruminococcus;s__
SRR21474234.bin.6	51	2798862	0	54879.7	86737	31840	196767	2704	50.09	88.99	0.21	d__Bacteria;p__Bacillota_A;c__Clostridia;o__Lachnospirales;f__Lachnospiraceae;g__SIG332;s__
FDSW210084421_12MC.bin.87	54	2363835	0	43774.7	64330	25834	252005	3371	47.22	99.74	1.88	d__Bacteria;p__Bacteroidota;c__Bacteroidia;o__Bacteroidales;f__Muribaculaceae;g__CAG-485;s__
RF10.bin.87	114	2099259	0	18414.5	25433	10033	85419	2425	59.12	85.38	4.18	d__Bacteria;p__Bacillota_A;c__Clostridia;o__Oscillospirales;f__Ruminococcaceae;g__Faecalibacterium;s__Faecalibacterium duncaniae
SRR11852057.bin.7	85	1825665	0	21478.4	30905	12478	75149	2004	36.38	98.85	0.03	d__Bacteria;p__Bacteroidota;c__Bacteroidia;o__Bacteroidales;f__P3;g__Phil12;s__Phil12 sp021443125
BSTS8.bin.116	95	3512799	0	36976.8	61183	20755	291807	2004	43.66	98.68	0.95	d__Bacteria;p__Bacillota_A;c__Clostridia;o__Lachnospirales;f__Lachnospiraceae;g__NK4A136;s__
HJ8.bin.73	30	1982270	0	66075.7	129572	33325	253571	3597	60.57	88.32	1.02	d__Bacteria;p__Bacteroidota;c__Bacteroidia;o__Bacteroidales;f__Rikenellaceae;g__Alistipes;s__
BSTS18.bin.30	113	3127910	0	27680.6	50917	14669	165683	2154	42.4	92.78	0.75	d__Bacteria;p__Bacillota_A;c__Clostridia;o__Lachnospirales;f__Lachnospiraceae;g__JAAVZI01;s__
M14.bin.78	255	1620810	0	6356.12	7652	3204	28000	2051	36.44	84.48	3.58	d__Bacteria;p__Cyanobacteriota;c__Vampirovibrionia;o__Gastranaerophilales;f__Gastranaerophilaceae;g__CAG-196;s__
SRR13490890.bin.65	46	2151223	0	46765.7	81015	23517	217765	3898	58.53	83.78	1.71	d__Bacteria;p__Bacteroidota;c__Bacteroidia;o__Bacteroidales;f__Rikenellaceae;g__Alistipes;s__
RF17.bin.89	119	3192030	0	26823.8	40570	13475	239779	2209	46.93	98.29	0.38	d__Bacteria;p__Bacteroidota;c__Bacteroidia;o__Bacteroidales;f__Bacteroidaceae;g__Prevotella;s__
SRR21474241.bin.13	129	1996904	0	15479.9	24221	7421	76299	2170	58.05	95.72	1.19	d__Bacteria;p__Bacillota_A;c__Clostridia;o__Oscillospirales;f__Oscillospiraceae;g__Marseille-P3106;s__
ERR3357635.bin.25	108	4373556	0	40495.9	69831	19493	254720	3012	50.77	100	0.26	d__Bacteria;p__Pseudomonadota;c__Gammaproteobacteria;o__Enterobacterales;f__Enterobacteriaceae;g__Escherichia;s__Escherichia ruysiae
SRR23368201.bin.89	54	1862498	0	34490.7	63277	19296	125123	2087	55.09	96.83	0.03	d__Bacteria;p__Bacillota_A;c__Clostridia;o__Oscillospirales;f__Oscillospiraceae;g__Faecousia;s__
SRR23368213.bin.37	150	1308540	0	8723.6	11140	4122	44868	2020	47.2	84.71	0.2	d__Bacteria;p__Bacillota_A;c__Clostridia;o__Christensenellales;f__Borkfalkiaceae;g__Coproplasma;s__
M9.bin.87	35	3785212	0	108149	168673	68823	464585	3322	49.45	84.22	3.9	d__Bacteria;p__Bacillota_A;c__Clostridia;o__Lachnospirales;f__Lachnospiraceae;g__UBA3282;s__UBA3282 sp910579505
ERR3357620.bin.66	90	2016231	0	22402.6	32054	11081	118331	2030	52.11	84.42	0.12	d__Bacteria;p__Bacteroidota;c__Bacteroidia;o__Bacteroidales;f__Muribaculaceae;g__CAG-485;s__CAG-485 sp002361215
RF17.bin.87	120	2009480	0	16745.7	28955	8333	84546	2015	40.9	88.06	0.13	d__Bacteria;p__Bacillota_A;c__Clostridia;o__Oscillospirales;f__Ruminococcaceae;g__Ruminococcus_C;s__
SRR23368211.bin.75	241	2043285	0	8478.36	12454	3803	49006	2031	60.41	90.38	3.39	d__Bacteria;p__Bacillota_A;c__Clostridia;o__Oscillospirales;f__Oscillospiraceae;g__Marseille-P3106;s__
SRR21350760.bin.25	74	2068957	0	27958.9	39772	15448	131603	2289	56.71	92.29	0.19	d__Bacteria;p__Bacteroidota;c__Bacteroidia;o__Bacteroidales;f__Muribaculaceae;g__CAG-873;s__
SRR21474236.bin.33	210	2029644	0	9664.97	12519	4750	60217	2016	41.77	84.82	0.83	d__Bacteria;p__Bacillota_A;c__Clostridia;o__Lachnospirales;f__Lachnospiraceae;g__Bacteroides_F;s__
HJX5.bin.114	103	2408110	0	23379.7	35059	10910	99302	2025	49.3	87.5	0.44	d__Bacteria;p__Bacteroidota;c__Bacteroidia;o__Bacteroidales;f__UBA932;g__Cryptobacteroides;s__
SRR13490892.bin.51	147	2121767	0	14433.8	21332	6188	101679	2216	54.87	83.58	1.33	d__Bacteria;p__Bacteroidota;c__Bacteroidia;o__Bacteroidales;f__Muribaculaceae;g__CAG-873;s__
HJ20.bin.84	172	1483885	0	8627.24	11395	4250	56626	2004	66.74	90.65	4.23	d__Bacteria;p__Actinomycetota;c__Coriobacteriia;o__Coriobacteriales;f__Eggerthellaceae;g__D16-63;s__
M19.bin.70	117	1974910	0	16879.6	23937	7284	80074	2003	39.48	86.16	0.4	d__Bacteria;p__Bacillota_A;c__Clostridia;o__Oscillospirales;f__Acutalibacteraceae;g__Eubacterium_R;s__Eubacterium_R sp910577195
RNX2.bin.65	473	4784892	0	10116	17379	4117	62621	2003	30.37	98.57	3.75	d__Bacteria;p__Bacillota_A;c__Clostridia;o__Clostridiales;f__Clostridiaceae;g__Clostridium_S;s__
SRR14411261.bin.9	170	2049933	0	12058.4	16250	5793	67246	2001	43.38	84.15	0.75	d__Bacteria;p__Bacteroidota;c__Bacteroidia;o__Bacteroidales;f__Muribaculaceae;g__CAJUPY01;s__
HJ16.bin.21	18	2996853	0	166492	346027	107315	650311	4599	46.64	94.8	2.51	d__Bacteria;p__Bacillota_A;c__Clostridia;o__Lachnospirales;f__Lachnospiraceae;g__Lachnoclostridium_B;s__
SRR11425434.bin.25	232	1494136	0	6440.24	8616	2864	35943	2012	52.52	84.21	0	d__Bacteria;p__Campylobacterota;c__Campylobacteria;o__Campylobacterales;f__Helicobacteraceae;g__NHYN01;s__NHYN01 sp014799985
DX29	95	3195998	0	33642.1	212831	74349	364991	100	46.17	99.58	0.58	d__Bacteria;p__Bacillota;c__Bacilli;o__Bacillales;f__Planococcaceae;g__Sporosarcina;s__
SRR23368209.bin.30	89	3863198	0	43406.7	77066	28160	201874	2173	44.28	100	1.82	d__Bacteria;p__Bacillota_A;c__Clostridia;o__Lachnospirales;f__Lachnospiraceae;g__UBA3282;s__
ERR3357637.bin.72	398	2138804	0	5373.88	6056	2890	34287	2002	62.25	81.41	1.53	d__Bacteria;p__Desulfobacterota;c__Desulfovibrionia;o__Desulfovibrionales;f__Desulfovibrionaceae;g__Bilophila;s__Bilophila sp910585945
HJ8.bin.75	44	2260237	0	51369	64535	24847	167818	8791	58.86	84.76	0.18	d__Bacteria;p__Bacteroidota;c__Bacteroidia;o__Bacteroidales;f__Muribaculaceae;g__Duncaniella;s__
BV17.H.bin.29	94	2395157	0	25480.4	36097	14567	111591	2090	48.96	91.56	0.45	d__Bacteria;p__Bacillota_A;c__Clostridia;o__Lachnospirales;f__Lachnospiraceae;g__UBA3282;s__
FDSW210084442_16.bin.1	143	1345558	0	9409.5	13166	4867	30410	2249	52.32	88.44	2.08	d__Bacteria;p__Actinomycetota;c__Coriobacteriia;o__Coriobacteriales;f__Eggerthellaceae;g__ZJ304;s__
RF18.bin.8	273	2037976	0	7465.11	9823	3332	71601	2020	48.77	83.76	2.36	d__Bacteria;p__Bacillota_A;c__Clostridia;o__Oscillospirales;f__Acutalibacteraceae;g__Fimenecus;s__Fimenecus sp021769885
HJ10.bin.18	95	2193721	0	23091.8	35919	12088	163197	2026	62.7	80.89	3.01	d__Bacteria;p__Bacillota_A;c__Clostridia;o__Oscillospirales;f__Oscillospiraceae;g__Lawsonibacter;s__
SAMEA6809426.bin.9	61	852585	0	13976.8	20614	7374	46204	2269	46.24	93.29	0.77	d__Bacteria;p__Patescibacteria;c__Saccharimonadia;o__Saccharimonadales;f__Nanosyncoccaceae;g__Nanosyncoccus;s__
M2.bin.39	185	3173631	0	17154.8	26359	8617	90963	2047	47.29	86.58	1.99	d__Bacteria;p__Bacillota_A;c__Clostridia;o__Lachnospirales;f__Lachnospiraceae;g__Sporofaciens;s__
HJ2.bin.107	111	2056392	0	18526	29941	8779	69557	2086	49.53	80.86	0.07	d__Bacteria;p__Bacteroidota;c__Bacteroidia;o__Bacteroidales;f__Muribaculaceae;g__CAG-873;s__
RN6.bin.38	155	2042060	0	13174.6	21530	6555	56185	2275	48.74	86.98	1.61	d__Bacteria;p__Bacillota;c__Bacilli;o__Erysipelotrichales;f__Erysipelotrichaceae;g__Dubosiella;s__Dubosiella sp910585105
SRR14411253.bin.26	103	2027926	0	19688.6	27874	10381	77948	2458	52.89	91.54	1.08	d__Bacteria;p__Bacteroidota;c__Bacteroidia;o__Bacteroidales;f__Muribaculaceae;g__Paramuribaculum;s__
M7.bin.16	19	1912475	0	100657	193150	36139	402508	5130	54.27	81.24	0.21	d__Bacteria;p__Bacteroidota;c__Bacteroidia;o__Bacteroidales;f__Muribaculaceae;g__Paramuribaculum;s__
SRR11425449.bin.41	167	1333206	0	7983.27	10486	4098	42331	2013	44.37	89.53	1.13	d__Bacteria;p__Bacillota_A;c__Clostridia;o__Christensenellales;f__Borkfalkiaceae;g__Coproplasma;s__Coproplasma sp014804995
SRR23960625.bin.13	208	1810902	0	8706.26	12274	4075	56146	2008	57.17	90.5	4.73	d__Bacteria;p__Bacteroidota;c__Bacteroidia;o__Bacteroidales;f__Rikenellaceae;g__Alistipes;s__
SRR6032586.bin.1	90	2092231	0	23247	34105	11570	109452	2243	60.32	88.07	0.73	d__Bacteria;p__Bacteroidota;c__Bacteroidia;o__Bacteroidales;f__Rikenellaceae;g__Alistipes;s__Alistipes sp910575495
BSTS7.bin.91	61	3564363	0	58432.2	100677	34317	229999	2053	50.03	84.98	1.1	d__Bacteria;p__Bacillota_A;c__Clostridia;o__Lachnospirales;f__Lachnospiraceae;g__Acetatifactor;s__
BVI9.bin.54	324	2529541	0	7807.23	10504	3650	64906	2030	65.26	82.05	2.67	d__Bacteria;p__Desulfobacterota;c__Desulfovibrionia;o__Desulfovibrionales;f__Desulfovibrionaceae;g__Desulfovibrio;s__
G1.bin.11	229	1733192	0	7568.52	9653	3796	42581	2035	58.18	86.35	4.12	d__Bacteria;p__Bacteroidota;c__Bacteroidia;o__Bacteroidales;f__Muribaculaceae;g__UBA3263;s__
RF5.bin.15	160	3129783	0	19561.1	32503	8910	121357	2082	53.17	87.83	0.22	d__Bacteria;p__Bacteroidota;c__Bacteroidia;o__Bacteroidales;f__Muribaculaceae;g__CAG-485;s__CAG-485 sp002493515
M1.bin.58	40	2717988	0	67949.7	149588	37981	379875	2372	46.36	98.3	1.43	d__Bacteria;p__Bacteroidota;c__Bacteroidia;o__Bacteroidales;f__Muribaculaceae;g__CAG-485;s__
HJ5.bin.80	232	3185988	0	13732.7	20971	6537	99157	2001	63.25	84.67	1.6	d__Bacteria;p__Bacillota_A;c__Clostridia;o__Oscillospirales;f__Oscillospiraceae;g__Enterenecus;s__
SRR23368214.bin.21	68	2054339	0	30210.9	52451	13940	166327	2252	31.6	96.61	0.65	d__Bacteria;p__Bacillota;c__Bacilli;o__Acholeplasmatales;f__Anaeroplasmataceae;g__Pelethenecus;s__
SRR11425453.bin.35	238	2166100	0	9101.26	12223	4535	64111	2048	57.99	91.91	0.82	d__Bacteria;p__Bacteroidota;c__Bacteroidia;o__Bacteroidales;f__Muribaculaceae;g__CAG-873;s__CAG-873 sp014801485
H219	22	3877540	489	176252	485894	118049	892764	4687	38.54	100	0.38	d__Bacteria;p__Pseudomonadota;c__Gammaproteobacteria;o__Enterobacterales;f__Enterobacteriaceae;g__Proteus;s__Proteus mirabilis
ERR3357628.bin.65	39	1942260	0	49801.5	91354	20927	140782	3806	58.71	88.96	3.68	d__Bacteria;p__Bacteroidota;c__Bacteroidia;o__Bacteroidales;f__Rikenellaceae;g__Alistipes;s__Alistipes sp910580175
ERR3357615.bin.69	81	2275556	0	28093.3	47795	11646	95631	2188	49.27	87.81	0.23	d__Bacteria;p__Bacteroidota;c__Bacteroidia;o__Bacteroidales;f__Muribaculaceae;g__Duncaniella;s__Duncaniella freteri
RN8.bin.40	51	2709466	0	53126.8	86084	23030	340211	2159	37.53	99.98	0.07	d__Bacteria;p__Bacillota;c__Bacilli;o__Lactobacillales;f__Enterococcaceae;g__Enterococcus;s__Enterococcus faecalis
RN16.bin.128	137	2157634	0	15749.1	23661	7828	62910	2013	54.33	95.54	1.95	d__Bacteria;p__Bacillota_A;c__Clostridia;o__Oscillospirales;f__Oscillospiraceae;g__Limivicinus;s__
SRR23368203.bin.13	26	2245715	0	86373.7	206360	72569	310964	2331	38.63	96.82	0.22	d__Bacteria;p__Bacillota_A;c__Clostridia;o__Oscillospirales;f__Acutalibacteraceae;g__Eubacterium_R;s__
ERR3357621.bin.38	30	2212416	0	73747.2	158643	33980	228740	2927	43.34	90.04	0	d__Bacteria;p__Bacteroidota;c__Bacteroidia;o__Bacteroidales;f__Marinifilaceae;g__Odoribacter;s__Odoribacter sp009935865
ERR3357640.bin.9	223	1591023	0	7134.63	9643	3278	56425	2003	49.22	83.81	3.43	d__Bacteria;p__Bacillota_A;c__Clostridia;o__Christensenellales;f__Borkfalkiaceae;g__Gallimonas;s__Gallimonas sp910578065
RF6.bin.109	9	1759721	0	195525	388174	100518	744427	15416	44.5	84.54	0.77	d__Bacteria;p__Bacillota_A;c__Clostridia;o__Oscillospirales;f__Acutalibacteraceae;g__UBA7067;s__UBA7067 sp002493755
SRR23368202.bin.53	76	1667130	0	21935.9	33555	11824	95252	2095	32.61	94.45	1.31	d__Bacteria;p__Bacillota_A;c__Clostridia;o__TANB77;f__UBA1234;g__;s__
SRR3997455.bin.7	290	3087430	0	10646.3	16253	4964	60466	2007	38.79	97.7	1.27	d__Bacteria;p__Bacillota_A;c__Clostridia;o__Lachnospirales;f__Lachnospiraceae;g__CAG-303;s__
SRR9205166.bin.95	185	1717204	0	9282.18	13404	4358	42686	2028	57.54	82.25	1.03	d__Bacteria;p__Bacteroidota;c__Bacteroidia;o__Bacteroidales;f__Rikenellaceae;g__Alistipes;s__Alistipes sp910586375
BV8.H.bin.111	38	2583220	0	67979.5	100509	40295	284475	2539	45.2	95.82	0.95	d__Bacteria;p__Bacillota_A;c__Clostridia;o__Lachnospirales;f__Lachnospiraceae;g__;s__
SRR9205132.bin.57	79	3034263	0	38408.4	62591	21739	166668	2324	41.12	83.57	0.05	d__Bacteria;p__Bacillota_A;c__Clostridia;o__Lachnospirales;f__Lachnospiraceae;g__14-2;s__14-2 sp000403255
H1112	64	2630013	99	41093.9	104385	22712	344757	698	43.96	99.99	0.48	d__Bacteria;p__Bacillota;c__Bacilli;o__Lactobacillales;f__Lactobacillaceae;g__Lentilactobacillus;s__Lentilactobacillus buchneri
HJ16.bin.94	336	2250667	0	6698.41	8366	3272	34843	2009	60.37	81.71	0.92	d__Bacteria;p__Bacteroidota;c__Bacteroidia;o__Bacteroidales;f__Muribaculaceae;g__UBA7173;s__
HJ6.bin.69	103	3266725	0	31715.8	44482	19548	162065	2145	46.67	96.64	2.42	d__Bacteria;p__Bacillota_A;c__Clostridia;o__Peptostreptococcales;f__Anaerovoracaceae;g__Zhenpiania;s__
RN13.bin.35	168	3123400	0	18591.7	29704	9822	97187	2023	49.13	88.24	2.01	d__Bacteria;p__Bacillota_A;c__Clostridia;o__Lachnospirales;f__Lachnospiraceae;g__Roseburia;s__Roseburia hominis_A
SRR14411267.bin.19	250	2586547	0	10346.2	14215	4880	70527	2028	49.59	85.66	1.72	d__Bacteria;p__Bacteroidota;c__Bacteroidia;o__Bacteroidales;f__Bacteroidaceae;g__UBA4334;s__
SRR11425450.bin.21	104	2615511	0	25149.1	40041	10473	183670	2130	48.63	88.71	0.44	d__Bacteria;p__Bacteroidota;c__Bacteroidia;o__Bacteroidales;f__Muribaculaceae;g__CAG-485;s__CAG-485 sp014801225
HJ3.bin.210	199	1835896	0	9225.61	14348	4123	57260	2001	65.14	91.68	2.5	d__Bacteria;p__Actinomycetota;c__Coriobacteriia;o__Coriobacteriales;f__Eggerthellaceae;g__D16-63;s__
M14.bin.104	61	3693374	0	60547.1	136333	31884	209930	2138	40.71	99.61	0.3	d__Bacteria;p__Bacteroidota;c__Bacteroidia;o__Bacteroidales;f__Bacteroidaceae;g__Phocaeicola;s__Phocaeicola sp900544075
BV7.H.bin.109	99	2579740	0	26058	44681	12415	132375	2030	65.5	99.88	0.93	d__Bacteria;p__Desulfobacterota;c__Desulfovibrionia;o__Desulfovibrionales;f__Desulfovibrionaceae;g__Desulfovibrio;s__
FDSW210084431_4.bin.87	25	2143040	0	85721.6	133081	40887	270267	2374	55.33	90.15	1.12	d__Bacteria;p__Bacillota_A;c__Clostridia;o__Oscillospirales;f__Acutalibacteraceae;g__Acutalibacter;s__
SRR11425440.bin.21	27	2237223	0	82860.1	114951	36266	347070	8911	56.2	89.92	0.1	d__Bacteria;p__Bacteroidota;c__Bacteroidia;o__Bacteroidales;f__Muribaculaceae;g__CAG-1031;s__CAG-1031 sp014802445
FDSW210084435_8.bin.116	95	1736457	0	18278.5	24506	9455	68296	2215	57.16	85.1	0.02	d__Bacteria;p__Bacillota_A;c__Clostridia;o__Oscillospirales;f__CAG-272;g__UMGS1312;s__
HJ12.bin.88	239	2907464	0	12165.1	19371	5346	78100	2005	58.3	94.12	0.53	d__Bacteria;p__Desulfobacterota;c__Desulfovibrionia;o__Desulfovibrionales;f__Desulfovibrionaceae;g__Mailhella;s__
SRR23368218.bin.39	52	1585564	0	30491.6	49267	14482	97169	2015	42.89	100	0.83	d__Bacteria;p__Pseudomonadota;c__Alphaproteobacteria;o__RF32;f__CAG-239;g__;s__
SRR21474243.bin.67	126	993327	0	7883.55	10045	3395	38756	2015	43.02	86	2.22	d__Bacteria;p__Bacillota_A;c__Clostridia;o__Christensenellales;f__UBA1242;g__Caccovivens;s__
SRR14411285.bin.4	277	2208598	0	7973.28	10930	3974	37250	2059	53.83	81.81	0.99	d__Bacteria;p__Bacteroidota;c__Bacteroidia;o__Bacteroidales;f__Muribaculaceae;g__CAG-873;s__
RN1.bin.53	46	1929548	0	41946.7	70422	19637	196024	2371	42.54	97.44	0.11	d__Bacteria;p__Bacillota_C;c__Negativicutes;o__Acidaminococcales;f__Acidaminococcaceae;g__Phascolarctobacterium_A;s__
RN3.bin.5	253	1530152	0	6048.03	7391	3051	23525	2085	45.37	94.85	2.56	d__Bacteria;p__Bacillota_A;c__Clostridia;o__Peptostreptococcales;f__Anaerovoracaceae;g__Lentihominibacter;s__Lentihominibacter sp022780965
DF11.bin.74	52	4166222	0	80119.7	126802	40326	399461	2129	49.21	86.61	4.02	d__Bacteria;p__Bacillota_A;c__Clostridia;o__Lachnospirales;f__Lachnospiraceae;g__Acetatifactor;s__
H1225	54	4079183	892	75540.4	159668	39525	360532	810	57.03	100	0	d__Bacteria;p__Pseudomonadota;c__Gammaproteobacteria;o__Enterobacterales;f__Enterobacteriaceae;g__Mixta;s__Mixta calida
SRR23368218.bin.35	63	2250645	0	35724.5	82877	13618	143408	2256	48.26	84.18	0.67	d__Bacteria;p__Bacteroidota;c__Bacteroidia;o__Bacteroidales;f__Muribaculaceae;g__Paramuribaculum;s__
SRR11425446.bin.29	56	2364279	0	42219.3	92418	18797	232353	2072	60.36	83.3	0.54	d__Bacteria;p__Bacillota_A;c__Clostridia;o__Oscillospirales;f__Oscillospiraceae;g__Enterenecus;s__Enterenecus sp014799475
RF13.bin.18	69	1907792	0	27649.2	44215	12218	144397	2557	49.53	97.93	0.41	d__Bacteria;p__Bacteroidota;c__Bacteroidia;o__Bacteroidales;f__Paludibacteraceae;g__RF16;s__
RNX1.bin.163	42	2582219	0	61481.4	84643	34306	186953	2276	49.76	98.02	0.33	d__Bacteria;p__Bacteroidota;c__Bacteroidia;o__Bacteroidales;f__UBA932;g__Cryptobacteroides;s__
HJ13.bin.139	85	3489962	0	41058.4	62910	22435	183042	3384	50.08	97.78	0.01	d__Bacteria;p__Bacillota_A;c__Clostridia;o__Lachnospirales;f__Lachnospiraceae;g__UBA3282;s__
RNX5.bin.32	67	3686336	0	55019.9	88770	30098	201465	4946	46.91	92.39	0.21	d__Bacteria;p__Bacteroidota;c__Bacteroidia;o__Bacteroidales;f__Bacteroidaceae;g__Prevotella;s__
BVI9.bin.125	154	2593863	0	16843.3	23661	8982	58381	2021	44.79	88.51	2.76	d__Bacteria;p__Bacillota_A;c__Clostridia;o__Lachnospirales;f__Lachnospiraceae;g__;s__
SRR21474240.bin.33	85	3397167	0	39966.7	60320	20193	140935	2000	49.27	95.99	3.04	d__Bacteria;p__Bacillota_A;c__Clostridia;o__Lachnospirales;f__Lachnospiraceae;g__Acetatifactor;s__
SRR11425447.bin.23	46	2991889	0	65041.1	110808	34171	349619	3747	49.56	98.83	1.71	d__Bacteria;p__Bacteroidota;c__Bacteroidia;o__Bacteroidales;f__Muribaculaceae;g__Duncaniella;s__Duncaniella sp014801945
SRR14411294.bin.12	355	3083485	0	8685.87	11612	4145	60555	2024	39.02	93.8	3.01	d__Bacteria;p__Bacillota_A;c__Clostridia;o__Oscillospirales;f__Ruminococcaceae;g__Ruminococcus;s__
HJ4.bin.50	46	969142	0	21068.3	30219	10639	98736	2772	41.63	97.61	0.05	d__Bacteria;p__Patescibacteria;c__Saccharimonadia;o__Saccharimonadales;f__Nanosyncoccaceae;g__Nanosyncoccus;s__
HJ20.bin.40	190	2417362	0	12723	21130	5511	86536	2024	48.27	89.44	0.53	d__Bacteria;p__Actinomycetota;c__Coriobacteriia;o__Coriobacteriales;f__Eggerthellaceae;g__D16-34;s__
BV12.bin.126	77	2239579	0	29085.4	42441	14854	94053	2562	53.23	86.43	0	d__Bacteria;p__Bacteroidota;c__Bacteroidia;o__Bacteroidales;f__Bacteroidaceae;g__UBA4372;s__
SRR14411290.bin.1	411	1805625	0	4393.25	4784	2502	20741	2002	34.78	81.08	0.04	d__Bacteria;p__Bacillota_A;c__Clostridia;o__Oscillospirales;f__Ruminococcaceae;g__UBA3855;s__
HJ4.bin.84	61	2226371	0	36497.9	61125	20094	176514	2321	58.68	98.01	0	d__Bacteria;p__Bacillota_A;c__Clostridia;o__Oscillospirales;f__Acutalibacteraceae;g__Acutalibacter;s__
BV23.bin.13	354	2182028	0	6163.92	7818	2946	24948	2009	47.98	86.83	1.42	d__Bacteria;p__Bacillota_A;c__Clostridia;o__Oscillospirales;f__CAG-382;g__UBA1206;s__
M2.bin.6	195	1812598	0	9295.37	12592	3788	127519	2039	50.77	94.64	0.59	d__Bacteria;p__Bacillota_A;c__Clostridia;o__Oscillospirales;f__Acutalibacteraceae;g__RGIG3926;s__
SRR13490889.bin.13	57	2513163	0	44090.6	62809	20456	121663	5625	50.82	85.75	0.06	d__Bacteria;p__Bacteroidota;c__Bacteroidia;o__Bacteroidales;f__Muribaculaceae;g__Duncaniella;s__
SRR21474239.bin.73	227	1704275	0	7507.82	9740	3418	43177	2047	43.29	91.12	0.68	d__Bacteria;p__Bacillota_A;c__Clostridia;o__Oscillospirales;f__Ruminococcaceae;g__Faeciplasma;s__
BV4.bin.7	56	3410744	0	60906.1	98851	32637	243061	3112	49.73	96.24	0.43	d__Bacteria;p__Bacillota_A;c__Clostridia;o__Lachnospirales;f__Lachnospiraceae;g__Acetatifactor;s__
SRR14411270.bin.4	202	1654845	0	8192.3	11803	3595	32719	2000	60.3	81.01	1.47	d__Bacteria;p__Bacteroidota;c__Bacteroidia;o__Bacteroidales;f__Rikenellaceae;g__Alistipes;s__
SRR21350691.bin.18	349	2541604	0	7282.53	9327	3558	36659	2006	40.67	83.74	2.81	d__Bacteria;p__Bacillota_A;c__Clostridia;o__Lachnospirales;f__Lachnospiraceae;g__Wujia;s__Wujia sp023664775
BV7.H.bin.124	99	1479664	0	14946.1	23956	6611	82100	2067	62.6	94.01	1.96	d__Bacteria;p__Bacillota_A;c__Clostridia;o__Oscillospirales;f__Oscillospiraceae;g__MGBC124762;s__
MF11.bin.53	156	1280066	0	8205.55	14243	3246	83719	2010	32.87	83.31	3.18	d__Bacteria;p__Bacillota;c__Bacilli;o__Lactobacillales;f__Lactobacillaceae;g__Lactobacillus;s__
BSTS2.bin.50	229	2563860	0	11195.9	17716	4516	135903	2028	44.71	84.06	0.15	d__Bacteria;p__Desulfobacterota;c__Desulfovibrionia;o__Desulfovibrionales;f__Desulfovibrionaceae;g__Desulfovibrio;s__
SRR23368218.bin.40	477	2201862	0	4616.06	5273	2464	29639	2012	40.81	85.89	3.82	d__Bacteria;p__Bacteroidota;c__Bacteroidia;o__Bacteroidales;f__CHK158-818;g__Gallibacteroides;s__
SRR14411337.bin.10	255	2945874	0	11552.5	16723	5446	62589	2020	49.02	82.42	1.88	d__Bacteria;p__Bacillota_A;c__Clostridia;o__Lachnospirales;f__Lachnospiraceae;g__UBA3282;s__
HJ6.bin.10	68	2884555	0	42419.9	88136	17319	346802	2442	53.24	94	1.19	d__Bacteria;p__Bacillota_A;c__Clostridia;o__Oscillospirales;f__Oscillospiraceae;g__;s__
ERR3357644.bin.14	263	3869110	0	14711.5	21971	6921	85311	2100	50.3	85.87	1.14	d__Bacteria;p__Bacillota_A;c__Clostridia;o__Lachnospirales;f__Lachnospiraceae;g__Schaedlerella;s__Schaedlerella sp009911175
DF17.bin.2	167	1687952	0	10107.5	13812	4634	77751	2030	46.51	83.22	1.75	d__Bacteria;p__Bacillota_A;c__Clostridia;o__UBA1381;f__UBA1381;g__JALEPO01;s__
MF7.bin.61	219	1828032	0	8347.18	10307	4194	44132	2001	63.22	91.53	2.52	d__Bacteria;p__Bacteroidota;c__Bacteroidia;o__Bacteroidales;f__Rikenellaceae;g__Alistipes;s__
SRR23368219.bin.83	48	3182665	0	66305.5	109597	29711	273833	2025	52.04	88.09	0.39	d__Bacteria;p__Bacillota_A;c__Clostridia;o__Lachnospirales;f__Lachnospiraceae;g__Acetatifactor;s__
SRR21474237.bin.65	138	2015008	0	14601.5	21554	7958	72106	2056	54.87	96.19	2.66	d__Bacteria;p__Bacteroidota;c__Bacteroidia;o__Bacteroidales;f__Muribaculaceae;g__UBA3263;s__
SRR9205128.bin.38	141	4131016	0	29298	54052	15363	144001	2048	44.11	87.24	3.93	d__Bacteria;p__Bacillota_A;c__Clostridia;o__Lachnospirales;f__Lachnospiraceae;g__Eubacterium_J;s__Eubacterium_J sp910586445
ERR3357615.bin.35	120	1841323	0	15344.4	24948	6492	128831	2051	63.4	80.1	4.26	d__Bacteria;p__Bacteroidota;c__Bacteroidia;o__Bacteroidales;f__Rikenellaceae;g__Alistipes;s__Alistipes sp910576555
MF7.bin.127	92	1588737	0	17268.9	28750	9010	71299	2034	45.65	88.28	0.61	d__Bacteria;p__Bacillota_A;c__Clostridia;o__Christensenellales;f__Borkfalkiaceae;g__Coproplasma;s__
FDSW210084439_12.bin.33	68	1930106	0	28383.9	39995	14367	134198	3583	44.21	81.73	0.29	d__Bacteria;p__Bacillota_A;c__Clostridia;o__Christensenellales;f__CAG-138;g__PeH17;s__
M7.bin.81	22	4143601	0	188346	358340	84994	704000	7441	44.9	99.23	2.83	d__Bacteria;p__Bacillota_A;c__Clostridia;o__Lachnospirales;f__Lachnospiraceae;g__UBA3282;s__
RN13.bin.42	39	3524134	0	90362.4	155468	48639	392647	2359	48.33	92.32	0.14	d__Bacteria;p__Bacillota_A;c__Clostridia;o__Lachnospirales;f__Lachnospiraceae;g__14-2;s__
ERR3357629.bin.2	273	2257151	0	8267.95	10940	4220	39509	2031	54.12	84.26	2.08	d__Bacteria;p__Bacteroidota;c__Bacteroidia;o__Bacteroidales;f__Muribaculaceae;g__CAG-873;s__CAG-873 sp011959565
RN18.bin.41	72	2625059	0	36459.2	64074	17052	127078	2011	44.98	89.92	1.64	d__Bacteria;p__Bacillota_A;c__Clostridia;o__Lachnospirales;f__Lachnospiraceae;g__UBA11774;s__
RF5.bin.69	336	1982363	0	5899.89	7372	3023	29362	2000	48.83	80.51	2.27	d__Bacteria;p__Bacillota_A;c__Clostridia;o__Oscillospirales;f__Acutalibacteraceae;g__Fimenecus;s__Fimenecus sp021769885
BSTS3.bin.63	129	2708170	0	20993.6	43632	9036	223100	2007	45.31	87.81	0.48	d__Bacteria;p__Desulfobacterota;c__Desulfovibrionia;o__Desulfovibrionales;f__Desulfovibrionaceae;g__Desulfovibrio;s__
FDSW210084432_5.bin.63	116	2219797	0	19136.2	27369	10978	57818	2068	54.19	95.55	1.86	d__Bacteria;p__Bacillota_A;c__Clostridia;o__Oscillospirales;f__Acutalibacteraceae;g__Acutalibacter;s__
SRR23368207.bin.20	160	2225295	0	13908.1	18455	7114	120461	2156	28.89	89.98	0.06	d__Bacteria;p__Bacillota_A;c__Clostridia;o__Lachnospirales;f__;g__;s__
M13.bin.76	88	3065824	0	34838.9	93750	18768	282056	2016	40.64	93.07	1.88	d__Bacteria;p__Bacillota_A;c__Clostridia;o__Lachnospirales;f__Lachnospiraceae;g__CAG-317;s__
RN15.bin.76	136	2365457	0	17393.1	28075	8335	100021	2104	47.17	89.03	0.63	d__Bacteria;p__Spirochaetota;c__Spirochaetia;o__Treponematales;f__Treponemataceae;g__Treponema_D;s__
ERR3357617.bin.32	117	2542514	0	21730.9	41040	9499	135858	2038	62.44	92.15	1.2	d__Bacteria;p__Bacillota_A;c__Clostridia;o__Oscillospirales;f__Oscillospiraceae;g__Enterenecus;s__Enterenecus sp910577525
ERR3357634.bin.63	41	1782334	0	43471.6	69298	19053	142229	5405	43.05	96.22	0.33	d__Bacteria;p__Bacillota_A;c__Clostridia;o__Christensenellales;f__UBA3700;g__RACS-045;s__RACS-045 sp910579785
HJ7.bin.142	151	5344383	0	35393.3	68895	17668	258167	2002	46.54	97.03	4.65	d__Bacteria;p__Bacillota_A;c__Clostridia;o__Lachnospirales;f__Lachnospiraceae;g__COE1;s__
ERR3357641.bin.30	32	1872060	0	58501.9	94834	32517	179724	2897	48.87	94.9	0.21	d__Bacteria;p__Bacillota_A;c__Clostridia;o__Christensenellales;f__Borkfalkiaceae;g__Gallimonas;s__Gallimonas sp910578065
SRR13490895.bin.55	113	3993458	0	35340.3	51531	20703	137544	2261	42.57	99.63	3.3	d__Bacteria;p__Bacteroidota;c__Bacteroidia;o__Bacteroidales;f__Marinifilaceae;g__Butyricimonas;s__
MF51	45	5460514	0	121345	851873	495922	2115930	100	54.01	100	0.36	d__Bacteria;p__Pseudomonadota;c__Gammaproteobacteria;o__Enterobacterales;f__Enterobacteriaceae;g__Kosakonia;s__Kosakonia radicincitans
ERR3357644.bin.48	167	2904218	0	17390.5	26459	8829	100376	2239	58.67	99.19	0.56	d__Bacteria;p__Bacillota_A;c__Clostridia;o__Oscillospirales;f__Butyricicoccaceae;g__QXXE01;s__QXXE01 sp009911355
MF8.bin.116	49	2938027	0	59959.7	105878	35921	246815	2040	44.27	89.14	0.05	d__Bacteria;p__Bacillota_A;c__Clostridia;o__Lachnospirales;f__Lachnospiraceae;g__SIG333;s__
DF9.bin.19	162	3968103	0	24494.5	37170	13432	100286	2110	49.93	96.2	4.71	d__Bacteria;p__Bacillota_A;c__Clostridia;o__Lachnospirales;f__Lachnospiraceae;g__Acetatifactor;s__
HJ20.bin.147	167	1644652	0	9848.22	14470	4556	38039	2055	61.69	85.04	2.22	d__Bacteria;p__Actinomycetota;c__Coriobacteriia;o__Coriobacteriales;f__Eggerthellaceae;g__MGBC163016;s__
SRR11425430.bin.15	214	2735451	0	12782.5	20263	5598	84540	2031	57.21	88.55	1.3	d__Bacteria;p__Bacteroidota;c__Bacteroidia;o__Bacteroidales;f__Muribaculaceae;g__Duncaniella;s__
BV22.bin.148	50	1992728	0	39854.6	63168	20709	128336	3921	47.69	97.78	0.14	d__Bacteria;p__Bacillota_A;c__Clostridia;o__Oscillospirales;f__CAG-382;g__UBA1752;s__
FDSW210084418_7MC.bin.6	336	2732957	0	8133.8	11224	3794	48030	2014	47.93	86.19	0.86	d__Bacteria;p__Bacillota_A;c__Clostridia;o__Lachnospirales;f__Lachnospiraceae;g__UBA3282;s__
RN12.bin.133	57	2411318	0	42303.8	68632	26495	201840	2172	39.57	93.57	0.53	d__Bacteria;p__Bacillota_A;c__Clostridia;o__Lachnospirales;f__Lachnospiraceae;g__Faecalimonas;s__
HJ6.bin.65	98	1685017	0	17194	23339	7958	106593	2150	64.39	84.86	0.38	d__Bacteria;p__Actinomycetota;c__Coriobacteriia;o__Coriobacteriales;f__Eggerthellaceae;g__ZJ304;s__
HJ9.bin.64	152	4190439	0	27568.7	47653	12965	169132	2009	50.7	96.79	0.53	d__Bacteria;p__Bacillota_A;c__Clostridia;o__Lachnospirales;f__Lachnospiraceae;g__Acetatifactor;s__
HJ11.bin.106	79	2159383	0	27334	38181	13976	115235	3180	52.99	85.3	0.17	d__Bacteria;p__Bacteroidota;c__Bacteroidia;o__Bacteroidales;f__Muribaculaceae;g__Paramuribaculum;s__
ERR3357625.bin.6	72	3628954	0	50402.1	89851	27977	188326	2000	35.16	96.37	1.89	d__Bacteria;p__Bacillota_A;c__Clostridia;o__Lachnospirales;f__Lachnospiraceae;g__Butyribacter;s__Butyribacter sp009774235
BV8.H.bin.34	431	2734663	0	6344.93	7776	3296	27034	2007	48.22	82.14	3.09	d__Bacteria;p__Bacillota_A;c__Clostridia;o__Oscillospirales;f__Ruminococcaceae;g__RGIG8773;s__
SRR23960623.bin.15	115	2077560	0	18065.7	26005	8757	91698	2165	51.95	98.94	0.39	d__Bacteria;p__Bacteroidota;c__Bacteroidia;o__Bacteroidales;f__Muribaculaceae;g__UBA3263;s__
BVI9.bin.79	235	1413572	0	6015.2	7390	3169	26000	2018	54.85	87.86	2.45	d__Bacteria;p__Actinomycetota;c__Coriobacteriia;o__Coriobacteriales;f__Eggerthellaceae;g__Anaerotardibacter;s__
DF10.bin.78	90	1750507	0	19450.1	30422	9193	106827	2153	59.6	96.51	0.23	d__Bacteria;p__Bacillota_A;c__Clostridia;o__Oscillospirales;f__Oscillospiraceae;g__Marseille-P3106;s__
SRR23368205.bin.38	42	2026091	0	48240.3	70830	27904	138730	3057	43.27	99.27	0.05	d__Bacteria;p__Bacillota_A;c__Clostridia;o__Oscillospirales;f__Acutalibacteraceae;g__Fimenecus;s__
M15.bin.56	96	2508419	0	26129.4	42804	12177	122483	2088	45.41	91	1.06	d__Bacteria;p__Bacillota_A;c__Clostridia;o__Peptostreptococcales;f__Anaerovoracaceae;g__Emergencia;s__Emergencia sp022767345
M6.bin.59	167	1817377	0	10882.5	16854	4504	67839	2106	33.29	91.39	0.35	d__Bacteria;p__Bacillota_A;c__Clostridia;o__Lachnospirales;f__Cellulosilyticaceae;g__Cellulosilyticum;s__
MF5.bin.78	278	1806694	0	6498.9	8527	3084	46397	2019	37.78	91.76	4.04	d__Bacteria;p__Bacillota_A;c__Clostridia;o__Oscillospirales;f__Acutalibacteraceae;g__Eubacterium_R;s__
ERR3357637.bin.69	92	3230764	0	35117	54054	20006	191585	2039	44.5	96.39	0.18	d__Bacteria;p__Bacillota_A;c__Clostridia;o__Lachnospirales;f__Lachnospiraceae;g__Ventrimonas;s__Ventrimonas sp009911065
ERR3357626.bin.90	228	3389412	0	14865.8	27942	6060	90340	2049	32.78	99.92	2.29	d__Bacteria;p__Bacillota_A;c__Clostridia;o__Lachnospirales;f__Lachnospiraceae;g__Lachnospira;s__Lachnospira sp910589305
RN15.bin.105	29	2056106	0	70900.2	143541	44681	211584	4626	39.32	98.49	0.15	d__Bacteria;p__Bacillota_A;c__Clostridia;o__Oscillospirales;f__Acutalibacteraceae;g__Eubacterium_R;s__Eubacterium_R sp910577195
BSTS11.bin.138	167	2315079	0	13862.8	22830	6349	63561	2024	51.21	93.77	3.19	d__Bacteria;p__Bacteroidota;c__Bacteroidia;o__Bacteroidales;f__Muribaculaceae;g__CAG-873;s__
HJ10.bin.130	44	2499854	0	56814.9	119561	30642	181033	2061	68.85	91.03	0.18	d__Bacteria;p__Actinomycetota;c__Coriobacteriia;o__Coriobacteriales;f__Eggerthellaceae;g__Enterorhabdus;s__
DF6.bin.29	188	2651253	0	14102.4	23568	6490	119052	2002	60.95	81.64	2.68	d__Bacteria;p__Bacillota_A;c__Clostridia;o__Oscillospirales;f__Oscillospiraceae;g__Enterenecus;s__
ERR3357625.bin.37	50	3531262	0	70625.2	152891	35724	263199	3451	45.86	93.02	0.35	d__Bacteria;p__Bacillota_A;c__Clostridia;o__Lachnospirales;f__Lachnospiraceae;g__UBA3282;s__UBA3282 sp910577735
BV6.H.bin.59	133	2564747	0	19283.8	25687	9953	94267	2247	52.06	99.16	2.11	d__Bacteria;p__Bacteroidota;c__Bacteroidia;o__Bacteroidales;f__Muribaculaceae;g__CAG-485;s__
MF13.bin.22	156	1833621	0	11754	16754	5437	54339	2042	32.19	92.04	4.74	d__Bacteria;p__Bacillota;c__Bacilli;o__Acholeplasmatales;f__Anaeroplasmataceae;g__Pelethenecus;s__
M11.bin.7	251	2176153	0	8669.93	12414	3551	51661	2011	63.66	85.81	2.83	d__Bacteria;p__Actinomycetota;c__Coriobacteriia;o__Coriobacteriales;f__Eggerthellaceae;g__Adlercreutzia;s__Adlercreutzia equolifaciens
HJ1.bin.83	58	748803	0	12910.4	20441	5951	59087	2328	42.13	91.36	0.14	d__Bacteria;p__Verrucomicrobiota;c__Verrucomicrobiae;o__Opitutales;f__LL51;g__;s__
HJ15.bin.40	67	2961482	0	44201.2	94009	20075	257695	2004	49.37	99.99	3.47	d__Bacteria;p__Bacteroidota;c__Bacteroidia;o__Bacteroidales;f__Muribaculaceae;g__Duncaniella;s__Duncaniella sp910578445
BSTS16.bin.8	242	1495035	0	6177.83	7437	3110	25235	2003	60.15	88.58	0.82	d__Bacteria;p__Bacillota_A;c__Clostridia;o__Oscillospirales;f__JAAYOS01;g__CALXFK01;s__
SRR23368201.bin.61	226	3483627	0	15414.3	28761	6231	130426	2008	45.43	90.3	0.07	d__Bacteria;p__Bacillota_A;c__Clostridia;o__Lachnospirales;f__Lachnospiraceae;g__Schaedlerella;s__
SRR11425433.bin.24	239	2034849	0	8514.01	11869	4056	69605	2000	58.38	80.5	0.03	d__Bacteria;p__Bacteroidota;c__Bacteroidia;o__Bacteroidales;f__Muribaculaceae;g__CAG-873;s__CAG-873 sp014801485
SRR11425462.bin.12	40	2136391	0	53409.8	121800	27688	168972	2084	45.04	81.21	0.2	d__Bacteria;p__Bacteroidota;c__Bacteroidia;o__Bacteroidales;f__Muribaculaceae;g__Paramuribaculum;s__Paramuribaculum sp014800945
RF2.bin.33	137	2476027	0	18073.2	26248	8923	129084	2067	47.04	87.13	0.98	d__Bacteria;p__Spirochaetota;c__Spirochaetia;o__Treponematales;f__Treponemataceae;g__Treponema_D;s__
SRR11425449.bin.56	139	1835599	0	13205.8	20224	6271	65456	2105	49.79	95.08	2.28	d__Bacteria;p__Bacteroidota;c__Bacteroidia;o__Bacteroidales;f__P3;g__Pullibacteroides;s__
SRR11425469.bin.3	238	2142146	0	9000.61	11650	4701	65642	2006	48.67	81.58	0.22	d__Bacteria;p__Bacteroidota;c__Bacteroidia;o__Bacteroidales;f__Muribaculaceae;g__CAJUPY01;s__CAJUPY01 sp014800385
HJ16.bin.146	88	4080593	0	46370.4	101678	27199	250821	2055	45.63	92.23	1.26	d__Bacteria;p__Bacillota_A;c__Clostridia;o__Lachnospirales;f__Lachnospiraceae;g__CAG-95;s__CAG-95 sp910587295
MF12.bin.8	120	2958485	0	24654	36616	13050	109581	2045	60.07	88.02	4.6	d__Bacteria;p__Bacillota_A;c__Clostridia;o__Oscillospirales;f__Oscillospiraceae;g__Enterenecus;s__
BV5.bin.64	373	3259561	0	8738.77	12061	4040	63425	2009	43.77	90.82	5	d__Bacteria;p__Bacillota_A;c__Clostridia;o__Lachnospirales;f__Lachnospiraceae;g__CAG-95;s__
SRR11425466.bin.5	244	2099830	0	8605.86	12015	4093	50033	2007	51.09	96.15	1.01	d__Bacteria;p__Bacteroidota;c__Bacteroidia;o__Bacteroidales;f__Muribaculaceae;g__CAG-873;s__
M15.bin.4	16	1766039	0	110377	217168	40157	556210	7162	44.13	98.76	0.18	d__Bacteria;p__Bacillota_A;c__Clostridia;o__Peptostreptococcales;f__Anaerovoracaceae;g__Fimisoma;s__
M17.bin.49	35	1765010	0	50428.9	80671	23575	206945	2259	39.41	98.94	0.1	d__Bacteria;p__Bacillota_A;c__Clostridia;o__Peptostreptococcales;f__Anaerovoracaceae;g__Fimisoma;s__Fimisoma sp900542295
MF2.bin.93	34	962670	0	28313.8	42530	14346	138845	2138	42.97	95.9	0.06	d__Bacteria;p__Pseudomonadota;c__Alphaproteobacteria;o__Rs-D84;f__Rs-D84;g__Enterousia;s__
SRR23368204.bin.23	115	1918428	0	16682	29135	7859	89355	2028	43.18	100	0.16	d__Bacteria;p__Bacillota_A;c__Clostridia;o__Oscillospirales;f__Acutalibacteraceae;g__Eubacterium_R;s__
SRR23368210.bin.40	67	2041366	0	30468.2	52506	13614	148915	3701	54.43	92.64	0	d__Bacteria;p__Bacillota_A;c__Clostridia;o__Lachnospirales;f__Lachnospiraceae;g__Choladocola;s__
SRR23368215.bin.64	77	1928089	0	25040.1	39060	13724	193910	2079	54.56	100	0.4	d__Bacteria;p__Bacillota_A;c__Clostridia;o__Oscillospirales;f__Oscillospiraceae;g__Faecousia;s__
M10.bin.102	150	2125459	0	14169.7	20133	6593	101711	2014	48.5	87.86	1.02	d__Bacteria;p__Bacteroidota;c__Bacteroidia;o__Bacteroidales;f__Muribaculaceae;g__CAG-485;s__
G1.bin.24	164	1553395	0	9471.92	12091	4491	59074	2023	60.04	91.93	0.93	d__Bacteria;p__Actinomycetota;c__Coriobacteriia;o__Coriobacteriales;f__Eggerthellaceae;g__MGBC163016;s__
MF9.bin.120	417	2560828	0	6141.07	7844	2939	46555	2011	43.96	80.11	2.66	d__Bacteria;p__Bacillota_A;c__Clostridia;o__Lachnospirales;f__Lachnospiraceae;g__SIG299;s__
BV9.H.bin.52	122	2390784	0	19596.6	33052	9262	75966	2064	54	98.59	1.31	d__Bacteria;p__Bacillota_A;c__Clostridia;o__Oscillospirales;f__Ruminococcaceae;g__Ruminiclostridium_E;s__
RNX10.bin.47	11	3230076	0	293643	695116	95875	940076	55647	58.72	99.96	0.52	d__Bacteria;p__Bacteroidota;c__Bacteroidia;o__Bacteroidales;f__Rikenellaceae;g__Alistipes;s__Alistipes finegoldii
SRR9205129.bin.16	99	2125115	0	21465.8	41378	9374	150686	2217	34.43	99.99	0.15	d__Bacteria;p__Bacillota;c__Bacilli;o__Lactobacillales;f__Lactobacillaceae;g__Lactobacillus;s__Lactobacillus johnsonii
DF20.bin.48	142	2254811	0	15879	23889	8067	76838	2010	61.8	88.46	2.39	d__Bacteria;p__Bacillota_A;c__Clostridia;o__Oscillospirales;f__Oscillospiraceae;g__Lawsonibacter;s__
DF8.bin.69	117	2191679	0	18732.3	28773	9368	76993	2377	53.88	82.83	1.2	d__Bacteria;p__Bacillota_A;c__Clostridia;o__Oscillospirales;f__Ruminococcaceae;g__UBA3855;s__
RNX1.bin.182	214	2536169	0	11851.3	16921	5892	64582	2003	53.87	89.97	1.41	d__Bacteria;p__Bacteroidota;c__Bacteroidia;o__Bacteroidales;f__Bacteroidaceae;g__Paraprevotella;s__
BSTS16.bin.55	407	2169905	0	5331.46	6573	2808	24208	2001	43.87	84.36	4.72	d__Bacteria;p__Bacillota_A;c__Clostridia;o__Lachnospirales;f__Lachnospiraceae;g__COE1;s__
HJX8.bin.47	32	1847886	0	57746.4	92330	35872	252300	3243	37.21	100	0.08	d__Bacteria;p__Campylobacterota;c__Campylobacteria;o__Campylobacterales;f__Helicobacteraceae;g__Helicobacter_D;s__
SRR23368217.bin.12	82	1901529	0	23189.4	45641	12187	100309	2078	39.26	92.05	0.66	d__Bacteria;p__Bacillota_A;c__Clostridia;o__Oscillospirales;f__Ruminococcaceae;g__UMGS1601;s__
SRR21474233.bin.100	132	2235979	0	16939.2	27506	8302	90889	2056	31.57	96.45	0.54	d__Bacteria;p__Deferribacterota;c__Deferribacteres;o__Deferribacterales;f__Mucispirillaceae;g__Mucispirillum;s__
ERR3357639.bin.61	235	3936399	0	16750.6	27927	8371	94961	2134	48.29	88.53	3.68	d__Bacteria;p__Bacillota_A;c__Clostridia;o__Lachnospirales;f__Lachnospiraceae;g__Sporofaciens;s__
H477	34	6083782	389	178935	585802	100070	970480	1027	65.21	100	0.13	d__Bacteria;p__Pseudomonadota;c__Gammaproteobacteria;o__Burkholderiales;f__Burkholderiaceae_C;g__Achromobacter;s__
RN8.bin.72	208	2591130	0	12457.4	18665	5938	90983	2008	47.13	85.19	1.4	d__Bacteria;p__Bacillota_A;c__Clostridia;o__Peptostreptococcales;f__Anaerovoracaceae;g__Zhenpiania;s__
SRR14411325.bin.8	229	1316892	0	5750.62	7533	2814	25092	2002	51.67	81.81	1.51	d__Bacteria;p__Bacillota_A;c__Clostridia;o__Christensenellales;f__Borkfalkiaceae;g__Gallimonas;s__
HJ13.bin.156	58	2482166	0	42796	65575	21578	126848	3970	55.61	87.5	4.54	d__Bacteria;p__Bacteroidota;c__Bacteroidia;o__Bacteroidales;f__Muribaculaceae;g__CAG-873;s__
M2.bin.87	100	2009552	0	20095.5	27435	8813	126560	2814	53.34	88.87	1.44	d__Bacteria;p__Bacteroidota;c__Bacteroidia;o__Bacteroidales;f__Muribaculaceae;g__CAG-485;s__
SRR14411258.bin.13	78	2058162	0	26386.7	50131	13261	131066	2026	41.26	97.28	0.93	d__Bacteria;p__Bacillota_A;c__Clostridia;o__Christensenellales;f__UBA3700;g__RACS-045;s__
BV23.bin.69	410	2439733	0	5950.57	7087	3021	24442	2000	47.85	91.02	2.58	d__Bacteria;p__Bacillota_A;c__Clostridia;o__Oscillospirales;f__Ruminococcaceae;g__RGIG8773;s__
SRR23368209.bin.7	386	3807449	0	9863.86	15521	4220	68620	2027	48.48	91.39	3.61	d__Bacteria;p__Bacillota_A;c__Clostridia;o__Lachnospirales;f__Lachnospiraceae;g__Acetatifactor;s__
SRR21474243.bin.20	96	2933572	0	30558	55419	15282	142896	2038	43.95	87.07	1.4	d__Bacteria;p__Bacillota_A;c__Clostridia;o__Lachnospirales;f__Lachnospiraceae;g__UBA3282;s__
SRR11425430.bin.23	275	2411023	0	8767.36	11989	4173	57329	2002	52.32	85.94	3.51	d__Bacteria;p__Bacteroidota;c__Bacteroidia;o__Bacteroidales;f__Muribaculaceae;g__Paramuribaculum;s__Paramuribaculum sp014802045
RF9.bin.1	82	3204831	0	39083.3	53731	18962	198403	2429	59.28	92.85	0	d__Bacteria;p__Bacillota_A;c__Clostridia;o__Christensenellales;f__CAG-74;g__Fimadaptatus;s__
HJ14.bin.179	51	3177033	0	62294.8	94746	34625	227409	4064	45.32	83.84	1.31	d__Bacteria;p__Bacillota_A;c__Clostridia;o__Lachnospirales;f__Lachnospiraceae;g__14-2;s__
SRR13490892.bin.88	87	2340304	0	26900	39295	13978	143850	2196	52.46	88.62	0	d__Bacteria;p__Bacillota_A;c__Clostridia;o__Oscillospirales;f__Butyricicoccaceae;g__Agathobaculum;s__
SRR13490896.bin.28	29	2341746	0	80749.9	99196	58243	362696	3054	52.82	96.44	0.03	d__Bacteria;p__Bacteroidota;c__Bacteroidia;o__Bacteroidales;f__Muribaculaceae;g__UBA7173;s__
BSTS5.bin.90	145	1920299	0	13243.4	18722	6700	72367	2087	50.73	91.96	1.9	d__Bacteria;p__Bacteroidota;c__Bacteroidia;o__Bacteroidales;f__Muribaculaceae;g__CAG-485;s__
SRR14411250.bin.17	586	3392959	0	5790.03	6997	3016	26682	2005	46.11	87.65	2.25	d__Bacteria;p__Bacillota_A;c__Clostridia;o__Lachnospirales;f__Lachnospiraceae;g__COE1;s__
BV21.bin.89	66	2756282	0	41761.8	55417	22364	169914	3714	55.05	93.76	0.15	d__Bacteria;p__Bacteroidota;c__Bacteroidia;o__Bacteroidales;f__Muribaculaceae;g__CAG-873;s__
SRR23960623.bin.30	163	2109359	0	12940.9	18747	6232	58243	2024	56.57	99.01	0.59	d__Bacteria;p__Verrucomicrobiota;c__Verrucomicrobiae;o__Verrucomicrobiales;f__Akkermansiaceae;g__Akkermansia;s__
SRR14411330.bin.19	101	1534969	0	15197.7	23311	7468	50539	2217	49.51	97.81	1.63	d__Bacteria;p__Bacillota_A;c__Clostridia;o__Christensenellales;f__Borkfalkiaceae;g__Coproplasma;s__
RN15.bin.24	35	1912939	0	54655.4	82606	24360	219388	7787	55.4	81.52	0.04	d__Bacteria;p__Bacteroidota;c__Bacteroidia;o__Bacteroidales;f__Muribaculaceae;g__CAG-1031;s__CAG-1031 sp000431215
SRR11425462.bin.13	82	2643205	0	32234.2	51733	18053	139108	2220	48.25	96.64	0.29	d__Bacteria;p__Bacteroidota;c__Bacteroidia;o__Bacteroidales;f__Muribaculaceae;g__CAG-873;s__
G1.bin.34	35	2552860	0	72938.9	112510	34877	254685	12442	47.76	84.19	0.91	d__Bacteria;p__Bacillota_A;c__Clostridia;o__Lachnospirales;f__Lachnospiraceae;g__Lachnoclostridium_B;s__
MF12.bin.68	28	2665979	0	95213.5	159312	64956	288583	3476	49.29	96.35	0.06	d__Bacteria;p__Bacteroidota;c__Bacteroidia;o__Bacteroidales;f__Bacteroidaceae;g__UBA4334;s__
MF12.bin.120	205	2095995	0	10224.4	14560	4914	65046	2019	51.63	90.86	0.48	d__Bacteria;p__Bacteroidota;c__Bacteroidia;o__Bacteroidales;f__Muribaculaceae;g__UBA3263;s__
M16.bin.45	36	1993087	0	55363.5	87519	29683	200484	4066	43.62	99.73	0.36	d__Bacteria;p__Bacillota_C;c__Negativicutes;o__Acidaminococcales;f__Acidaminococcaceae;g__Phascolarctobacterium_A;s__Phascolarctobacterium_A sp900757795
BSTS1.bin.120	218	2319412	0	10639.5	14587	5586	49680	2068	53.81	87.16	1.81	d__Bacteria;p__Bacteroidota;c__Bacteroidia;o__Bacteroidales;f__Muribaculaceae;g__Paramuribaculum;s__
BSTS12.bin.17	42	2612871	0	62211.2	117232	35420	315677	2121	44.24	90.05	0.12	d__Bacteria;p__Bacillota_A;c__Clostridia;o__Lachnospirales;f__Lachnospiraceae;g__Eubacterium_F;s__
SRR23368209.bin.39	105	2603819	0	24798.3	41543	10899	148608	2841	53	94.75	0.08	d__Bacteria;p__Bacillota_A;c__Clostridia;o__Lachnospirales;f__Lachnospiraceae;g__UBA7050;s__
SRR6032588.bin.18	192	2350330	0	12241.3	17392	6010	91685	2081	49.18	89.17	0.29	d__Bacteria;p__Bacteroidota;c__Bacteroidia;o__Bacteroidales;f__UBA932;g__Cryptobacteroides;s__Cryptobacteroides sp910585445
SRR9205167.bin.47	70	2825340	0	40362	57494	19628	251121	2026	45.44	99.06	2.19	d__Bacteria;p__Bacillota_A;c__Clostridia;o__Lachnospirales;f__Lachnospiraceae;g__1XD42-69;s__1XD42-69 sp011959925
RF13.bin.51	198	2274326	0	11486.5	17694	5397	62343	2001	52.43	91.94	3.62	d__Bacteria;p__Bacteroidota;c__Bacteroidia;o__Bacteroidales;f__UBA932;g__Cryptobacteroides;s__
RNX5.bin.86	178	1489673	0	8368.95	10431	4225	39005	2111	42.82	92.2	0.58	d__Bacteria;p__Bacillota_A;c__Clostridia;o__Peptostreptococcales;f__Anaerovoracaceae;g__Gallibacter;s__
MF62	56	3922934	0	70052.4	438107	129150	833029	106	38.8	99.99	0.28	d__Bacteria;p__Bacillota;c__Bacilli;o__Bacillales_G;f__Fictibacillaceae;g__Fictibacillus;s__
HXJS2.bin.3	80	2735716	0	34196.4	59466	16567	165726	2819	54.52	97.23	0.67	d__Bacteria;p__Bacteroidota;c__Bacteroidia;o__Bacteroidales;f__Muribaculaceae;g__CAG-873;s__
BV12.bin.20	147	3020132	0	20545.1	36861	9745	89462	2271	47.38	98.17	0.11	d__Bacteria;p__Bacillota_A;c__Clostridia;o__Lachnospirales;f__Lachnospiraceae;g__1XD42-69;s__
HJ12.bin.205	151	1724234	0	11418.8	14377	5537	59922	2004	59.54	83.98	1.22	d__Bacteria;p__Bacteroidota;c__Bacteroidia;o__Bacteroidales;f__Rikenellaceae;g__Alistipes;s__
RN9.bin.76	296	2528560	0	8542.43	11698	4131	34441	2085	54.63	89.32	4.3	d__Bacteria;p__Bacteroidota;c__Bacteroidia;o__Bacteroidales;f__Muribaculaceae;g__CAG-485;s__CAG-485 sp002361235
BSTS6.bin.6	236	2087175	0	8843.96	11171	4827	52399	2013	52.12	88.47	1.66	d__Bacteria;p__Bacteroidota;c__Bacteroidia;o__Bacteroidales;f__Muribaculaceae;g__UBA7173;s__
SRR13490895.bin.44	411	3127785	0	7610.18	10390	3492	37519	2000	59.1	88.36	1.98	d__Bacteria;p__Bacillota_A;c__Clostridia;o__Christensenellales;f__CAG-74;g__HGM11604;s__
SRR13490893.bin.87	59	3350190	0	56782.9	98742	38414	280429	2247	48.32	82.9	1.31	d__Bacteria;p__Bacillota_A;c__Clostridia;o__Lachnospirales;f__Lachnospiraceae;g__Acetatifactor;s__
ERR3357624.bin.6	47	3249594	0	69140.3	115748	42566	289536	2245	43.06	87.39	0.42	d__Bacteria;p__Bacillota_A;c__Clostridia;o__Lachnospirales;f__Lachnospiraceae;g__COE1;s__COE1 sp910577115
BV7.H.bin.52	278	1836665	0	6606.71	9191	3028	34331	2005	46.77	83.84	1.83	d__Bacteria;p__Bacteroidota;c__Bacteroidia;o__Bacteroidales;f__Muribaculaceae;g__CAG-485;s__
MF16.bin.33	330	2190612	0	6638.22	7986	3218	33711	2012	60.95	84	2.16	d__Bacteria;p__Bacillota_A;c__Clostridia;o__Oscillospirales;f__Oscillospiraceae;g__JAMPGF01;s__
HJ8.bin.77	35	2147558	0	61358.8	80418	33544	196536	4528	55.6	94.13	0.1	d__Bacteria;p__Bacteroidota;c__Bacteroidia;o__Bacteroidales;f__Muribaculaceae;g__CAG-1031;s__
ERR3357634.bin.41	125	2651860	0	21214.9	31669	11178	120561	2139	43.55	97.63	0.5	d__Bacteria;p__Bacillota_A;c__Clostridia;o__Oscillospirales;f__Ruminococcaceae;g__Ruminiclostridium_E;s__Ruminiclostridium_E sp910585505
HJ13.bin.2	50	2552239	0	51044.8	67114	30400	264240	4019	54.7	86.2	1.49	d__Bacteria;p__Bacteroidota;c__Bacteroidia;o__Bacteroidales;f__Muribaculaceae;g__CAG-873;s__
BSTS6.bin.72	151	2406623	0	15937.9	24508	7337	97698	2046	44.32	83.04	1.41	d__Bacteria;p__Bacillota_A;c__Clostridia;o__Lachnospirales;f__Lachnospiraceae;g__COE1;s__
SRR21350686.bin.4	344	2335090	0	6788.05	8982	3111	69903	2012	42.06	82.44	0.77	d__Bacteria;p__Bacillota_A;c__Clostridia;o__Oscillospirales;f__Ruminococcaceae;g__Ruminococcus;s__
MF7.bin.8	173	2358690	0	13634	21647	5864	63806	2021	41.43	97.71	0.1	d__Bacteria;p__Spirochaetota;c__Spirochaetia;o__Treponematales;f__Treponemataceae;g__Treponema_D;s__
ERR3357629.bin.34	18	2226010	0	123667	207618	72683	257589	3472	43.38	98.68	0	d__Bacteria;p__Desulfobacterota;c__Desulfovibrionia;o__Desulfovibrionales;f__Desulfovibrionaceae;g__Mailhella;s__Mailhella sp003512875
BSTS18.bin.47	43	2406874	0	55973.8	93496	29727	266965	2611	54.72	99.98	0.04	d__Bacteria;p__Desulfobacterota;c__Desulfovibrionia;o__Desulfovibrionales;f__Desulfovibrionaceae;g__Desulfovibrio;s__
G1.bin.35	136	1992320	0	14649.4	21714	6715	139003	2023	60.47	98.45	0.48	d__Bacteria;p__Bacillota_A;c__Clostridia;o__Oscillospirales;f__Oscillospiraceae;g__Marseille-P3106;s__
HJ11.bin.80	41	1639293	0	39982.8	53063	21161	245084	4753	41.36	99.98	0.01	d__Bacteria;p__Bacillota;c__Bacilli;o__Lactobacillales;f__Streptococcaceae;g__Streptococcus;s__Streptococcus sp004570525
BSTS3.bin.145	34	2195356	0	64569.3	93337	36877	206565	3243	55.58	92.12	0.08	d__Bacteria;p__Bacteroidota;c__Bacteroidia;o__Bacteroidales;f__Muribaculaceae;g__CAG-1031;s__
HJ16.bin.31	20	1980513	0	99025.6	126660	55112	344347	5733	58.27	90.3	0.21	d__Bacteria;p__Bacteroidota;c__Bacteroidia;o__Bacteroidales;f__Rikenellaceae;g__Alistipes;s__
BSTS11.bin.71	209	2206811	0	10558.9	13721	5575	82593	2028	52.44	85.96	1.76	d__Bacteria;p__Bacteroidota;c__Bacteroidia;o__Bacteroidales;f__Muribaculaceae;g__Duncaniella;s__
SRR13490895.bin.18	51	823628	0	16149.6	27546	7629	64040	2125	47.97	85.49	0.13	d__Bacteria;p__Pseudomonadota;c__Alphaproteobacteria;o__Rs-D84;f__Rs-D84;g__Enterousia;s__
RNX5.bin.76	337	3166580	0	9396.38	11985	4822	40434	2026	52.55	93.73	1.15	d__Bacteria;p__Pseudomonadota;c__Gammaproteobacteria;o__Burkholderiales;f__Burkholderiaceae_B;g__Saezia;s__Saezia sanguinis
ERR3357628.bin.44	75	2674849	0	35664.7	60041	17685	183701	2233	48.73	84.9	0.03	d__Bacteria;p__Bacteroidota;c__Bacteroidia;o__Bacteroidales;f__Muribaculaceae;g__Duncaniella;s__Duncaniella dubosii
HJ7.bin.168	57	2536498	0	44500	61977	20447	307403	2861	48.97	89.56	0.09	d__Bacteria;p__Bacteroidota;c__Bacteroidia;o__Bacteroidales;f__Muribaculaceae;g__Duncaniella;s__Duncaniella sp910578445
SRR14411328.bin.27	150	4159930	0	27732.9	57090	15853	128118	2053	50.33	93.2	1.71	d__Bacteria;p__Bacillota_A;c__Clostridia;o__Lachnospirales;f__Lachnospiraceae;g__Acetatifactor;s__
SRR11425462.bin.40	252	2903546	0	11522	16939	5379	59278	2062	49.9	86.67	1.11	d__Bacteria;p__Bacteroidota;c__Bacteroidia;o__Bacteroidales;f__Muribaculaceae;g__Duncaniella;s__Duncaniella sp014801945
ERR3357639.bin.31	55	1830843	0	33288.1	55494	16824	128107	2461	38.15	96.97	2.57	d__Bacteria;p__Bacillota_A;c__Clostridia;o__Oscillospirales;f__Acutalibacteraceae;g__Eubacterium_R;s__Eubacterium_R sp910577215
MF11	79	4458402	0	56435.5	414927	75185	922813	100	50.08	100	0.33	d__Bacteria;p__Pseudomonadota;c__Gammaproteobacteria;o__Enterobacterales;f__Enterobacteriaceae;g__Morganella;s__Morganella morganii_A
HJ10.bin.8	6	940647	0	156774	227192	76701	352475	51339	45.94	94.98	0.11	d__Bacteria;p__Verrucomicrobiota;c__Verrucomicrobiae;o__Opitutales;f__LL51;g__LL51;s__
RNX8.bin.19	17	2669641	0	157038	246683	68827	542770	12098	51.35	85.45	0.15	d__Bacteria;p__Bacteroidota;c__Bacteroidia;o__Bacteroidales;f__Muribaculaceae;g__Duncaniella;s__
SRR14411343.bin.26	613	3823348	0	6237.11	8022	3023	28242	2002	51.67	80.14	4.65	d__Bacteria;p__Bacillota_A;c__Clostridia;o__Lachnospirales;f__Lachnospiraceae;g__COE1;s__COE1 sp910585765
RF19.bin.42	108	2298579	0	21283.1	31223	10245	81524	2035	48.39	88.11	2.3	d__Bacteria;p__Bacillota;c__Bacilli;o__Erysipelotrichales;f__Erysipelotrichaceae;g__;s__
SRR23368212.bin.49	37	2169101	0	58624.3	98071	34413	201380	2080	41.96	92.31	0.01	d__Bacteria;p__Bacillota_A;c__Clostridia;o__Oscillospirales;f__Acutalibacteraceae;g__Fimenecus;s__
RN2.bin.6	282	3076946	0	10911.2	17654	4853	61179	2003	68.11	94.44	4.35	d__Bacteria;p__Actinomycetota;c__Actinomycetia;o__Propionibacteriales;f__Propionibacteriaceae;g__Luteococcus;s__Luteococcus japonicus
BSTS18.bin.49	297	2350900	0	7915.49	11315	3743	41981	2014	49.47	90.49	3.78	d__Bacteria;p__Bacillota_A;c__Clostridia;o__Lachnospirales;f__Lachnospiraceae;g__UBA3282;s__
DF3.bin.43	74	2255999	0	30486.5	50535	14981	168407	2132	46.64	99.42	0.2	d__Bacteria;p__Bacteroidota;c__Bacteroidia;o__Bacteroidales;f__Muribaculaceae;g__CAG-485;s__
SRR11425435.bin.15	177	2445899	0	13818.6	22137	5975	89022	2085	47.14	89.48	1.93	d__Bacteria;p__Bacteroidota;c__Bacteroidia;o__Bacteroidales;f__Muribaculaceae;g__CAJUPY01;s__
RF8.bin.4	340	2185042	0	6426.59	8194	2970	41173	2019	42.86	83.57	1.05	d__Bacteria;p__Bacillota_A;c__Clostridia;o__Lachnospirales;f__Lachnospiraceae;g__Ruminococcus_B;s__
RF4.bin.9	96	2063718	0	21497.1	30370	12457	102027	2009	27.24	81.09	0.22	d__Bacteria;p__Bacillota_A;c__Clostridia;o__Peptostreptococcales;f__Peptostreptococcaceae;g__Romboutsia;s__Romboutsia ilealis
DF11.bin.83	179	1554001	0	8681.57	11696	4128	35762	2023	57.84	84.14	1.17	d__Bacteria;p__Bacteroidota;c__Bacteroidia;o__Bacteroidales;f__P3;g__Pullibacteroides;s__
SRR23960626.bin.16	169	2301614	0	13619	20542	6841	67722	2013	50.31	97.48	2.56	d__Bacteria;p__Bacteroidota;c__Bacteroidia;o__Bacteroidales;f__Muribaculaceae;g__CAG-485;s__
HJ3.bin.205	28	2217501	0	79196.5	111846	41552	244926	12701	52.22	98.04	0.03	d__Bacteria;p__Bacteroidota;c__Bacteroidia;o__Bacteroidales;f__Paludibacteraceae;g__RF16;s__
RN3.bin.176	144	1332399	0	9252.77	12339	4763	36542	2145	48.17	88.45	3.6	d__Bacteria;p__Bacillota_A;c__Clostridia;o__Peptostreptococcales;f__Anaerovoracaceae;g__Lentihominibacter;s__Lentihominibacter sp022775805
ERR3357624.bin.10	208	3629829	0	17451.1	26136	9004	217475	2103	50.7	82.48	3.11	d__Bacteria;p__Bacillota_A;c__Clostridia;o__Lachnospirales;f__Lachnospiraceae;g__UBA3282;s__UBA3282 sp009774655
S1.bin.46	77	2413057	0	31338.4	51084	16995	126577	2037	52.43	99.98	0.21	d__Bacteria;p__Desulfobacterota;c__Desulfovibrionia;o__Desulfovibrionales;f__Desulfovibrionaceae;g__Desulfovibrio;s__
DF10.bin.16	57	2262919	0	39700.3	74761	19932	183528	3326	49.92	87.79	2.99	d__Bacteria;p__Bacillota_A;c__Clostridia;o__Lachnospirales;f__Lachnospiraceae;g__UBA7050;s__
SRR13490894.bin.113	88	3820884	0	43419.1	55897	22889	215448	2049	45.41	91.7	0.27	d__Bacteria;p__Bacteroidota;c__Bacteroidia;o__Bacteroidales;f__Tannerellaceae;g__Parabacteroides;s__Parabacteroides johnsonii
SRR21350690.bin.23	40	2468205	0	61705.1	129758	33118	334505	2005	50.17	99.77	0	d__Bacteria;p__Bacteroidota;c__Bacteroidia;o__Bacteroidales;f__Muribaculaceae;g__Muribaculum;s__
ERR3357640.bin.7	35	2390107	0	68288.8	112563	32063	316960	5561	50.59	81.27	0.03	d__Bacteria;p__Bacteroidota;c__Bacteroidia;o__Bacteroidales;f__Muribaculaceae;g__Muribaculum;s__Muribaculum sp910578785
SRR11425446.bin.46	42	2447881	0	58282.9	108638	40652	188002	2111	44.37	98.91	1	d__Bacteria;p__Bacteroidota;c__Bacteroidia;o__Bacteroidales;f__Muribaculaceae;g__Paramuribaculum;s__Paramuribaculum sp014800945
SRR21474242.bin.76	181	2588909	0	14303.4	23117	6365	72007	2002	49.36	95.03	0.55	d__Bacteria;p__Bacillota_A;c__Clostridia;o__Lachnospirales;f__Lachnospiraceae;g__1XD8-76;s__
SRR21474235.bin.14	194	1979656	0	10204.4	13891	5218	78820	2042	56.17	82.3	0.34	d__Bacteria;p__Bacteroidota;c__Bacteroidia;o__Bacteroidales;f__Muribaculaceae;g__JAAVFS01;s__
ERR3357632.bin.15	96	2774434	0	28900.3	52616	14224	150309	2049	47.01	88.63	0.11	d__Bacteria;p__Bacteroidota;c__Bacteroidia;o__Bacteroidales;f__Muribaculaceae;g__CAG-485;s__CAG-485 sp002362485
HJX2.bin.51	184	1567507	0	8519.06	12324	3903	58807	2010	40.79	84.45	3.71	d__Bacteria;p__Bacillota_A;c__Clostridia;o__Christensenellales;f__CAG-314;g__Fimimonas;s__
SRR21474238.bin.23	68	2431852	0	35762.5	56007	18336	152508	2366	49.54	99.54	0.15	d__Bacteria;p__Bacteroidota;c__Bacteroidia;o__Bacteroidales;f__Muribaculaceae;g__CAG-485;s__
SRR21474242.bin.31	275	2781039	0	10112.9	15232	4988	63391	2023	44.54	88.18	1.9	d__Bacteria;p__Bacillota_A;c__Clostridia;o__Lachnospirales;f__Lachnospiraceae;g__Kineothrix;s__
BSTS17.bin.95	18	2200750	0	122264	191839	68498	335165	10785	60.47	99.55	0.01	d__Bacteria;p__Actinomycetota;c__Actinomycetia;o__Mycobacteriales;f__Mycobacteriaceae;g__Corynebacterium;s__
FDSW210084435_8.bin.98	180	2046938	0	11371.9	14969	5303	58337	2097	33.71	97.32	0.53	d__Bacteria;p__Cyanobacteriota;c__Vampirovibrionia;o__Gastranaerophilales;f__Gastranaerophilaceae;g__Stercorousia;s__
MF16.bin.58	44	2100886	0	47747.4	86465	24170	305549	2783	50.67	97.89	0.22	d__Bacteria;p__Bacteroidota;c__Bacteroidia;o__Bacteroidales;f__Muribaculaceae;g__UBA7173;s__
HJ9.bin.110	89	858657	0	9647.83	12241	4860	36745	2226	31.1	93.67	0	d__Bacteria;p__Bacillota_A;c__Clostridia;o__Lachnospirales;f__;g__;s__
BV12.bin.48	103	2817997	0	27359.2	47400	13377	143489	2285	47.14	94.01	0.37	d__Bacteria;p__Bacteroidota;c__Bacteroidia;o__Bacteroidales;f__Bacteroidaceae;g__Prevotella;s__
BSTS11.bin.40	43	2358205	0	54842	75272	38133	147057	3516	53.8	82.32	0.09	d__Bacteria;p__Bacillota_A;c__Clostridia;o__Oscillospirales;f__Ruminococcaceae;g__Ruminiclostridium_E;s__
RN5.bin.105	39	1045699	0	26812.8	40658	14161	123131	3183	49.73	92.78	0.05	d__Bacteria;p__Actinomycetota;c__Coriobacteriia;o__Coriobacteriales;f__Atopobiaceae;g__MGBC105563;s__
SRR21350693.bin.17	378	2574971	0	6812.09	8588	3461	26708	2006	40.35	84.27	0.47	d__Bacteria;p__Bacillota_A;c__Clostridia;o__Lachnospirales;f__Lachnospiraceae;g__Wujia;s__Wujia sp023664775
BSTS15.bin.71	126	3780387	0	30003.1	44655	14988	122552	2014	50.13	88.9	1.03	d__Bacteria;p__Bacillota_A;c__Clostridia;o__Lachnospirales;f__Lachnospiraceae;g__Acetatifactor;s__
SRR11425469.bin.34	188	914165	0	4862.58	5259	2640	23106	2003	24.2	82.71	0.65	d__Bacteria;p__Bacillota;c__Bacilli;o__Mycoplasmatales;f__Mycoplasmoidaceae;g__Malacoplasma;s__
SRR13890107.bin.3	20	1882632	0	94131.6	157962	47748	295421	9123	37.75	99.83	0.32	d__Bacteria;p__Bacillota;c__Bacilli;o__Lactobacillales;f__Lactobacillaceae;g__Limosilactobacillus;s__
M7.bin.37	19	2027071	0	106688	166869	60598	279784	7417	55.94	95.38	0.27	d__Bacteria;p__Bacteroidota;c__Bacteroidia;o__Bacteroidales;f__Rikenellaceae;g__Alistipes;s__Alistipes sp017936685
MF16.bin.47	284	1714455	0	6036.81	7368	3079	28320	2003	63.41	91.18	1.66	d__Bacteria;p__Bacteroidota;c__Bacteroidia;o__Bacteroidales;f__Rikenellaceae;g__Alistipes;s__
SRR23368212.bin.48	199	3115827	0	15657.4	25426	6658	129523	2019	49.35	93.19	1.45	d__Bacteria;p__Bacillota_A;c__Clostridia;o__Lachnospirales;f__Lachnospiraceae;g__UBA3282;s__
MF5.bin.33	45	1035672	0	23014.9	35756	13098	94702	2445	33.88	97.22	0	d__Bacteria;p__Pseudomonadota;c__Alphaproteobacteria;o__Rs-D84;f__CACZYB01;g__CACZYB01;s__
HJ16.bin.69	94	3726698	0	39645.7	58065	17724	234441	2247	49.13	90.65	3.56	d__Bacteria;p__Bacteroidota;c__Bacteroidia;o__Bacteroidales;f__Bacteroidaceae;g__Bacteroides;s__
SRR11425446.bin.3	224	2305914	0	10294.3	15806	4316	49672	2018	40.25	90.62	0.26	d__Bacteria;p__Spirochaetota;c__Spirochaetia;o__Treponematales;f__Treponemataceae;g__Treponema_D;s__Treponema_D sp014803985
BV14.H.bin.120	213	2078821	0	9759.72	13212	4735	40162	2221	53.32	90.5	4.75	d__Bacteria;p__Bacteroidota;c__Bacteroidia;o__Bacteroidales;f__Muribaculaceae;g__CAG-873;s__
SRR14411246.bin.35	283	2255868	0	7971.27	12008	3574	40044	2019	52.32	80.44	1.79	d__Bacteria;p__Bacteroidota;c__Bacteroidia;o__Bacteroidales;f__Muribaculaceae;g__Duncaniella;s__Duncaniella sp910586305
SRR11425439.bin.4	55	2568588	0	46701.6	88962	28119	196825	2314	40.4	93.92	0.24	d__Bacteria;p__Spirochaetota;c__Spirochaetia;o__Treponematales;f__Treponemataceae;g__Treponema_D;s__Treponema_D sp014803985
SRR9205130.bin.9	35	3377139	0	96489.7	137933	57721	359657	2427	46.83	81.04	1.98	d__Bacteria;p__Bacillota_A;c__Clostridia;o__Lachnospirales;f__Lachnospiraceae;g__Eubacterium_J;s__Eubacterium_J sp910586225
HJ6.bin.50	76	1646034	0	21658.3	33599	10352	86041	2290	47.76	96.88	2.4	d__Bacteria;p__Bacillota_A;c__Clostridia;o__Christensenellales;f__Borkfalkiaceae;g__Coproplasma;s__
BSTS5.bin.80	395	2348891	0	5946.56	7028	3177	27925	2004	54.29	80.94	3.6	d__Bacteria;p__Bacteroidota;c__Bacteroidia;o__Bacteroidales;f__Muribaculaceae;g__Duncaniella;s__
SRR14411296.bin.5	292	1993028	0	6825.44	8368	3604	31749	2021	48.79	81.15	0.86	d__Bacteria;p__Bacteroidota;c__Bacteroidia;o__Bacteroidales;f__Muribaculaceae;g__JAGBWK01;s__
BSTS11.bin.52	154	1707114	0	11085.2	17570	5299	44882	2015	59.48	97.44	2.63	d__Bacteria;p__Bacillota_A;c__Clostridia;o__Oscillospirales;f__Oscillospiraceae;g__Marseille-P3106;s__
RNX1.bin.48	217	2584232	0	11908.9	19155	5300	60257	2016	55.56	91.63	2.46	d__Bacteria;p__Bacillota_A;c__Clostridia;o__Oscillospirales;f__Oscillospiraceae;g__Faecousia;s__Faecousia sp002362625
SRR11425440.bin.25	177	2449908	0	13841.3	19565	6232	92631	2113	51.45	88.87	0.23	d__Bacteria;p__Bacteroidota;c__Bacteroidia;o__Bacteroidales;f__Muribaculaceae;g__Duncaniella;s__
FDSW210084437_10.bin.56	120	2396362	0	19969.7	31830	9013	122830	2283	47.4	91.69	1.04	d__Bacteria;p__Bacillota_A;c__Clostridia;o__Oscillospirales;f__Ruminococcaceae;g__RGIG8773;s__
HJX2.bin.63	57	2925004	0	51315.9	102294	27076	273647	3554	48.79	88.25	0.16	d__Bacteria;p__Bacteroidota;c__Bacteroidia;o__Bacteroidales;f__Bacteroidaceae;g__UBA4372;s__
HJ5.bin.35	14	1988543	0	142039	213744	65222	437702	15734	63	92.96	0	d__Bacteria;p__Actinomycetota;c__Coriobacteriia;o__Coriobacteriales;f__Eggerthellaceae;g__ZJ304;s__
SRR13490890.bin.13	27	2249455	0	83313.1	106135	46618	293154	3611	55.05	99.94	0.22	d__Bacteria;p__Verrucomicrobiota;c__Verrucomicrobiae;o__Verrucomicrobiales;f__Akkermansiaceae;g__Akkermansia;s__
BV20.bin.37	207	4656078	0	22493.1	37906	10933	127404	2004	55.63	95.52	2.59	d__Bacteria;p__Pseudomonadota;c__Gammaproteobacteria;o__Enterobacterales;f__Enterobacteriaceae;g__Enterobacter;s__Enterobacter mori
SRR11425441.bin.20	92	2299590	0	24995.5	37412	11327	153340	2986	56.07	95.64	0.07	d__Bacteria;p__Bacteroidota;c__Bacteroidia;o__Bacteroidales;f__Muribaculaceae;g__CAG-1031;s__CAG-1031 sp014802445
M18.bin.57	448	4173934	0	9316.82	13055	4237	65051	2029	50.61	90.27	2.91	d__Bacteria;p__Bacillota_A;c__Clostridia;o__Lachnospirales;f__Lachnospiraceae;g__Schaedlerella;s__
M4.bin.67	310	2577760	0	8315.35	12751	3618	45773	2005	47.08	91.26	0.62	d__Bacteria;p__Bacillota_A;c__Clostridia;o__Peptostreptococcales;f__Anaerovoracaceae;g__Lentihominibacter;s__
HJ8.bin.146	26	1954618	0	75177.6	85491	40277	253777	4840	63.18	96.46	0.07	d__Bacteria;p__Actinomycetota;c__Actinomycetia;o__Actinomycetales;f__Actinomycetaceae;g__Actinomyces;s__
RNX3.bin.73	69	1830079	0	26522.9	46142	12411	107198	3507	46.59	93.98	0.6	d__Bacteria;p__Pseudomonadota;c__Gammaproteobacteria;o__Burkholderiales;f__Burkholderiaceae_A;g__Aphodousia;s__Aphodousia sp900554675
SRR21350761.bin.9	70	2201219	0	31446	40335	14695	175224	6822	49.8	95.22	0.53	d__Bacteria;p__Bacteroidota;c__Bacteroidia;o__Bacteroidales;f__Muribaculaceae;g__Duncaniella;s__
RF17.bin.44	57	2518948	0	44192.1	78928	22818	238449	2009	43.97	85.45	0.08	d__Bacteria;p__Bacillota_A;c__Clostridia;o__Lachnospirales;f__Lachnospiraceae;g__Agathobacter;s__Agathobacter faecis
BV9.H.bin.16	117	1510705	0	12912	18680	6915	48502	2011	60.87	95.65	1.28	d__Bacteria;p__Actinomycetota;c__Coriobacteriia;o__Coriobacteriales;f__Eggerthellaceae;g__MGBC163016;s__
SRR11425457.bin.18	240	1522189	0	6342.45	8052	2998	34774	2015	52.78	89.17	1.32	d__Bacteria;p__Bacteroidota;c__Bacteroidia;o__Bacteroidales;f__P3;g__Pullibacteroides;s__
SRR21350749.bin.17	360	1930279	0	5361.89	6595	2714	31678	2002	50.41	80.2	3.9	d__Bacteria;p__Bacteroidota;c__Bacteroidia;o__Bacteroidales;f__Muribaculaceae;g__Muribaculum;s__
HJ7.bin.89	32	2885723	0	90178.8	127571	55043	247995	3272	47.6	92.44	0.18	d__Bacteria;p__Bacteroidota;c__Bacteroidia;o__Bacteroidales;f__UBA932;g__Cryptobacteroides;s__
SRR23368202.bin.29	317	2865203	0	9038.5	12974	4262	44382	2042	43.89	93.52	3.2	d__Bacteria;p__Bacillota_A;c__Clostridia;o__Oscillospirales;f__Ruminococcaceae;g__;s__
M2.bin.78	29	2641599	0	91089.6	166210	42138	678680	3205	37.64	100	0.06	d__Bacteria;p__Bacillota;c__Bacilli;o__Lactobacillales;f__Enterococcaceae;g__Enterococcus;s__Enterococcus faecalis
SRR21474235.bin.8	60	1861690	0	31028.2	60035	15021	126122	2381	50.47	96.75	3.54	d__Bacteria;p__Bacillota_A;c__Clostridia;o__Christensenellales;f__Borkfalkiaceae;g__Gallimonas;s__
HJ14.bin.253	35	3325420	0	95012	182621	57900	330460	2207	43.41	90.14	1.37	d__Bacteria;p__Bacillota_A;c__Clostridia;o__Lachnospirales;f__Lachnospiraceae;g__RUG115;s__
HJX7.bin.20	1369	7025448	0	5131.81	6008	2535	46787	2003	22.38	93.59	4.8	d__Archaea;p__Thermoproteota;c__JANJXX01;o__;f__;g__;s__
M6.bin.30	296	1928181	0	6514.12	8146	3446	28583	2028	49.13	81.68	1.86	d__Bacteria;p__Bacillota;c__Bacilli;o__Erysipelotrichales;f__Erysipelotrichaceae;g__Dubosiella;s__Dubosiella sp910585105
RF6.bin.22	92	1934117	0	21023	34397	9464	215950	2106	39.7	96.45	2.01	d__Bacteria;p__Bacillota_A;c__Clostridia;o__Oscillospirales;f__Acutalibacteraceae;g__Eubacterium_R;s__Eubacterium_R sp002493325
RNX10.bin.41	63	3710968	0	58904.2	102431	29251	378122	2057	44.14	90.88	1.04	d__Bacteria;p__Bacillota;c__Bacilli;o__Erysipelotrichales;f__Erysipelotrichaceae;g__Clostridium_AQ;s__Clostridium_AQ innocuum
BSTS1.bin.153	29	2076317	0	71597.1	82110	43790	278894	2349	52.8	89.74	0.07	d__Bacteria;p__Bacteroidota;c__Bacteroidia;o__Bacteroidales;f__Muribaculaceae;g__CAJUPY01;s__
ERR3357633.bin.66	236	3755873	0	15914.7	36389	5224	148509	2006	33.16	98.7	3.11	d__Bacteria;p__Bacillota_A;c__Clostridia;o__Lachnospirales;f__Lachnospiraceae;g__Lachnospira;s__Lachnospira sp910589305
RF1.bin.30	495	2658842	0	5371.4	6505	2782	38078	2000	65.66	80.06	1.54	d__Bacteria;p__Actinomycetota;c__Actinomycetia;o__Actinomycetales;f__Micrococcaceae;g__Glutamicibacter;s__Glutamicibacter creatinolyticus
SRR23960623.bin.7	233	1869860	0	8025.15	10165	4146	31619	2014	56.59	85.95	1.06	d__Bacteria;p__Bacteroidota;c__Bacteroidia;o__Bacteroidales;f__Rikenellaceae;g__Alistipes;s__
SRR23368218.bin.22	152	2991740	0	19682.5	27603	10200	144425	2012	56.82	91.17	0.27	d__Bacteria;p__Bacillota_A;c__Clostridia;o__Lachnospirales;f__Lachnospiraceae;g__Ventrimonas;s__
RN10.bin.70	58	2351018	0	40534.8	77221	22223	205973	2189	41.18	92.93	1.69	d__Bacteria;p__Bacillota_A;c__Clostridia;o__Lachnospirales;f__Lachnospiraceae;g__UBA9414;s__UBA9414 sp003458885
M17.bin.61	110	2802411	0	25476.5	36647	12854	125137	2321	45.3	97.98	2.81	d__Bacteria;p__Bacillota_A;c__Clostridia;o__Peptostreptococcales;f__Anaerovoracaceae;g__Emergencia;s__Emergencia sp022767345
FDSW210084435_8.bin.38	102	2106485	0	20651.8	29118	9727	139931	2692	48.14	95.1	0	d__Bacteria;p__Bacillota_A;c__Clostridia;o__Oscillospirales;f__CAG-382;g__UBA1206;s__
BSTS7.bin.56	193	2042428	0	10582.5	14278	5766	47328	2025	54.93	83.89	0.64	d__Bacteria;p__Bacillota_A;c__Clostridia;o__Oscillospirales;f__Ruminococcaceae;g__UBA3855;s__
ERR3357628.bin.102	76	2150192	0	28292	40638	15089	117105	2047	52.3	87.46	0.24	d__Bacteria;p__Bacteroidota;c__Bacteroidia;o__Bacteroidales;f__Muribaculaceae;g__CAG-485;s__CAG-485 sp002361215
BV7.H.bin.123	261	2069472	0	7929.01	10410	4039	34078	2069	54.78	83.04	0.52	d__Bacteria;p__Bacteroidota;c__Bacteroidia;o__Bacteroidales;f__Muribaculaceae;g__CAG-873;s__
HJ9.bin.61	81	1667905	0	20591.4	29008	11009	89020	2202	56.28	86.56	0.36	d__Bacteria;p__Actinomycetota;c__Coriobacteriia;o__Coriobacteriales;f__Eggerthellaceae;g__MGBC163016;s__
S9.bin.10	121	3328159	0	27505.5	39776	14182	128649	2070	52.75	88.77	0	d__Bacteria;p__Bacillota_A;c__Clostridia;o__Lachnospirales;f__Lachnospiraceae;g__UBA3402;s__
BV5.bin.112	327	2045912	0	6256.61	7537	3381	26025	2009	55.87	86.71	1.86	d__Bacteria;p__Bacteroidota;c__Bacteroidia;o__Bacteroidales;f__Muribaculaceae;g__CAG-873;s__
S1.bin.36	164	1951214	0	11897.6	16897	5658	69058	2026	49.94	84.05	0.46	d__Bacteria;p__Bacteroidota;c__Bacteroidia;o__Bacteroidales;f__Muribaculaceae;g__Paramuribaculum;s__Paramuribaculum sp910578305
BVI9.bin.25	133	1712702	0	12877.5	16587	6979	54257	2331	54.84	81.75	0.55	d__Bacteria;p__Bacteroidota;c__Bacteroidia;o__Bacteroidales;f__Muribaculaceae;g__Paramuribaculum;s__
HJ3.bin.273	24	1873666	0	78069.4	119907	46315	216143	6972	59.29	90.45	0.28	d__Bacteria;p__Bacteroidota;c__Bacteroidia;o__Bacteroidales;f__Rikenellaceae;g__Alistipes;s__
BSTS11.bin.80	227	1724554	0	7597.15	10533	3573	36473	2011	54.9	87.11	0.23	d__Bacteria;p__Pseudomonadota;c__Gammaproteobacteria;o__Burkholderiales;f__Burkholderiaceae;g__Oxalobacter;s__
HJ14.bin.85	197	1637556	0	8312.47	11931	3679	50772	2038	54.41	86.4	0.63	d__Bacteria;p__Bacillota_A;c__Clostridia;o__Christensenellales;f__Pumilibacteraceae;g__Pumilibacter;s__
DF15.bin.51	173	1920905	0	11103.5	16528	5771	45173	2010	50.9	99.19	1.83	d__Bacteria;p__Bacteroidota;c__Bacteroidia;o__Bacteroidales;f__Muribaculaceae;g__CAG-485;s__
SRR23368212.bin.12	27	1547291	0	57307.1	114222	34295	167349	3517	48.99	84.37	0.82	d__Bacteria;p__Bacillota_A;c__Clostridia;o__Oscillospirales;f__Acutalibacteraceae;g__Fimenecus;s__
SRR21474234.bin.14	130	3200803	0	24621.6	36704	13308	96139	2477	49.8	85.87	0.96	d__Bacteria;p__Bacillota_A;c__Clostridia;o__Lachnospirales;f__Lachnospiraceae;g__COE1;s__
HJ7.bin.22	81	3159999	0	39012.3	67566	22429	183817	2024	44.18	81.38	1.07	d__Bacteria;p__Bacillota_A;c__Clostridia;o__Lachnospirales;f__Lachnospiraceae;g__MD308;s__
BSTS7.bin.4	186	1915988	0	10301	13717	5482	56308	2045	53.25	83.09	1.71	d__Bacteria;p__Bacteroidota;c__Bacteroidia;o__Bacteroidales;f__Muribaculaceae;g__CAJUPY01;s__
H930	11	7749854	485	704532	1696836	867447	3751045	1010	67.09	99.99	0.23	d__Bacteria;p__Actinomycetota;c__Actinomycetia;o__Mycobacteriales;f__Mycobacteriaceae;g__Nocardia;s__
ERR3357624.bin.53	110	1613838	0	14671.2	22545	6599	75273	2221	46.76	94.74	1.43	d__Bacteria;p__Bacillota_A;c__Clostridia;o__Christensenellales;f__Borkfalkiaceae;g__Coproplasma;s__Coproplasma sp910577555
DF10.bin.63	109	2758211	0	25304.7	51735	11656	159134	2014	46.8	99.95	0.32	d__Bacteria;p__Desulfobacterota;c__Desulfovibrionia;o__Desulfovibrionales;f__Desulfovibrionaceae;g__Desulfovibrio;s__
M2.bin.62	207	1601620	0	7737.29	11519	3236	85150	2021	40.21	94.77	2.32	d__Bacteria;p__Bacillota_A;c__Clostridia;o__Oscillospirales;f__Ruminococcaceae;g__CAKSAY01;s__
FDSW210084424_20MC.bin.17	64	3867233	0	60425.5	108452	28969	260130	2819	46.23	94.57	1.3	d__Bacteria;p__Bacillota_A;c__Clostridia;o__Lachnospirales;f__Lachnospiraceae;g__UBA3282;s__
SRR9205167.bin.36	98	3226266	0	32921.1	50921	16323	200348	2123	47.85	83.46	0.53	d__Bacteria;p__Bacillota_A;c__Clostridia;o__Lachnospirales;f__Lachnospiraceae;g__14-2;s__14-2 sp000403315
M7.bin.25	141	3031037	0	21496.7	32682	10130	99022	2433	50.42	81.98	0.19	d__Bacteria;p__Bacteroidota;c__Bacteroidia;o__Bacteroidales;f__Bacteroidaceae;g__Bacteroides;s__
BSTS1.bin.20	110	2431900	0	22108.2	34796	10726	121011	2039	47.94	92.94	2.32	d__Bacteria;p__Bacteroidota;c__Bacteroidia;o__Bacteroidales;f__Muribaculaceae;g__Paramuribaculum;s__
BV13.bin.46	356	1909551	0	5363.91	6268	2724	21467	2000	46.59	83.09	4.6	d__Bacteria;p__Bacteroidota;c__Bacteroidia;o__Bacteroidales;f__Muribaculaceae;g__CAG-873;s__
MF19.bin.43	174	1628902	0	9361.51	13193	4336	62176	2080	57.59	92.91	0.72	d__Bacteria;p__Bacteroidota;c__Bacteroidia;o__Bacteroidales;f__P3;g__Pullibacteroides;s__
CD1.bin.8	368	2994514	0	8137.27	11424	3665	44093	2001	60.45	88.22	2.53	d__Bacteria;p__Bacillota_A;c__Clostridia;o__Christensenellales;f__CAG-74;g__Limiplasma;s__
HJX3.bin.102	155	2487843	0	16050.6	24715	7400	87286	2018	48.24	87.43	0.89	d__Bacteria;p__Actinomycetota;c__Coriobacteriia;o__Coriobacteriales;f__Eggerthellaceae;g__D16-34;s__
SRR13490894.bin.108	487	3548010	0	7285.44	9525	3535	36535	2004	49.96	85.36	2.85	d__Bacteria;p__Bacillota_A;c__Clostridia;o__Lachnospirales;f__Lachnospiraceae;g__UBA3402;s__
DF14.bin.55	160	2671603	0	16697.5	29883	7019	111737	2029	45.52	99.44	2.2	d__Bacteria;p__Bacillota_A;c__Clostridia;o__Oscillospirales;f__Ruminococcaceae;g__CAG-115;s__
RNX1.bin.111	44	3915319	0	88984.5	123466	56632	648199	2082	42.37	98.83	0.21	d__Bacteria;p__Bacillota_A;c__Clostridia;o__Lachnospirales;f__Lachnospiraceae;g__Butyribacter;s__
SRR14411251.bin.42	14	953873	0	68133.8	201202	56603	279960	3943	50.82	94.07	0	d__Bacteria;p__Pseudomonadota;c__Alphaproteobacteria;o__Rs-D84;f__Rs-D84;g__Enterousia;s__
SRR9205166.bin.131	25	1248370	0	49934.8	86837	26490	134987	3401	46.93	90.13	0.15	d__Bacteria;p__Bacillota_A;c__Clostridia;o__Christensenellales;f__Borkfalkiaceae;g__Coproplasma;s__Coproplasma sp910578765
SRR23368210.bin.26	111	2520720	0	22709.2	50678	10140	245504	2003	37.78	98	1.18	d__Bacteria;p__Bacillota_A;c__Clostridia;o__Oscillospirales;f__Ruminococcaceae;g__UBA1394;s__
SRR10605902.bin.1	20	1582432	0	79121.6	133645	42744	379747	2286	36.9	98.97	0.02	d__Bacteria;p__Pseudomonadota;c__Gammaproteobacteria;o__Diplorickettsiales;f__Diplorickettsiaceae;g__Aquirickettsiella;s__Aquirickettsiella isopodorum
MF11.bin.8	67	2123515	0	31694.2	46432	18185	160208	3339	56.51	81.47	0.62	d__Bacteria;p__Spirochaetota;c__Spirochaetia;o__Treponematales;f__Treponemataceae;g__Treponema_D;s__
SRR13490892.bin.69	69	2283180	0	33089.6	57286	14734	110605	2579	60.27	89.01	0.25	d__Bacteria;p__Bacillota_A;c__Clostridia;o__Oscillospirales;f__Oscillospiraceae;g__Pelethomonas;s__
MF6.bin.14	75	2528418	0	33712.2	53737	18589	249549	2154	43.07	82.55	0.22	d__Bacteria;p__Bacillota_A;c__Clostridia;o__Lachnospirales;f__Lachnospiraceae;g__Agathobacter;s__
FDSW210084428_1.bin.64	167	2085989	0	12491	18275	6368	78085	2000	63.22	95.52	2.13	d__Bacteria;p__Bacillota_A;c__Clostridia;o__Oscillospirales;f__Oscillospiraceae;g__Avoscillospira_A;s__
SRR21474233.bin.99	68	2099008	0	30867.8	42235	15959	225263	2434	42.17	95.1	0.89	d__Bacteria;p__Bacillota_A;c__Clostridia;o__Christensenellales;f__UBA3700;g__RACS-045;s__
SRR14411323.bin.28	308	2279573	0	7401.21	10504	3488	54277	2012	47.2	80.64	1.62	d__Bacteria;p__Bacteroidota;c__Bacteroidia;o__Bacteroidales;f__Muribaculaceae;g__CAJUPY01;s__
BV24.bin.66	23	1567433	0	68149.3	97099	39370	410566	4789	57.08	98.17	0.29	d__Bacteria;p__Bacteroidota;c__Bacteroidia;o__Bacteroidales;f__UBA932;g__Cryptobacteroides;s__
HJ17.bin.101	65	2795310	0	43004.8	85565	23187	207697	2001	60.57	89.27	3.58	d__Bacteria;p__Bacillota_A;c__Clostridia;o__Oscillospirales;f__Oscillospiraceae;g__Enterenecus;s__
SRR23368209.bin.79	229	2074130	0	9057.34	12709	4306	56529	2014	55.98	85.87	2.28	d__Bacteria;p__Bacteroidota;c__Bacteroidia;o__Bacteroidales;f__Rikenellaceae;g__Alistipes;s__
DF6.bin.44	55	2323339	0	42242.5	92969	19673	254510	2011	47.37	83.39	1.04	d__Bacteria;p__Bacteroidota;c__Bacteroidia;o__Bacteroidales;f__Muribaculaceae;g__CAG-485;s__
RF12.bin.9	97	1982562	0	20438.8	33929	8664	170807	2221	46.08	97.15	0.11	d__Bacteria;p__Bacillota_B;c__Peptococcia;o__Peptococcales;f__Peptococcaceae;g__UMGS1590;s__UMGS1590 sp900553245
HJ11.bin.123	199	3057628	0	15365	25046	6873	72653	2041	44.61	86.12	0.25	d__Bacteria;p__Bacillota_A;c__Clostridia;o__Lachnospirales;f__Lachnospiraceae;g__COE1;s__
SRR23368213.bin.15	179	2359758	0	13183	19957	5840	77960	2073	45.65	93.59	0	d__Bacteria;p__Bacillota_A;c__Clostridia;o__UBA1381;f__UBA1381;g__Ornithomonoglobus;s__
RN9.bin.120	64	2471494	0	38617.1	62228	18851	145521	3456	57.95	99.59	0.2	d__Bacteria;p__Bacteroidota;c__Bacteroidia;o__Bacteroidales;f__Muribaculaceae;g__CAG-873;s__
FDSW210084442_16.bin.56	85	1874173	0	22049.1	34011	11709	81161	2009	46.86	95.46	1.18	d__Bacteria;p__Bacillota_A;c__Clostridia;o__UBA1381;f__UBA1381;g__CAG-41;s__
DF19.bin.38	15	2205783	0	147052	229319	74161	380257	21753	52.36	83.76	0.01	d__Bacteria;p__Bacteroidota;c__Bacteroidia;o__Bacteroidales;f__Bacteroidaceae;g__UBA4372;s__
HJ4.bin.85	176	2391192	0	13586.3	16480	6902	95279	2038	51.8	84.64	1.08	d__Bacteria;p__Bacteroidota;c__Bacteroidia;o__Bacteroidales;f__Muribaculaceae;g__JAAVFS01;s__
RF18.bin.221	162	2668748	0	16473.8	25057	7812	72877	2160	43.05	83.31	1.42	d__Bacteria;p__Bacteroidota;c__Bacteroidia;o__Bacteroidales;f__Bacteroidaceae;g__Phocaeicola;s__Phocaeicola sp905198575
ERR3357621.bin.62	68	3821580	0	56199.7	80659	29809	228228	2306	35.03	96.48	0.85	d__Bacteria;p__Bacillota_A;c__Clostridia;o__Lachnospirales;f__Lachnospiraceae;g__Butyribacter;s__Butyribacter sp009774235
BV1.bin.131	225	1536903	0	6830.68	9521	3152	31393	2004	52.49	83.37	3.44	d__Bacteria;p__Actinomycetota;c__Coriobacteriia;o__Coriobacteriales;f__Eggerthellaceae;g__MGBC163016;s__
SRR14411283.bin.19	162	1880960	0	11610.9	18341	5176	80332	2102	41.98	82.3	1.01	d__Bacteria;p__Bacillota_A;c__Clostridia;o__Oscillospirales;f__Ruminococcaceae;g__Ruminococcus;s__
BSTS1.bin.159	113	873031	0	7725.94	9031	4207	32557	2015	48.87	89.12	1.43	d__Bacteria;p__Actinomycetota;c__Coriobacteriia;o__Coriobacteriales;f__Atopobiaceae;g__MGBC105563;s__
SRR14411261.bin.30	299	1406046	0	4702.5	5374	2623	22184	2001	53.7	93.97	2.02	d__Bacteria;p__Bacteroidota;c__Bacteroidia;o__Bacteroidales;f__P3;g__Pullibacteroides;s__
G1.bin.10	50	2099767	0	41995.3	67094	20684	157245	3283	53.96	98.44	0.08	d__Bacteria;p__Desulfobacterota;c__Desulfovibrionia;o__Desulfovibrionales;f__Desulfovibrionaceae;g__Desulfovibrio;s__
RF14.bin.7	78	2116108	0	27129.6	39514	17902	97160	2104	42.46	86.92	0.26	d__Bacteria;p__Bacteroidota;c__Bacteroidia;o__Bacteroidales;f__Paludibacteraceae;g__Aphodosoma;s__
BV24.bin.154	98	2478179	0	25287.5	48250	12256	108429	2106	47.27	96.04	2.84	d__Bacteria;p__Spirochaetota;c__Spirochaetia;o__Treponematales;f__Treponemataceae;g__Treponema_D;s__
SRR21474239.bin.34	55	2039732	0	37086	64264	17372	405569	2140	57.82	98.18	0.14	d__Bacteria;p__Bacillota_A;c__Clostridia;o__Oscillospirales;f__Oscillospiraceae;g__Marseille-P3106;s__
DF9.bin.95	251	3046166	0	12136.1	21939	4824	71558	2000	48.92	85.06	1.61	d__Bacteria;p__Bacillota_A;c__Clostridia;o__Lachnospirales;f__Lachnospiraceae;g__Acetatifactor;s__
DF12.bin.52	199	1967846	0	9888.67	13403	4824	37895	2017	48.45	83.31	2.69	d__Bacteria;p__Bacteroidota;c__Bacteroidia;o__Bacteroidales;f__Muribaculaceae;g__UBA3263;s__
SRR13490891.bin.53	69	1625797	0	23562.3	56820	10616	98670	2075	31.14	91.84	0.87	d__Bacteria;p__Bacillota;c__Bacilli;o__Acholeplasmatales;f__Anaeroplasmataceae;g__Pelethenecus;s__
HJ9.bin.63	99	1343014	0	13565.8	22297	6994	66023	2038	27.63	85.67	1.73	d__Bacteria;p__Bacillota_A;c__Clostridia;o__TANB77;f__CAG-508;g__RGIG8482;s__
SRR11425428.bin.39	296	3026201	0	10223.6	15479	4584	93694	2015	58.53	82.44	1.4	d__Bacteria;p__Bacillota_A;c__Clostridia;o__Oscillospirales;f__Ruminococcaceae;g__Ruthenibacterium;s__Ruthenibacterium sp014799685
MF6.bin.95	141	3296337	0	23378.3	37391	12492	135635	2200	45.1	96.99	1.05	d__Bacteria;p__Bacillota_A;c__Clostridia;o__Oscillospirales;f__Ruminococcaceae;g__Ruminiclostridium_E;s__
HJ10.bin.124	111	1685064	0	15180.8	20848	6826	138404	2271	36.18	87.73	0.02	d__Bacteria;p__Campylobacterota;c__Campylobacteria;o__Campylobacterales;f__Helicobacteraceae;g__Helicobacter_C;s__Helicobacter_C japonicus
RN3.bin.36	40	1610687	0	40267.2	56204	23051	151131	2933	38.66	98.48	1.09	d__Bacteria;p__Bacillota;c__Bacilli;o__Lactobacillales;f__Aerococcaceae;g__Globicatella;s__
SRR23368211.bin.64	158	2308496	0	14610.7	22029	6888	63892	2040	47.76	84.14	1.86	d__Bacteria;p__Bacteroidota;c__Bacteroidia;o__Bacteroidales;f__Muribaculaceae;g__CAG-485;s__
DF8.bin.72	65	1807758	0	27811.7	50430	12372	226640	2035	41.18	97.67	0.6	d__Bacteria;p__Bacillota_A;c__Clostridia;o__Oscillospirales;f__Acutalibacteraceae;g__Fimenecus;s__
MF19.bin.40	236	2993468	0	12684.2	18016	6123	101395	2107	48.14	84.27	3.76	d__Bacteria;p__Bacillota_A;c__Clostridia;o__Lachnospirales;f__Lachnospiraceae;g__UBA3282;s__
HJ14.bin.63	44	3257171	0	74026.6	121311	37960	245057	4602	50	81.51	2.94	d__Bacteria;p__Bacteroidota;c__Bacteroidia;o__Bacteroidales;f__Bacteroidaceae;g__Bacteroides;s__
MF3.bin.64	82	2115038	0	25793.2	40546	12793	97150	2561	59.37	94.16	0.48	d__Bacteria;p__Bacteroidota;c__Bacteroidia;o__Bacteroidales;f__Rikenellaceae;g__Alistipes;s__
HJ3.bin.66	66	2223127	0	33683.7	49459	18742	168551	2199	52.78	84.65	0.13	d__Bacteria;p__Bacteroidota;c__Bacteroidia;o__Bacteroidales;f__Muribaculaceae;g__Paramuribaculum;s__
BV23.bin.17	219	1395798	0	6373.51	8421	3151	35478	2019	52.78	88.35	1.96	d__Bacteria;p__Actinomycetota;c__Coriobacteriia;o__Coriobacteriales;f__Eggerthellaceae;g__MGBC163016;s__
RN3.bin.34	37	2375738	0	64209.1	118649	47213	213071	2072	44.45	89.3	0.54	d__Bacteria;p__Bacillota_A;c__Clostridia;o__Lachnospirales;f__Lachnospiraceae;g__Anaerobutyricum;s__Anaerobutyricum sp900754855
BSTS2.bin.77	90	2582366	0	28693	40533	15216	116957	2936	49.91	94.82	0	d__Bacteria;p__Bacteroidota;c__Bacteroidia;o__Bacteroidales;f__Bacteroidaceae;g__UBA4334;s__
SRR23368209.bin.73	104	1897959	0	18249.6	29358	8445	87917	2157	49.98	93.26	0.57	d__Bacteria;p__Bacteroidota;c__Bacteroidia;o__Bacteroidales;f__Muribaculaceae;g__UBA3263;s__
RF9.bin.75	108	2210267	0	20465.4	33539	9459	104891	2088	57.46	86.73	2.97	d__Bacteria;p__Bacillota_A;c__Clostridia;o__Oscillospirales;f__Oscillospiraceae;g__CAG-170;s__
SRR11425463.bin.20	97	855881	0	8823.52	12189	4576	26230	2071	45.12	86.93	0	d__Bacteria;p__Pseudomonadota;c__Alphaproteobacteria;o__Rs-D84;f__Rs-D84;g__Enterousia;s__
SRR23368211.bin.42	87	1937131	0	22265.9	32718	11434	85524	2248	53.79	85.16	0.01	d__Bacteria;p__Bacteroidota;c__Bacteroidia;o__Bacteroidales;f__Muribaculaceae;g__CAG-873;s__
HXJS4.bin.25	54	2408925	0	44609.7	63423	21036	152524	6820	58.93	97.93	0.1	d__Bacteria;p__Bacteroidota;c__Bacteroidia;o__Bacteroidales;f__Muribaculaceae;g__Duncaniella;s__
HJ16.bin.34	109	2601560	0	23867.5	32971	13603	79422	2269	52.38	92.14	0.16	d__Bacteria;p__Bacteroidota;c__Bacteroidia;o__Bacteroidales;f__Muribaculaceae;g__Duncaniella;s__
BV18.H.bin.48	53	2145786	0	40486.5	64902	19112	252723	2707	47.37	89.58	3.43	d__Bacteria;p__Bacillota_A;c__Clostridia;o__Oscillospirales;f__Ruminococcaceae;g__Ruminococcus;s__
SRR23368201.bin.88	86	2281540	0	26529.5	63820	14859	232241	2010	51.33	96.52	0.01	d__Bacteria;p__Bacillota_A;c__Clostridia;o__Oscillospirales;f__Oscillospiraceae;g__Faecousia;s__
MF3.bin.114	138	2154430	0	15611.8	27357	7009	70897	2090	61.98	89.26	2.38	d__Bacteria;p__Bacteroidota;c__Bacteroidia;o__Bacteroidales;f__Rikenellaceae;g__Alistipes;s__
SRR11425448.bin.29	38	3921779	0	103205	162074	52829	421275	8415	45.56	95.51	1.81	d__Bacteria;p__Bacillota_A;c__Clostridia;o__Lachnospirales;f__Lachnospiraceae;g__UBA3282;s__UBA3282 sp014804655
FDSW210084442_16.bin.68	26	1688192	0	64930.5	117446	29731	184117	3366	48.31	97.89	0.22	d__Bacteria;p__Bacillota_A;c__Clostridia;o__Christensenellales;f__Borkfalkiaceae;g__Coproplasma;s__
ERR3357634.bin.4	38	2614417	0	68800.4	116381	37967	230882	3386	44.91	99.26	0.08	d__Bacteria;p__Bacteroidota;c__Bacteroidia;o__Bacteroidales;f__Marinifilaceae;g__Odoribacter;s__Odoribacter sp910589025
BSTS11.bin.2	111	2498003	0	22504.5	29752	12006	114993	2216	44.54	87.08	0.72	d__Bacteria;p__Bacillota_A;c__Clostridia;o__Lachnospirales;f__Lachnospiraceae;g__;s__
BV28.bin.33	85	2083987	0	24517.5	37711	12163	124315	2034	56.89	100	0.11	d__Bacteria;p__Bacteroidota;c__Bacteroidia;o__Bacteroidales;f__P3;g__Pullibacteroides;s__
RNX4.bin.85	188	3155804	0	16786.2	26824	7432	74094	2100	40.88	85.28	0.54	d__Bacteria;p__Bacteroidota;c__Bacteroidia;o__Bacteroidales;f__Bacteroidaceae;g__Phocaeicola;s__Phocaeicola sp900544075
SRR21474242.bin.72	37	2629690	0	71072.7	102363	39673	208700	2125	40.15	99.67	1.33	d__Bacteria;p__Bacillota_A;c__Clostridia;o__Lachnospirales;f__Lachnospiraceae;g__Wujia;s__
SRR23368213.bin.59	109	2286918	0	20980.9	35506	10415	125995	2170	41.1	86.07	0.41	d__Bacteria;p__Bacteroidota;c__Bacteroidia;o__Bacteroidales;f__Marinifilaceae;g__Odoribacter;s__
RF9.bin.123	109	2547559	0	23372.1	40842	10746	121566	2064	59.53	99.16	0.02	d__Bacteria;p__Bacillota_A;c__Clostridia;o__Oscillospirales;f__Ruminococcaceae;g__Gemmiger;s__
HJ10.bin.139	154	1516195	0	9845.42	14265	5075	38011	2016	66.47	93.16	0.57	d__Bacteria;p__Actinomycetota;c__Coriobacteriia;o__Coriobacteriales;f__Eggerthellaceae;g__D16-63;s__
SRR13490895.bin.52	55	2174571	0	39537.7	59469	17846	278843	2815	56.89	90.62	0.2	d__Bacteria;p__Bacteroidota;c__Bacteroidia;o__Bacteroidales;f__Muribaculaceae;g__UBA3263;s__
HJX8.bin.37	178	2704033	0	15191.2	24270	7268	97060	2007	47.25	93.82	0.1	d__Bacteria;p__Desulfobacterota;c__Desulfovibrionia;o__Desulfovibrionales;f__Desulfovibrionaceae;g__Desulfovibrio;s__
HJ16.bin.119	145	2169357	0	14961.1	21662	7746	97370	2168	59.6	91.3	1.14	d__Bacteria;p__Bacteroidota;c__Bacteroidia;o__Bacteroidales;f__Rikenellaceae;g__Rikenella;s__
SRR23368200.bin.52	135	961950	0	7125.56	9784	3170	32421	2035	38.91	84.81	1.1	d__Bacteria;p__Bacillota_A;c__Clostridia;o__Christensenellales;f__UBA1242;g__Caccovivens;s__
BSTS1.bin.131	259	2108095	0	8139.36	11268	3995	28590	2002	53.31	87.98	2.7	d__Bacteria;p__Bacteroidota;c__Bacteroidia;o__Bacteroidales;f__Muribaculaceae;g__CAG-485;s__
SRR11425435.bin.5	51	2561621	0	50227.9	82885	27487	214896	2783	45.04	84.47	1.19	d__Bacteria;p__Bacteroidota;c__Bacteroidia;o__Bacteroidales;f__Muribaculaceae;g__CAG-485;s__CAG-485 sp014802335
BV4.bin.143	120	2099247	0	17493.7	26993	8952	83594	2082	40.78	93.61	0.35	d__Bacteria;p__Bacillota_A;c__Clostridia;o__Oscillospirales;f__Acutalibacteraceae;g__UBA6857;s__
M7.bin.85	159	2147226	0	13504.6	19592	6667	57344	2305	54.81	86.23	2.11	d__Bacteria;p__Bacteroidota;c__Bacteroidia;o__Bacteroidales;f__Muribaculaceae;g__UBA7173;s__UBA7173 sp001701135
HJX2.bin.70	41	1563033	0	38122.8	58113	18394	210259	2234	35.47	96.99	1.69	d__Bacteria;p__Bacillota_A;c__Clostridia;o__Christensenellales;f__UBA3700;g__MGBC100798;s__
RNX6.bin.7	218	3112098	0	14275.7	23747	6490	99380	2019	40.94	87.77	1.02	d__Bacteria;p__Bacteroidota;c__Bacteroidia;o__Bacteroidales;f__Bacteroidaceae;g__Phocaeicola;s__Phocaeicola sp900544075
HJ3.bin.23	56	776285	0	13862.2	18923	6050	88312	2065	42.88	90.92	0.37	d__Bacteria;p__Verrucomicrobiota;c__Verrucomicrobiae;o__Opitutales;f__LL51;g__LL51;s__
HXJS4.bin.1	55	2448717	0	44522.1	78068	23081	123529	2367	57.97	95.55	2.83	d__Bacteria;p__Bacteroidota;c__Bacteroidia;o__Bacteroidales;f__Muribaculaceae;g__CAG-873;s__
M10.bin.8	66	3142034	0	47606.6	71085	29257	195484	2113	48.05	99.26	0.08	d__Bacteria;p__Bacteroidota;c__Bacteroidia;o__Bacteroidales;f__Bacteroidaceae;g__Prevotella;s__
SRR13490895.bin.48	106	2034626	0	19194.6	31033	9259	132115	2112	62.65	84.45	1.09	d__Bacteria;p__Bacillota_A;c__Clostridia;o__Oscillospirales;f__Oscillospiraceae;g__Lawsonibacter;s__
BVI9.bin.106	134	2461771	0	18371.4	28942	8902	72676	2025	53.02	88.58	2.56	d__Bacteria;p__Bacillota_A;c__Clostridia;o__Oscillospirales;f__Ruminococcaceae;g__CAG-115;s__
SRR14411339.bin.21	167	4322924	0	25885.8	49468	13054	394142	2017	45.72	98.53	3.24	d__Bacteria;p__Bacillota_A;c__Clostridia;o__Lachnospirales;f__Lachnospiraceae;g__COE1;s__COE1 sp910579275
RNX3.bin.121	94	2627472	0	27951.8	39554	13759	161662	2471	47.93	95.41	1.53	d__Bacteria;p__Bacteroidota;c__Bacteroidia;o__Bacteroidales;f__Muribaculaceae;g__CAG-485;s__
SRR21474241.bin.39	277	4228630	0	15265.8	29615	6325	104009	2009	50.5	94.14	0.07	d__Bacteria;p__Bacillota_A;c__Clostridia;o__Lachnospirales;f__Lachnospiraceae;g__Acetatifactor;s__
DF12.bin.24	100	3015426	0	30154.3	62090	13828	144026	2018	43.19	98.91	2.13	d__Bacteria;p__Bacillota_A;c__Clostridia;o__Oscillospirales;f__Ruminococcaceae;g__Ruminiclostridium_E;s__
HJ8.bin.128	23	2181854	0	94863.2	130377	59816	328050	11388	60.82	99.34	1.6	d__Bacteria;p__Bacteroidota;c__Bacteroidia;o__Bacteroidales;f__Rikenellaceae;g__Alistipes;s__
SRR11852052.bin.11	352	2341668	0	6652.47	8608	3065	44328	2000	43.1	81.47	0.81	d__Bacteria;p__Bacteroidota;c__Bacteroidia;o__Bacteroidales;f__W3P20-009;g__W3P20-009;s__W3P20-009 sp021443545
BV25.bin.34	110	2108553	0	19168.7	28551	9235	122776	2294	57.58	92.02	0.85	d__Bacteria;p__Spirochaetota;c__Spirochaetia;o__Treponematales;f__Treponemataceae;g__Treponema_D;s__
SRR13490892.bin.52	46	2564593	0	55752	121789	26829	457781	2022	51.94	95.12	0	d__Bacteria;p__Bacillota_A;c__Clostridia;o__Oscillospirales;f__Oscillospiraceae;g__Pelethomonas;s__
SRR13890103.bin.34	39	2267373	0	58137.8	85459	28214	209724	4856	54.13	98.46	0.58	d__Bacteria;p__Bacteroidota;c__Bacteroidia;o__Bacteroidales;f__P3;g__Pullibacteroides;s__
HJX1.bin.104	36	4225293	0	117369	189193	51149	671031	10572	44.87	98.06	1.48	d__Bacteria;p__Bacteroidota;c__Bacteroidia;o__Bacteroidales;f__Marinifilaceae;g__Butyricimonas;s__Butyricimonas synergistica
SRR14411256.bin.22	316	1453509	0	4599.71	4994	2562	22366	2013	57.06	81.91	1.03	d__Bacteria;p__Bacteroidota;c__Bacteroidia;o__Bacteroidales;f__P3;g__Pullibacteroides;s__
SRR23368201.bin.47	298	2435181	0	8171.75	10984	3969	47215	2004	50.14	83.18	1.12	d__Bacteria;p__Bacteroidota;c__Bacteroidia;o__Bacteroidales;f__Muribaculaceae;g__CAG-485;s__
M8.bin.86	77	2860281	0	37146.5	68528	19274	334142	2053	44.94	96.88	0.44	d__Bacteria;p__Bacillota;c__Bacilli;o__Lactobacillales;f__Lactobacillaceae;g__Lactiplantibacillus;s__Lactiplantibacillus plantarum
SRR9205133.bin.69	117	2230705	0	19065.9	27628	8439	137610	2732	59.19	87.39	0.28	d__Bacteria;p__Bacteroidota;c__Bacteroidia;o__Bacteroidales;f__Rikenellaceae;g__Rikenella;s__Rikenella sp910577885
BV16.bin.67	373	2645350	0	7092.09	8820	3578	30903	2008	49.72	82.12	3.36	d__Bacteria;p__Bacillota_A;c__Clostridia;o__Lachnospirales;f__Lachnospiraceae;g__UBA7050;s__
DF11.bin.79	58	2807637	0	48407.5	79893	24001	209382	2063	46.8	90.7	0.1	d__Bacteria;p__Bacteroidota;c__Bacteroidia;o__Bacteroidales;f__Bacteroidaceae;g__UBA4372;s__
MF12.bin.108	95	1496524	0	15752.9	23812	7260	63451	2090	45.95	83.53	0.77	d__Bacteria;p__Bacillota_A;c__Clostridia;o__Christensenellales;f__Borkfalkiaceae;g__Coproplasma;s__
HJ7.bin.138	51	961648	0	18855.8	30148	10246	47934	3068	42.84	93.02	1.01	d__Bacteria;p__Patescibacteria;c__Saccharimonadia;o__Saccharimonadales;f__Nanosyncoccaceae;g__Nanosyncoccus;s__
BV3.bin.10	125	2047374	0	16379	23715	8520	90374	2042	46.63	90.66	0.59	d__Bacteria;p__Bacteroidota;c__Bacteroidia;o__Bacteroidales;f__Muribaculaceae;g__CAG-485;s__
HJ8.bin.7	138	3188758	0	23106.9	38833	12889	108106	2107	58.28	97.45	0.21	d__Bacteria;p__Desulfobacterota;c__Desulfovibrionia;o__Desulfovibrionales;f__Desulfovibrionaceae;g__Mailhella;s__
RN17.bin.41	140	2918006	0	20842.9	29388	11093	145045	2023	50.25	86.03	2.54	d__Bacteria;p__Bacillota_A;c__Clostridia;o__Lachnospirales;f__Lachnospiraceae;g__UBA7109;s__
RF19.bin.57	125	2817538	0	22540.3	47327	9546	165176	2016	41.9	89.75	0.99	d__Bacteria;p__Bacillota_A;c__Clostridia;o__Lachnospirales;f__Lachnospiraceae;g__Anaerobutyricum;s__
SRR23368213.bin.13	111	3399792	0	30628.8	67797	13272	240674	2254	40.13	90.11	0.69	d__Bacteria;p__Bacillota_A;c__Clostridia;o__Lachnospirales;f__Lachnospiraceae;g__CAG-95;s__
CD1.bin.7	201	1535990	0	7641.74	10320	3722	44919	2023	40.63	81.49	0.02	d__Bacteria;p__Bacillota_A;c__Clostridia;o__Oscillospirales;f__Acutalibacteraceae;g__Eubacterium_R;s__
BV9.H.bin.68	144	1972035	0	13694.7	24640	5400	140989	2013	49.12	87.93	2.44	d__Bacteria;p__Bacillota_A;c__Clostridia;o__Lachnospirales;f__Lachnospiraceae;g__Agathobacter;s__
MF11.bin.29	184	1529259	0	8311.19	11813	4171	26935	2118	52.53	94.77	1.06	d__Bacteria;p__Bacteroidota;c__Bacteroidia;o__Bacteroidales;f__P3;g__Pullibacteroides;s__
SRR14411241.bin.5	186	2161384	0	11620.3	16128	5686	63791	2156	52.11	86.57	0.05	d__Bacteria;p__Bacteroidota;c__Bacteroidia;o__Bacteroidales;f__Muribaculaceae;g__UBA7173;s__
RF17.bin.79	124	2496450	0	20132.7	38790	9333	106310	2134	29.11	97.24	1.35	d__Bacteria;p__Bacillota;c__Bacilli;o__Erysipelotrichales;f__Coprobacillaceae;g__Faecalibacillus;s__Faecalibacillus intestinalis
MF3.bin.130	46	1442506	0	31358.8	53379	17148	105876	2116	44.75	94.8	0.7	d__Bacteria;p__Bacillota_A;c__Clostridia;o__Christensenellales;f__Borkfalkiaceae;g__Coproplasma;s__
SRR23368205.bin.54	35	1948378	0	55667.9	90365	26005	180237	2045	36.29	99.22	0.49	d__Bacteria;p__Cyanobacteriota;c__Vampirovibrionia;o__Gastranaerophilales;f__RUG14156;g__RUG14156;s__
FDSW210084421_12MC.bin.34	143	2412843	0	16873	24943	7515	57933	2276	60.7	94.84	0	d__Bacteria;p__Desulfobacterota;c__Desulfovibrionia;o__Desulfovibrionales;f__Desulfovibrionaceae;g__Desulfovibrio;s__Desulfovibrio sp011039085
HJ4.bin.91	123	1887562	0	15346	21811	7117	173675	2057	55.76	92.27	0.01	d__Bacteria;p__Bacteroidota;c__Bacteroidia;o__Bacteroidales;f__P3;g__Pullibacteroides;s__
SRR9205134.bin.56	53	1614510	0	30462.5	53831	12980	150430	2104	45.31	96.03	1.39	d__Bacteria;p__Bacillota_A;c__Clostridia;o__Christensenellales;f__Borkfalkiaceae;g__Coproplasma;s__Coproplasma sp910585705
SRR10605906.bin.71	92	2514542	0	27332	37063	13655	136153	2152	60.96	87.13	3.22	d__Bacteria;p__Bacillota_A;c__Clostridia;o__Oscillospirales;f__Oscillospiraceae;g__Dysosmobacter;s__
SRR23368210.bin.14	44	3246083	0	73774.6	134281	43128	275567	2024	50.67	97	0.37	d__Bacteria;p__Bacillota_A;c__Clostridia;o__Lachnospirales;f__Lachnospiraceae;g__UBA3282;s__
M18.bin.34	82	1399341	0	17065.1	24029	8110	93252	2556	52.43	84.84	1.24	d__Bacteria;p__Bacillota;c__Bacilli;o__Lactobacillales;f__Lactobacillaceae;g__Limosilactobacillus;s__Limosilactobacillus gallistercoris
HJ17.bin.77	100	2091714	0	20917.1	28339	10166	102706	2008	55.21	98.05	0.02	d__Bacteria;p__Bacteroidota;c__Bacteroidia;o__Bacteroidales;f__P3;g__Pullibacteroides;s__
S5.bin.43	19	1907792	0	100410	294112	78010	713662	2802	55.3	87.43	1.84	d__Bacteria;p__Bacteroidota;c__Bacteroidia;o__Bacteroidales;f__Rikenellaceae;g__Alistipes;s__Alistipes sp003979135
RN18.bin.121	31	1997468	0	64434.4	197439	33650	378965	2177	39.44	98.57	0.11	d__Bacteria;p__Bacillota_A;c__Clostridia;o__Oscillospirales;f__Acutalibacteraceae;g__Eubacterium_R;s__Eubacterium_R sp014465955
M1.bin.49	88	2192765	0	24917.8	37637	12991	148870	2202	54.39	95.14	0.17	d__Bacteria;p__Bacillota_A;c__Clostridia;o__Oscillospirales;f__Oscillospiraceae;g__Limivicinus;s__
SRR11425466.bin.7	43	2577035	0	59931.1	85747	33857	219538	2197	46.99	89.32	1.02	d__Bacteria;p__Spirochaetota;c__Spirochaetia;o__Treponematales;f__Treponemataceae;g__Treponema_D;s__Treponema_D sp014804005
RNX5.bin.141	26	3116335	0	119859	221933	71202	721786	2295	54.19	99.16	0.02	d__Bacteria;p__Bacteroidota;c__Bacteroidia;o__Bacteroidales;f__Bacteroidaceae;g__Prevotella;s__Prevotella sp905216025
ERR3357628.bin.85	63	3456033	0	54857.7	113587	25001	419444	2157	45.14	100	1.09	d__Bacteria;p__Bacillota_A;c__Clostridia;o__Lachnospirales;f__Lachnospiraceae;g__MGBC143606;s__MGBC143606 sp910587935
ERR3357616.bin.51	57	1463498	0	25675.4	40625	13742	116490	2020	39.47	82.24	0.26	d__Bacteria;p__Campylobacterota;c__Campylobacteria;o__Campylobacterales;f__Helicobacteraceae;g__Helicobacter_C;s__Helicobacter_C magdeburgensis
HJ19.bin.49	42	2994453	0	71296.5	113330	40177	289164	5382	52.49	97.93	0.55	d__Bacteria;p__Bacteroidota;c__Bacteroidia;o__Bacteroidales;f__Muribaculaceae;g__Duncaniella;s__
FDSW210084439_12.bin.77	24	1052196	0	43841.5	74992	26286	126391	2781	29.71	92.29	2.5	d__Bacteria;p__Bacillota_A;c__Clostridia;o__TANB77;f__CAG-508;g__CAG-273;s__
RF9.bin.115	129	1813532	0	14058.4	20116	7166	99446	2076	58.47	91.75	0.11	d__Bacteria;p__Bacillota_A;c__Clostridia;o__Oscillospirales;f__Oscillospiraceae;g__CAG-170;s__
SRR23368212.bin.62	76	1905234	0	25068.9	47016	11564	96507	2425	48.02	87.67	0.03	d__Bacteria;p__Bacteroidota;c__Bacteroidia;o__Bacteroidales;f__Muribaculaceae;g__CAG-485;s__
SRR11425451.bin.39	63	2466732	0	39154.5	68192	22205	146638	3424	40.12	98.98	0.21	d__Bacteria;p__Spirochaetota;c__Spirochaetia;o__Treponematales;f__Treponemataceae;g__Treponema_D;s__Treponema_D sp014803985
SRR21474244.bin.18	72	2832058	0	39334.1	64608	17961	212564	2218	45.46	100	0.59	d__Bacteria;p__Bacillota_A;c__Clostridia;o__Lachnospirales;f__Lachnospiraceae;g__RGIG6919;s__
BSTS10.bin.65	186	2887706	0	15525.3	23597	7576	60023	2019	51.15	83.53	0.31	d__Bacteria;p__Bacteroidota;c__Bacteroidia;o__Bacteroidales;f__Muribaculaceae;g__CAG-873;s__
RF5.bin.43	74	2088272	0	28219.9	43272	13388	125057	2361	54.36	93.61	0.66	d__Bacteria;p__Bacillota_A;c__Clostridia;o__Oscillospirales;f__Oscillospiraceae;g__Limivicinus;s__
HJX5.bin.120	202	3231225	0	15996.2	24989	6956	115782	2012	49.05	84.11	2.92	d__Bacteria;p__Bacteroidota;c__Bacteroidia;o__Bacteroidales;f__Bacteroidaceae;g__Bacteroides;s__
SRR23368200.bin.43	91	1158818	0	12734.3	20502	6147	55987	2015	51.23	93.79	1.65	d__Bacteria;p__Bacillota_A;c__Clostridia;o__Christensenellales;f__Borkfalkiaceae;g__Gallimonas;s__
SRR23368205.bin.5	56	2636272	0	47076.3	74228	24913	235075	2090	50.29	98.37	0.01	d__Bacteria;p__Bacillota_A;c__Clostridia;o__Lachnospirales;f__Lachnospiraceae;g__;s__
HJ10.bin.186	44	1858655	0	42242.2	60211	23858	114121	5863	60.85	87.43	0.7	d__Bacteria;p__Actinomycetota;c__Coriobacteriia;o__Coriobacteriales;f__Eggerthellaceae;g__UBA9715;s__
BV9.H.bin.45	109	2072934	0	19017.7	27157	9789	75731	2050	45.91	82.62	1.27	d__Bacteria;p__Bacillota_A;c__Clostridia;o__Lachnospirales;f__Lachnospiraceae;g__Kineothrix;s__
MF19.bin.157	84	2776577	0	33054.5	50007	17797	198669	2030	52.75	85.05	0.03	d__Bacteria;p__Bacillota_A;c__Clostridia;o__Oscillospirales;f__Oscillospiraceae;g__Faecousia;s__
FDSW210084432_5.bin.60	387	2795709	0	7224.05	9521	3640	34265	2002	63.81	90.09	0.81	d__Bacteria;p__Bacillota_A;c__Clostridia;o__Christensenellales;f__CAG-74;g__Ventricola;s__
RN20.bin.26	162	2426986	0	14981.4	23262	6941	108079	2015	58.25	94.69	0.92	d__Bacteria;p__Bacillota_A;c__Clostridia;o__Oscillospirales;f__Oscillospiraceae;g__Faecousia;s__Faecousia sp002362145
DF12.bin.42	258	1744981	0	6763.49	8579	3294	34438	2034	50.95	84.47	4.38	d__Bacteria;p__Bacillota_A;c__Clostridia;o__Lachnospirales;f__Lachnospiraceae;g__UBA7050;s__
RNX4.bin.122	63	2307918	0	36633.6	53123	17536	148598	2081	56.41	95.63	0.09	d__Bacteria;p__Bacteroidota;c__Bacteroidia;o__Bacteroidales;f__Muribaculaceae;g__UBA7173;s__
SRR23368217.bin.6	105	2687235	0	25592.7	45003	12646	152836	2033	50.42	88.95	3.02	d__Bacteria;p__Bacillota_A;c__Clostridia;o__Oscillospirales;f__Ruminococcaceae;g__CAG-115;s__
M20.bin.10	57	849467	0	14902.9	20351	8222	57176	2085	45.61	83.63	0.16	d__Bacteria;p__Patescibacteria;c__Saccharimonadia;o__Saccharimonadales;f__Nanosyncoccaceae;g__Nanosyncoccus;s__
ERR3357633.bin.5	58	2182488	0	37629.1	58642	17601	116626	3076	63.35	89.28	0.28	d__Bacteria;p__Bacillota_A;c__Clostridia;o__Oscillospirales;f__Oscillospiraceae;g__Enterenecus;s__
HJ12.bin.177	100	2982108	0	29821.1	45602	13939	154646	2489	51.59	91.39	0.48	d__Bacteria;p__Bacillota_A;c__Clostridia;o__Lachnospirales;f__Lachnospiraceae;g__SIG332;s__
RF10.bin.28	96	1965830	0	20477.4	34295	11048	127611	2421	55.92	91.55	0.03	d__Bacteria;p__Bacillota_A;c__Clostridia;o__Oscillospirales;f__Oscillospiraceae;g__Limivicinus;s__Limivicinus sp900549545
BV8.H.bin.81	136	2141503	0	15746.4	24047	7536	80796	2375	49.78	88.56	0.13	d__Bacteria;p__Bacteroidota;c__Bacteroidia;o__Bacteroidales;f__Muribaculaceae;g__Paramuribaculum;s__
SRR13490895.bin.91	171	4550043	0	26608.4	70578	12108	169806	2010	39.96	92.76	3.53	d__Bacteria;p__Bacteroidota;c__Bacteroidia;o__Bacteroidales;f__Bacteroidaceae;g__Phocaeicola;s__
BV24.bin.147	90	2409490	0	26772.1	54745	12691	225458	2000	49.73	99.08	1.31	d__Bacteria;p__Desulfobacterota;c__Desulfovibrionia;o__Desulfovibrionales;f__Desulfovibrionaceae;g__Desulfovibrio;s__
SRR13490893.bin.39	198	2453230	0	12390	21000	5342	76865	2012	46.53	88.09	1.23	d__Bacteria;p__Bacillota_A;c__Clostridia;o__Oscillospirales;f__Ruminococcaceae;g__RGIG8773;s__
HJ1.bin.63	44	1042881	0	23701.8	30638	13162	89310	2773	44	92.44	2.24	d__Bacteria;p__Patescibacteria;c__Saccharimonadia;o__Saccharimonadales;f__Nanosyncoccaceae;g__Nanosyncoccus;s__
HJ18.bin.121	34	2200546	0	64721.9	85825	32614	208564	4822	56.05	87.32	0.08	d__Bacteria;p__Bacteroidota;c__Bacteroidia;o__Bacteroidales;f__Muribaculaceae;g__UBA7173;s__
BV13.bin.66	292	1650756	0	5653.27	6729	2958	25957	2002	47.69	82.32	0.35	d__Bacteria;p__Bacillota_A;c__Clostridia;o__Peptostreptococcales;f__Anaerovoracaceae;g__Lentihominibacter;s__
BSTS9.bin.84	221	1961242	0	8874.4	11486	4335	54865	2011	54.5	82.46	2.16	d__Bacteria;p__Bacteroidota;c__Bacteroidia;o__Bacteroidales;f__Muribaculaceae;g__Paramuribaculum;s__
SRR23368218.bin.19	141	4118527	0	29209.4	45781	13879	133783	2230	46.78	88.54	0.53	d__Bacteria;p__Bacteroidota;c__Bacteroidia;o__Bacteroidales;f__Bacteroidaceae;g__Bacteroides;s__Bacteroides uniformis
HJ19.bin.204	19	894122	0	47059.1	66890	21469	125591	3406	46.87	94.89	0	d__Bacteria;p__Pseudomonadota;c__Alphaproteobacteria;o__Rs-D84;f__Rs-D84;g__Enterousia;s__
ERR3357639.bin.48	138	2670679	0	19352.8	35115	8817	92109	2162	60.46	88.46	3.19	d__Bacteria;p__Bacillota_A;c__Clostridia;o__Oscillospirales;f__Oscillospiraceae;g__Lawsonibacter;s__Lawsonibacter sp910578735
HJ7.bin.188	73	3431799	0	47010.9	115294	23518	271522	2218	46.2	88.84	2.42	d__Bacteria;p__Bacillota_A;c__Clostridia;o__Lachnospirales;f__Lachnospiraceae;g__Lachnoclostridium_B;s__
M9.bin.26	57	1689045	0	29632.4	45244	14787	279270	2092	30.4	92.01	0.67	d__Bacteria;p__Bacillota_A;c__Clostridia;o__Peptostreptococcales;f__Peptostreptococcaceae;g__Peptacetobacter;s__
MF42	52	4875485	0	93759.3	588478	229633	1248837	100	55.47	100	0.22	d__Bacteria;p__Pseudomonadota;c__Gammaproteobacteria;o__Enterobacterales;f__Enterobacteriaceae;g__Enterobacter;s__Enterobacter hormaechei_A
M1.bin.11	70	2959890	0	42284.1	70031	27353	363069	2130	38.99	99.11	1.59	d__Bacteria;p__Bacillota_A;c__Clostridia;o__Lachnospirales;f__Lachnospiraceae;g__Wujia;s__
SRR14411288.bin.3	98	1552946	0	15846.4	24096	8366	51851	2050	44.95	97.13	0.08	d__Bacteria;p__Bacillota_A;c__Clostridia;o__Christensenellales;f__Borkfalkiaceae;g__Coproplasma;s__
RF14.bin.52	105	1999368	0	19041.6	32334	10501	69416	2157	46.1	93.16	0.26	d__Bacteria;p__Bacteroidota;c__Bacteroidia;o__Bacteroidales;f__Paludibacteraceae;g__RF16;s__RF16 sp022783865
BSTS3.bin.99	190	2221162	0	11690.3	16639	5416	88576	2018	53.41	90.6	1.52	d__Bacteria;p__Bacteroidota;c__Bacteroidia;o__Bacteroidales;f__Muribaculaceae;g__CAG-485;s__
MF6.bin.131	414	2290898	0	5533.57	6587	2798	43861	2014	54.95	82.81	4.12	d__Bacteria;p__Bacteroidota;c__Bacteroidia;o__Bacteroidales;f__Muribaculaceae;g__CAG-873;s__
RN8.bin.31	62	1814515	0	29266.4	56056	14748	190853	2058	35.09	99.05	1.78	d__Bacteria;p__Bacillota;c__Bacilli;o__Lactobacillales;f__Lactobacillaceae;g__Lactobacillus;s__Lactobacillus hominis
RN4.bin.10	276	1650109	0	5978.66	7291	3088	25560	2015	39.8	82.82	2.56	d__Bacteria;p__Bacillota_A;c__Clostridia;o__Oscillospirales;f__Acutalibacteraceae;g__Eubacterium_R;s__Eubacterium_R sp014465955
SRR13490888.bin.89	68	3355542	0	49346.2	83571	30063	226075	2479	45.24	94.91	0.59	d__Bacteria;p__Bacillota_A;c__Clostridia;o__Lachnospirales;f__Lachnospiraceae;g__1XD8-76;s__
M14.bin.8	58	2107731	0	36340.2	70287	18175	261476	2024	41.51	99.32	1.13	d__Bacteria;p__Bacillota_A;c__Clostridia;o__Oscillospirales;f__Acutalibacteraceae;g__Ruminococcus_E;s__Ruminococcus_E sp002491825
M5.bin.12	175	1866368	0	10665	13852	5637	40167	2006	59.28	80.32	0.84	d__Bacteria;p__Bacillota_A;c__Clostridia;o__Oscillospirales;f__Oscillospiraceae;g__Faecousia;s__
BSTS16.bin.77	43	2851109	0	66304.9	142054	38441	258584	2101	44.95	97.1	0.94	d__Bacteria;p__Bacillota_A;c__Clostridia;o__Lachnospirales;f__Lachnospiraceae;g__;s__
DF5.bin.97	124	2363817	0	19063	31070	8481	85316	2007	48.71	99.21	1.57	d__Bacteria;p__Bacillota_A;c__Clostridia;o__Oscillospirales;f__Ruminococcaceae;g__CAG-115;s__
MF18.bin.45	407	2418446	0	5942.13	7430	3008	25759	2008	53.3	92.64	2.01	d__Bacteria;p__Bacillota_A;c__Clostridia;o__Oscillospirales;f__Ruminococcaceae;g__Ruminiclostridium_E;s__
RF18.bin.153	158	2668313	0	16888.1	21570	8734	120202	2252	48.73	81.1	0.04	d__Bacteria;p__Bacillota_A;c__Clostridia;o__Lachnospirales;f__Lachnospiraceae;g__Choladousia;s__
BSTS1.bin.18	42	2038909	0	48545.4	81967	26003	276475	2020	47.04	95.37	0.42	d__Bacteria;p__Bacteroidota;c__Bacteroidia;o__Bacteroidales;f__Muribaculaceae;g__CAG-485;s__
M20.bin.43	52	2787403	0	53603.9	96896	40398	193135	2105	46.59	91.24	0.38	d__Bacteria;p__Bacillota_A;c__Clostridia;o__Lachnospirales;f__Lachnospiraceae;g__CAG-317;s__
FDSW210084435_8.bin.103	125	2808788	0	22470.3	37557	11505	124504	2095	45.36	99.94	0.55	d__Bacteria;p__Bacillota_A;c__Clostridia;o__Lachnospirales;f__Lachnospiraceae;g__Hominisplanchenecus;s__
HXJS4.bin.58	80	3230780	0	40384.8	89506	23856	370781	2045	49.19	99.93	0.83	d__Bacteria;p__Bacteroidota;c__Bacteroidia;o__Bacteroidales;f__Muribaculaceae;g__Duncaniella;s__Duncaniella sp910578445
SRR3997456.bin.5	335	2083341	0	6218.93	7497	3105	35307	2004	49.32	83.18	1.63	d__Bacteria;p__Bacillota_A;c__Clostridia;o__Lachnospirales;f__Lachnospiraceae;g__Eubacterium_F;s__
H325	138	5020738	1071	36382.2	69660	21243	368391	516	35.22	100	2.16	d__Bacteria;p__Bacillota;c__Bacilli;o__Bacillales;f__DSM-18226;g__Niallia;s__Niallia sp001076885
SRR11425430.bin.22	99	3147857	0	31796.5	81346	14867	241038	2007	44.56	99.22	0.2	d__Bacteria;p__Bacteroidota;c__Bacteroidia;o__Bacteroidales;f__Muribaculaceae;g__CAG-485;s__CAG-485 sp014801535
M7.bin.120	42	3450562	0	82156.2	104845	50779	337910	2575	45.09	88.28	1.31	d__Bacteria;p__Bacillota_A;c__Clostridia;o__Lachnospirales;f__Lachnospiraceae;g__UBA3282;s__
SRR11425441.bin.9	258	1984728	0	7692.74	10904	3441	44092	2002	58.29	81.03	0.51	d__Bacteria;p__Bacteroidota;c__Bacteroidia;o__Bacteroidales;f__Muribaculaceae;g__CAG-873;s__CAG-873 sp014801485
HJ4.bin.15	94	1692761	0	18008.1	30845	7716	176294	2091	63.96	96.61	0.05	d__Bacteria;p__Actinomycetota;c__Coriobacteriia;o__Coriobacteriales;f__Eggerthellaceae;g__MGBC163016;s__
MF16.bin.67	191	2268216	0	11875.5	19273	5072	160797	2067	48.78	80.03	0.77	d__Bacteria;p__Bacillota_A;c__Clostridia;o__Oscillospirales;f__Ruminococcaceae;g__RGIG8773;s__
SRR11425450.bin.29	179	1725714	0	9640.86	15605	4049	55744	2056	37.22	94.29	1.14	d__Bacteria;p__Bacillota_A;c__Clostridia;o__Oscillospirales;f__Acutalibacteraceae;g__Eubacterium_R;s__Eubacterium_R sp014799585
SRR10605906.bin.74	49	3776805	0	77077.7	133258	42192	476382	2680	46.26	99.07	0.06	d__Bacteria;p__Bacillota_A;c__Clostridia;o__Lachnospirales;f__Lachnospiraceae;g__MGBC143606;s__
BV3.bin.126	46	2068751	0	44972.8	71631	22339	195947	4569	53.31	98	0.08	d__Bacteria;p__Bacteroidota;c__Bacteroidia;o__Bacteroidales;f__Muribaculaceae;g__CAG-873;s__
SRR9205134.bin.59	87	3114731	0	35801.5	52806	17302	178681	2320	43.55	86.99	1.02	d__Bacteria;p__Bacillota_A;c__Clostridia;o__Lachnospirales;f__Lachnospiraceae;g__Kineothrix;s__Kineothrix sp910588855
M1.bin.39	54	2304011	0	42666.9	72398	22727	203299	2480	54.37	99.92	0.16	d__Bacteria;p__Bacteroidota;c__Bacteroidia;o__Bacteroidales;f__Muribaculaceae;g__Paramuribaculum;s__
HJ12.bin.128	44	964986	0	21931.5	43997	8936	173647	2110	41.17	98.3	0.36	d__Bacteria;p__Bacillota_A;c__Clostridia;o__Oscillospirales;f__Acutalibacteraceae;g__CAG-557;s__
BV4.bin.113	138	2315952	0	16782.3	21833	9597	112286	2135	49.48	98.1	0.37	d__Bacteria;p__Bacteroidota;c__Bacteroidia;o__Bacteroidales;f__Muribaculaceae;g__Paramuribaculum;s__
FDSW210084442_16.bin.3	93	1318417	0	14176.5	19856	7402	67492	2129	25.23	86.93	0.35	d__Bacteria;p__Bacillota;c__Bacilli;o__RF39;f__UBA660;g__CAG-433;s__
ERR3357643.bin.48	344	2558216	0	7436.67	9848	3369	71003	2009	56.66	84.93	0.3	d__Bacteria;p__Bacillota_A;c__Clostridia;o__Oscillospirales;f__Oscillospiraceae;g__Dysosmobacter;s__Dysosmobacter sp910577405
ERR3357627.bin.37	411	3343979	0	8136.2	11292	3782	45825	2012	48.05	90.28	3.7	d__Bacteria;p__Bacillota_A;c__Clostridia;o__Lachnospirales;f__Lachnospiraceae;g__Sporofaciens;s__Sporofaciens sp910579015
BV28.bin.28	332	2185207	0	6581.95	8429	3378	22196	2041	53.85	83.04	3.87	d__Bacteria;p__Bacteroidota;c__Bacteroidia;o__Bacteroidales;f__Muribaculaceae;g__Muribaculum;s__
SRR11425469.bin.11	309	2315455	0	7493.38	10053	3567	45135	2039	47.81	81.4	0.63	d__Bacteria;p__Bacteroidota;c__Bacteroidia;o__Bacteroidales;f__Muribaculaceae;g__CAG-873;s__
M13.bin.50	45	2117338	0	47052	74634	23401	184191	3131	54.8	99.55	0.17	d__Bacteria;p__Bacteroidota;c__Bacteroidia;o__Bacteroidales;f__Muribaculaceae;g__Paramuribaculum;s__
M15.bin.2	38	2216254	0	58322.5	91724	38044	145522	3839	52.76	82.34	1.14	d__Bacteria;p__Bacteroidota;c__Bacteroidia;o__Bacteroidales;f__Muribaculaceae;g__CAG-873;s__
RF1.bin.26	47	2139981	0	45531.5	80238	21771	234241	3280	41.74	99.82	1.09	d__Bacteria;p__Bacillota;c__Bacilli;o__Staphylococcales;f__Salinicoccaceae;g__Jeotgalicoccus;s__Jeotgalicoccus nanhaiensis
SRR21350692.bin.1	138	2210043	0	16014.8	26217	6958	136296	2010	50.44	84.1	1.03	d__Bacteria;p__Bacteroidota;c__Bacteroidia;o__Bacteroidales;f__Muribaculaceae;g__Muribaculum;s__
SAMEA6809378.bin.1	219	1351335	0	6170.48	7563	3023	31617	2017	44.44	93.73	2.93	d__Bacteria;p__Bacillota_A;c__Clostridia;o__Oscillospirales;f__Acutalibacteraceae;g__Ruminococcus_E;s__
S9.bin.86	197	1618777	0	8217.14	10861	4023	31980	2019	65.74	86.05	4.9	d__Bacteria;p__Actinomycetota;c__Coriobacteriia;o__Coriobacteriales;f__Eggerthellaceae;g__D16-63;s__
BV5.bin.92	204	3934191	0	19285.2	28900	9584	114676	2030	49.94	85.83	1.72	d__Bacteria;p__Bacillota_A;c__Clostridia;o__Lachnospirales;f__Lachnospiraceae;g__Acetatifactor;s__
HJX5.bin.20	234	2031395	0	8681.17	11680	3980	46489	2030	55.25	92.4	1.11	d__Bacteria;p__Bacteroidota;c__Bacteroidia;o__Bacteroidales;f__P3;g__Pullibacteroides;s__
SRR21474242.bin.55	241	3895580	0	16164.2	36230	6283	124909	2048	43.91	96.67	2.73	d__Bacteria;p__Bacillota_A;c__Clostridia;o__Lachnospirales;f__Lachnospiraceae;g__Acetatifactor;s__
HJ17.bin.193	29	1962671	0	67678.3	139894	32479	383195	5541	65.37	83.29	0.1	d__Bacteria;p__Bacteroidota;c__Bacteroidia;o__Bacteroidales;f__Rikenellaceae;g__Alistipes;s__
S1.bin.25	71	2734030	0	38507.5	57198	20194	145453	3277	49.78	94.75	0.21	d__Bacteria;p__Bacteroidota;c__Bacteroidia;o__Bacteroidales;f__Muribaculaceae;g__CAG-873;s__CAG-873 sp001689415
BV28.bin.9	174	1770525	0	10175.4	14102	4629	53176	2012	52.78	88.32	0.47	d__Bacteria;p__Bacteroidota;c__Bacteroidia;o__Bacteroidales;f__UBA932;g__Cryptobacteroides;s__
MF7.bin.6	197	2060114	0	10457.4	15128	4950	57525	2045	48.17	83.88	2.21	d__Bacteria;p__Bacteroidota;c__Bacteroidia;o__Bacteroidales;f__Muribaculaceae;g__CAG-485;s__
BSTS4.bin.57	97	2638360	0	27199.6	42592	11722	150054	2499	50.08	96.87	1.38	d__Bacteria;p__Bacillota_A;c__Clostridia;o__Lachnospirales;f__Lachnospiraceae;g__UBA7050;s__
SAMEA6809535.bin.5	347	3839373	0	11064.5	14425	6121	75532	2022	42.53	96.14	2.2	d__Bacteria;p__Bacteroidota;c__Bacteroidia;o__Bacteroidales;f__Bacteroidaceae;g__RGIG8745;s__RGIG8745 sp017621515
SRR14411251.bin.25	389	2527096	0	6496.39	8753	3104	36637	2023	50.91	80.59	4.89	d__Bacteria;p__Bacteroidota;c__Bacteroidia;o__Bacteroidales;f__Muribaculaceae;g__Muribaculum;s__
M2.bin.7	113	1776842	0	15724.3	22704	8225	82808	2003	42.84	99.06	4.41	d__Bacteria;p__Bacillota;c__Bacilli;o__Lactobacillales;f__Streptococcaceae;g__Streptococcus;s__
S5.bin.3	23	1811847	0	78775.9	133248	38567	240817	4273	59.2	87.75	0.54	d__Bacteria;p__Bacteroidota;c__Bacteroidia;o__Bacteroidales;f__Rikenellaceae;g__Alistipes;s__
RNX10.bin.10	115	1886276	0	16402.4	29483	7035	104969	2005	30.79	91.05	0.03	d__Bacteria;p__Fusobacteriota;c__Fusobacteriia;o__Fusobacteriales;f__Fusobacteriaceae;g__Fusobacterium_B;s__Fusobacterium_B sp019416865
FDSW210084435_8.bin.35	66	1801879	0	27301.2	41515	15212	79395	2054	44.93	97.04	1.28	d__Bacteria;p__Bacillota_A;c__Clostridia;o__Peptostreptococcales;f__Anaerovoracaceae;g__Fimisoma;s__
HJ4.bin.9	65	1795173	0	27618	44573	13808	130726	2273	54.01	97.89	0.12	d__Bacteria;p__Actinomycetota;c__Coriobacteriia;o__Coriobacteriales;f__Eggerthellaceae;g__MGBC163016;s__
SRR11425449.bin.4	213	2228512	0	10462.5	14749	5964	37084	2002	49.17	88.1	0.76	d__Bacteria;p__Bacteroidota;c__Bacteroidia;o__Bacteroidales;f__Marinifilaceae;g__Odoribacter;s__
SRR14411340.bin.9	116	1720076	0	14828.2	25459	6039	82659	2049	32.25	96.2	0.63	d__Bacteria;p__Bacillota;c__Bacilli;o__Acholeplasmatales;f__Anaeroplasmataceae;g__Pelethenecus;s__Pelethenecus sp910577745
H1183	68	2605042	316	38309.4	90998	18716	262519	643	36.85	100	0.96	d__Bacteria;p__Bacillota;c__Bacilli;o__Lactobacillales;f__Carnobacteriaceae;g__Carnobacterium_A;s__Carnobacterium_A mobile
HJ3.bin.41	49	3069888	0	62650.8	90537	34304	246447	5758	52.32	99.97	0.08	d__Bacteria;p__Bacteroidota;c__Bacteroidia;o__Bacteroidales;f__Muribaculaceae;g__Duncaniella;s__
RN19.bin.22	60	2174825	0	36247.1	44303	19387	175421	3673	51.89	91.17	0.43	d__Bacteria;p__Bacteroidota;c__Bacteroidia;o__Bacteroidales;f__Muribaculaceae;g__CAG-485;s__
MF13.bin.107	177	1524458	0	8612.76	10929	4127	83939	2012	57.86	90.76	1.31	d__Bacteria;p__Bacteroidota;c__Bacteroidia;o__Bacteroidales;f__P3;g__Pullibacteroides;s__
HJ6.bin.48	70	1848395	0	26405.6	42310	12031	135272	2125	41.56	91.27	0.08	d__Bacteria;p__Bacillota;c__Bacilli;o__Lactobacillales;f__Streptococcaceae;g__Streptococcus;s__Streptococcus suis_W
RN16.bin.67	140	1878672	0	13419.1	18049	6510	64239	2040	59.23	80.05	0.36	d__Bacteria;p__Bacillota_A;c__Clostridia;o__Oscillospirales;f__Oscillospiraceae;g__Faecousia;s__
BV12.bin.11	184	1690114	0	9185.4	15329	3657	41112	2000	46.8	80.42	3.58	d__Bacteria;p__Bacillota_A;c__Clostridia;o__Oscillospirales;f__Ruminococcaceae;g__Ruminococcus;s__
SRR14411276.bin.1	511	2433746	0	4762.71	5306	2455	29877	2000	39.03	81.08	0.41	d__Bacteria;p__Bacillota_A;c__Clostridia;o__Oscillospirales;f__Ruminococcaceae;g__Ruminococcus;s__
SRR21474237.bin.6	79	1432206	0	18129.2	27750	7822	81785	2124	42.46	93.53	0.62	d__Bacteria;p__Bacillota_A;c__Clostridia;o__Christensenellales;f__UBA3700;g__RACS-045;s__
SRR21474240.bin.16	223	2912929	0	13062.5	19598	6207	61647	2012	44.89	97.48	0.61	d__Bacteria;p__Bacillota_A;c__Clostridia;o__Oscillospirales;f__Ruminococcaceae;g__Ruminiclostridium_E;s__
SRR23368201.bin.37	67	2173114	0	32434.5	44532	17073	157470	2196	48.09	98.54	0.09	d__Bacteria;p__Bacillota_A;c__Clostridia;o__Oscillospirales;f__Acutalibacteraceae;g__Fimenecus;s__
SRR21474243.bin.60	350	2191840	0	6262.4	7467	3195	39358	2028	51.58	84.1	1.22	d__Bacteria;p__Bacillota_A;c__Clostridia;o__Lachnospirales;f__Lachnospiraceae;g__Butyrivibrio_A;s__
SRR23368219.bin.17	66	3190848	0	48346.2	98172	25538	297088	2004	38.42	99.96	1.5	d__Bacteria;p__Bacillota_A;c__Clostridia;o__Lachnospirales;f__Lachnospiraceae;g__CAG-590;s__
SRR13490896.bin.36	41	2063690	0	50333.9	69029	32085	144730	5463	53	90.81	0.17	d__Bacteria;p__Bacteroidota;c__Bacteroidia;o__Bacteroidales;f__Muribaculaceae;g__CAG-485;s__
M14.bin.10	43	3498178	0	81353	145079	31802	536294	3638	48.95	87.65	1.18	d__Bacteria;p__Bacillota_A;c__Clostridia;o__Lachnospirales;f__Lachnospiraceae;g__Acetatifactor;s__
SRR23368204.bin.58	103	2560959	0	24863.7	39659	12635	134705	2064	62.15	100	0.46	d__Bacteria;p__Bacillota_A;c__Clostridia;o__Oscillospirales;f__Oscillospiraceae;g__Dysosmobacter;s__
SRR23368218.bin.20	109	2025213	0	18579.9	25751	10150	87299	2099	57.6	87.98	1.1	d__Bacteria;p__Bacteroidota;c__Bacteroidia;o__Bacteroidales;f__Rikenellaceae;g__Alistipes;s__
SRR11425434.bin.31	241	2329453	0	9665.78	12722	4771	84369	2011	47.05	81.34	0.37	d__Bacteria;p__Spirochaetota;c__Spirochaetia;o__Treponematales;f__Treponemataceae;g__Treponema_D;s__Treponema_D sp014804005
RN3.bin.59	77	1650310	0	21432.6	44780	9022	110055	2274	43.19	96.11	1.64	d__Bacteria;p__Bacillota;c__Bacilli;o__Lactobacillales;f__Streptococcaceae;g__Streptococcus;s__Streptococcus ferus
HJ8.bin.51	85	2346085	0	27601	53014	12062	268743	2082	47.34	87.26	0.68	d__Bacteria;p__Bacillota_A;c__Clostridia;o__Peptostreptococcales;f__Anaerovoracaceae;g__Lentihominibacter;s__
MF15.bin.64	255	2049281	0	8036.4	10708	3719	40916	2022	50.66	84.65	1.7	d__Bacteria;p__Bacillota_A;c__Clostridia;o__Lachnospirales;f__Lachnospiraceae;g__UBA7050;s__
HXJS4.bin.16	160	2499220	0	15620.1	19800	7565	80603	2229	53.08	90.02	0.29	d__Bacteria;p__Bacteroidota;c__Bacteroidia;o__Bacteroidales;f__Muribaculaceae;g__Duncaniella;s__
HJ9.bin.94	205	1546162	0	7542.25	10096	3505	34640	2019	66.36	80.15	3.39	d__Bacteria;p__Actinomycetota;c__Coriobacteriia;o__Coriobacteriales;f__Eggerthellaceae;g__D16-63;s__
SRR13490891.bin.73	81	2539353	0	31350	50334	15158	148873	3209	50.53	99.43	0.21	d__Bacteria;p__Bacteroidota;c__Bacteroidia;o__Bacteroidales;f__Muribaculaceae;g__CAG-873;s__
RF13.bin.88	388	4756853	0	12259.9	20648	5093	154454	2000	59.03	91.74	0.58	d__Bacteria;p__Pseudomonadota;c__Gammaproteobacteria;o__Enterobacterales;f__Enterobacteriaceae;g__Serratia_B;s__Serratia_B rubidaea
SRR21474241.bin.109	84	2069956	0	24642.3	32436	13422	89826	3831	58.78	86.57	1.15	d__Bacteria;p__Bacteroidota;c__Bacteroidia;o__Bacteroidales;f__Muribaculaceae;g__Paramuribaculum;s__
RN12.bin.5	177	2806867	0	15858	28663	6466	80597	2121	37.51	99.99	2.2	d__Bacteria;p__Bacillota;c__Bacilli;o__Lactobacillales;f__Enterococcaceae;g__Enterococcus;s__Enterococcus faecalis
ERR3357632.bin.3	203	2921198	0	14390.1	24588	6843	97210	2007	61.23	90.29	2.31	d__Bacteria;p__Bacillota_A;c__Clostridia;o__Oscillospirales;f__Oscillospiraceae;g__Dysosmobacter;s__Dysosmobacter sp009774015
RF18.bin.64	74	2043808	0	27619	40887	12587	133121	2998	35.6	94.72	1.29	d__Bacteria;p__Bacillota;c__Bacilli;o__Erysipelotrichales;f__Erysipelotrichaceae;g__Bulleidia;s__Bulleidia sp900539965
SRR23368214.bin.4	51	2651480	0	51989.8	91320	34655	270118	2093	43.32	100	0.63	d__Bacteria;p__Bacillota_A;c__Clostridia;o__Lachnospirales;f__Lachnospiraceae;g__Eubacterium_F;s__
SRR14411272.bin.12	247	1481039	0	5996.11	6788	3178	35745	2011	30.32	91.24	2	d__Bacteria;p__Bacillota;c__Bacilli;o__Acholeplasmatales;f__Anaeroplasmataceae;g__Pelethenecus;s__
HJ12.bin.119	336	4403195	0	13104.8	19069	6142	91434	2001	47.7	90.64	4.14	d__Bacteria;p__Bacillota_A;c__Clostridia;o__Lachnospirales;f__Lachnospiraceae;g__COE1;s__
SRR23368212.bin.88	112	2555762	0	22819.3	30725	11689	94325	2040	41.69	90.94	0.22	d__Bacteria;p__Bacteroidota;c__Bacteroidia;o__Bacteroidales;f__Marinifilaceae;g__Odoribacter;s__
S7.bin.38	197	1719768	0	8729.79	12729	4089	42363	2029	61.21	94.6	1.85	d__Bacteria;p__Actinomycetota;c__Coriobacteriia;o__Coriobacteriales;f__Eggerthellaceae;g__D16-63;s__
SRR21474237.bin.48	45	1243972	0	27643.8	38992	13129	92733	3392	51.52	83.38	0.21	d__Bacteria;p__Bacillota_A;c__Clostridia;o__Christensenellales;f__Borkfalkiaceae;g__Gallimonas;s__
SRR13490888.bin.55	183	2354321	0	12865.1	20197	5193	52722	2082	46.01	83.51	0.37	d__Bacteria;p__Bacillota_A;c__Clostridia;o__Lachnospirales;f__Lachnospiraceae;g__MD308;s__
RF6.bin.42	251	2106860	0	8393.86	11208	4058	44115	2001	41.19	89.11	2.85	d__Bacteria;p__Bacillota_A;c__Clostridia;o__Lachnospirales;f__Lachnospiraceae;g__Coprococcus;s__Coprococcus sp900761435
ERR3357630.bin.52	76	3081084	0	40540.6	67805	20783	135502	2473	42.77	97.52	0.1	d__Bacteria;p__Bacillota_A;c__Clostridia;o__Lachnospirales;f__Lachnospiraceae;g__Choladocola;s__Choladocola sp910575445
S7.bin.5	85	3185000	0	37470.6	68593	25516	161927	2030	48.31	99.99	0.51	d__Bacteria;p__Bacteroidota;c__Bacteroidia;o__Bacteroidales;f__Muribaculaceae;g__Muribaculum;s__Muribaculum sp910578835
M8.bin.61	341	2233881	0	6550.97	8193	3208	31926	2004	57.95	82.8	1.6	d__Bacteria;p__Bacteroidota;c__Bacteroidia;o__Bacteroidales;f__Muribaculaceae;g__UBA7173;s__UBA7173 sp900555165
HJ19.bin.157	12	2354570	0	196214	281938	96798	599377	35140	58.11	96.24	0.25	d__Bacteria;p__Bacteroidota;c__Bacteroidia;o__Bacteroidales;f__Rikenellaceae;g__Alistipes;s__
HJX7.bin.39	280	2422420	0	8651.5	12421	3843	66179	2008	62.22	98	1.81	d__Bacteria;p__Actinomycetota;c__Actinomycetia;o__Actinomycetales;f__Microbacteriaceae;g__Leucobacter;s__
RNX8.bin.83	145	3444301	0	23753.8	32338	13315	157983	2494	36.68	96.94	0.97	d__Bacteria;p__Bacillota_A;c__Clostridia;o__Lachnospirales;f__Lachnospiraceae;g__Butyribacter;s__
SRR14411247.bin.36	54	1982235	0	36708.1	65034	17855	139037	2860	51.44	97.28	0.02	d__Bacteria;p__Bacteroidota;c__Bacteroidia;o__Bacteroidales;f__P3;g__Pullibacteroides;s__
MF18.bin.11	219	1467931	0	6702.88	8385	3319	25662	2017	52.33	83.33	1.75	d__Bacteria;p__Bacteroidota;c__Bacteroidia;o__Bacteroidales;f__P3;g__Pullibacteroides;s__
RF13.bin.38	229	1990054	0	8690.19	11288	4548	49430	2000	59.12	83.43	1.96	d__Bacteria;p__Bacillota_A;c__Clostridia;o__Oscillospirales;f__Oscillospiraceae;g__Faecousia;s__
SRR14411317.bin.3	213	1398295	0	6564.77	8224	2911	39455	2002	47.14	87.22	1.59	d__Bacteria;p__Bacillota_A;c__Clostridia;o__Christensenellales;f__Borkfalkiaceae;g__Coproplasma;s__
MF4.bin.57	202	1794105	0	8881.71	13687	3800	63645	2024	52.71	94.41	2.67	d__Bacteria;p__Bacteroidota;c__Bacteroidia;o__Bacteroidales;f__UBA932;g__Cryptobacteroides;s__
HXJS1.bin.4	292	4557726	0	15608.6	40284	5526	127965	2026	42.29	92.01	2.6	d__Bacteria;p__Bacillota_A;c__Clostridia;o__Lachnospirales;f__Lachnospiraceae;g__14-2;s__
SRR23368202.bin.17	336	3049733	0	9076.59	12024	4294	63110	2069	59.11	89.74	3.55	d__Bacteria;p__Bacillota_A;c__Clostridia;o__Christensenellales;f__CAG-74;g__HGM11604;s__
RN9.bin.69	110	2313515	0	21032	32048	10221	91665	2018	41.02	95.43	0.24	d__Bacteria;p__Desulfobacterota;c__Desulfovibrionia;o__Desulfovibrionales;f__Desulfovibrionaceae;g__Mailhella;s__
SRR11425467.bin.11	258	2100982	0	8143.34	11731	3548	51244	2003	52.49	84.74	2.42	d__Bacteria;p__Bacteroidota;c__Bacteroidia;o__Bacteroidales;f__Muribaculaceae;g__Duncaniella;s__Duncaniella sp014802325
MF18.bin.13	81	2052554	0	25340.2	32824	13534	103903	2438	50.71	93.72	0.07	d__Bacteria;p__Bacteroidota;c__Bacteroidia;o__Bacteroidales;f__Muribaculaceae;g__CAJUPY01;s__
MF18.bin.18	158	1455029	0	9209.04	18587	3542	53932	2038	57.47	86.53	1.26	d__Bacteria;p__Actinomycetota;c__Coriobacteriia;o__Coriobacteriales;f__Eggerthellaceae;g__MGBC163016;s__
RF20.bin.43	109	1965196	0	18029.3	27447	10275	102437	2206	47.95	100	0.05	d__Bacteria;p__Bacillota_C;c__Negativicutes;o__Acidaminococcales;f__Acidaminococcaceae;g__Phascolarctobacterium_A;s__Phascolarctobacterium_A succinatutens
SRR11852053.bin.12	283	1917888	0	6776.99	8458	3501	23332	2005	55.95	83.9	0.71	d__Bacteria;p__Bacteroidota;c__Bacteroidia;o__Bacteroidales;f__P3;g__RUG11139;s__
HJ12.bin.143	157	1583991	0	10089.1	14476	4926	42405	2002	66.25	88.13	1.63	d__Bacteria;p__Actinomycetota;c__Coriobacteriia;o__Coriobacteriales;f__Eggerthellaceae;g__D16-63;s__
MF3.bin.66	95	1568543	0	16511	25873	6204	158486	2298	46.34	86.18	2.18	d__Bacteria;p__Bacillota_A;c__Clostridia;o__Christensenellales;f__CAG-314;g__Fimimonas;s__
SRR9205131.bin.39	63	1929349	0	30624.6	43293	17409	125218	3084	34.29	99.98	0.06	d__Bacteria;p__Bacillota;c__Bacilli;o__Lactobacillales;f__Lactobacillaceae;g__Lactobacillus;s__Lactobacillus johnsonii
SRR11425456.bin.26	78	2929283	0	37554.9	69203	18208	242815	2422	47.46	93.05	0	d__Bacteria;p__Bacillota_A;c__Clostridia;o__Oscillospirales;f__Ruminococcaceae;g__RGIG8773;s__RGIG8773 sp014799785
SRR23368206.bin.62	139	2817961	0	20273.1	30758	10022	95475	2050	47.68	84.46	2.86	d__Bacteria;p__Bacillota_A;c__Clostridia;o__Lachnospirales;f__Lachnospiraceae;g__UBA3282;s__
RN10.bin.21	40	1985582	0	49639.6	100000	25414	298172	2213	38.41	99.98	1.13	d__Bacteria;p__Bacillota;c__Bacilli;o__Lactobacillales;f__Lactobacillaceae;g__Limosilactobacillus;s__Limosilactobacillus reuteri
FDSW210084436_9.bin.35	15	1068028	0	71201.9	138311	34999	338933	9399	34.69	91.75	0.09	d__Bacteria;p__Bacillota;c__Bacilli;o__RF39;f__UBA660;g__CALWAM01;s__
M10.bin.61	60	2756206	0	45936.8	85333	25353	163324	2241	48.52	84.64	0.03	d__Bacteria;p__Bacteroidota;c__Bacteroidia;o__Bacteroidales;f__Bacteroidaceae;g__Prevotella;s__Prevotella sp900770395
M3.bin.160	118	2727940	0	23118.1	37142	12023	91160	2118	56.95	99.03	0.02	d__Bacteria;p__Bacillota_A;c__Clostridia;o__Oscillospirales;f__Acutalibacteraceae;g__Acutalibacter;s__
SRR13890126.bin.29	66	3003463	0	45507	86365	22690	257246	2129	62.27	92.08	4.7	d__Bacteria;p__Actinomycetota;c__Coriobacteriia;o__Coriobacteriales;f__Eggerthellaceae;g__Adlercreutzia;s__
HJ15.bin.115	239	2195524	0	9186.29	11299	4379	49193	2110	52.88	85.23	2.31	d__Bacteria;p__Bacteroidota;c__Bacteroidia;o__Bacteroidales;f__Muribaculaceae;g__Paramuribaculum;s__
MF9.bin.54	140	1924585	0	13747	20145	5986	70737	2255	49.16	86.22	0.51	d__Bacteria;p__Bacteroidota;c__Bacteroidia;o__Bacteroidales;f__Muribaculaceae;g__UBA3263;s__
M2.bin.83	257	2730353	0	10623.9	15191	5008	52695	2010	46.71	98.81	0.86	d__Bacteria;p__Bacillota_A;c__Clostridia;o__Peptostreptococcales;f__Anaerovoracaceae;g__Lentihominibacter;s__
SRR13490891.bin.3	49	2664991	0	54387.6	86032	25356	261101	2386	55.56	99.99	0	d__Bacteria;p__Verrucomicrobiota;c__Verrucomicrobiae;o__Verrucomicrobiales;f__Akkermansiaceae;g__Akkermansia;s__
HJ16.bin.100	210	2588146	0	12324.5	19799	5212	120040	2000	46.01	92.22	0.77	d__Bacteria;p__Bacteroidota;c__Bacteroidia;o__Bacteroidales;f__Muribaculaceae;g__CAG-873;s__
ERR3357642.bin.8	118	3775078	0	31992.2	44491	15598	202756	2258	49.83	82.84	0.16	d__Bacteria;p__Bacillota_A;c__Clostridia;o__Lachnospirales;f__Lachnospiraceae;g__Ventrimonas;s__Ventrimonas sp910575255
M19.bin.15	240	1686423	0	7026.76	9322	3424	36675	2012	64.66	80.43	1.67	d__Bacteria;p__Actinomycetota;c__Coriobacteriia;o__Coriobacteriales;f__Eggerthellaceae;g__UBA9715;s__
ERR3357622.bin.24	58	1895637	0	32683.4	46870	17627	130406	2257	32.25	99.08	0.29	d__Bacteria;p__Bacillota;c__Bacilli;o__Acholeplasmatales;f__Anaeroplasmataceae;g__Pelethenecus;s__Pelethenecus sp910579215
HJ17.bin.115	65	2282247	0	35111.5	49697	18282	126469	2004	55.65	96.52	0.03	d__Bacteria;p__Bacteroidota;c__Bacteroidia;o__Bacteroidales;f__Muribaculaceae;g__Paramuribaculum;s__
BSTS17.bin.35	185	1522218	0	8228.21	11668	3713	45924	2052	46.76	88.54	3.09	d__Bacteria;p__Actinomycetota;c__Coriobacteriia;o__Coriobacteriales;f__Eggerthellaceae;g__MGBC163016;s__
HJ10.bin.167	89	5426661	0	60973.7	100662	34463	410877	2188	44.22	99.08	1.15	d__Bacteria;p__Bacteroidota;c__Bacteroidia;o__Bacteroidales;f__Bacteroidaceae;g__Bacteroides;s__Bacteroides sp905215555
SRR21474238.bin.44	257	1399305	0	5444.77	6363	2912	25173	2004	52.26	80.9	0.68	d__Bacteria;p__Elusimicrobiota;c__Elusimicrobia;o__Elusimicrobiales;f__Elusimicrobiaceae;g__UBA1436;s__
RF1.bin.77	167	3030282	0	18145.4	26820	8967	120499	2189	46.36	97	1.93	d__Bacteria;p__Bacillota_A;c__Clostridia;o__Peptostreptococcales;f__Anaerovoracaceae;g__Lentihominibacter;s__
HJ20.bin.15	21	1074680	0	51175.2	107280	24754	177134	3093	55.82	86.48	0.13	d__Bacteria;p__Actinomycetota;c__Coriobacteriia;o__Coriobacteriales;f__Eggerthellaceae;g__MGBC163016;s__
M14.bin.6	97	3751915	0	38679.5	60981	19448	183128	2642	50.21	90	1.35	d__Bacteria;p__Bacillota_A;c__Clostridia;o__Lachnospirales;f__Lachnospiraceae;g__UBA3282;s__
SRR6032588.bin.12	273	4796841	0	17570.8	38583	7437	93513	2001	45.27	97.15	0.98	d__Bacteria;p__Bacillota_A;c__Clostridia;o__Lachnospirales;f__Lachnospiraceae;g__Caccovicinus;s__Caccovicinus sp009774615
HJ14.bin.152	153	3672499	0	24003.3	31125	13110	125811	2611	45.33	86.37	0.22	d__Bacteria;p__Bacillota_A;c__Clostridia;o__Lachnospirales;f__Lachnospiraceae;g__Kineothrix;s__
SRR23368216.bin.63	17	1793705	0	105512	205274	59480	309174	2111	39.63	96.6	0.36	d__Bacteria;p__Bacillota_A;c__Clostridia;o__Oscillospirales;f__Acutalibacteraceae;g__Eubacterium_R;s__
SRR14411270.bin.18	40	2857201	0	71430	100421	35383	443454	2356	49.11	99.81	0.26	d__Bacteria;p__Bacteroidota;c__Bacteroidia;o__Bacteroidales;f__Muribaculaceae;g__Muribaculum;s__Muribaculum sp001701195
BV18.H.bin.89	140	1735128	0	12393.8	19104	5815	90831	2185	55.99	85.96	0.57	d__Bacteria;p__Bacillota_A;c__Clostridia;o__Oscillospirales;f__Acutalibacteraceae;g__Acutalibacter;s__
M17.bin.94	63	2986617	0	47406.6	82321	21699	193875	3775	54.79	99.7	0.12	d__Bacteria;p__Bacteroidota;c__Bacteroidia;o__Bacteroidales;f__Muribaculaceae;g__CAG-485;s__CAG-485 sp002491165
RNX1.bin.90	299	1407476	0	4707.28	5407	2579	28816	2012	33.09	80.03	0.06	d__Bacteria;p__Deferribacterota;c__Deferribacteres;o__Deferribacterales;f__Mucispirillaceae;g__Mucispirillum;s__Mucispirillum sp944324465
FDSW210084434_7.bin.9	74	3395489	0	45885	86001	26678	224981	2134	42.3	89.76	0.38	d__Bacteria;p__Bacillota_A;c__Clostridia;o__Lachnospirales;f__Lachnospiraceae;g__CAG-95;s__
SRR10605906.bin.139	138	2032642	0	14729.3	22368	6755	91941	2325	56.27	85.57	0.24	d__Bacteria;p__Bacteroidota;c__Bacteroidia;o__Bacteroidales;f__P3;g__Pullibacteroides;s__
SRR23368205.bin.22	80	3179123	0	39739	90769	24531	305511	2020	44.03	99.97	0.1	d__Bacteria;p__Bacillota_A;c__Clostridia;o__Lachnospirales;f__Lachnospiraceae;g__MGBC143606;s__
FDSW210084421_12MC.bin.85	49	2340275	0	47760.7	78665	23598	159632	2314	51.68	98.9	0.52	d__Bacteria;p__Bacteroidota;c__Bacteroidia;o__Bacteroidales;f__Muribaculaceae;g__UBA7173;s__
H357	26	1999406	1655	76900.2	164508	40942	473301	711	39.39	99.93	0	d__Bacteria;p__Bacillota;c__Bacilli;o__Lactobacillales;f__Aerococcaceae;g__Aerococcus;s__Aerococcus urinaeequi
SRR13490893.bin.9	11	1770234	0	160930	190218	76717	593386	2748	43.69	95.29	1.35	d__Bacteria;p__Bacillota_A;c__Clostridia;o__Christensenellales;f__Borkfalkiaceae;g__Coproplasma;s__
M4.bin.68	32	2258108	0	70565.9	95442	42636	251743	2153	39.05	98.76	0.09	d__Bacteria;p__Bacillota_A;c__Clostridia;o__Oscillospirales;f__Acutalibacteraceae;g__Eubacterium_R;s__Eubacterium_R sp910577195
HJ2.bin.37	326	3853516	0	11820.6	21719	4420	66724	2024	50.85	92.41	0.59	d__Bacteria;p__Bacillota_A;c__Clostridia;o__Lachnospirales;f__Lachnospiraceae;g__Acetatifactor;s__
SRR14411243.bin.39	160	2062204	0	12888.8	20089	5792	77799	2134	55.87	84.95	4.56	d__Bacteria;p__Bacteroidota;c__Bacteroidia;o__Bacteroidales;f__Muribaculaceae;g__CAG-873;s__
M17.bin.60	34	2229770	0	65581.5	113602	37946	268411	2254	51.96	99.5	0.19	d__Bacteria;p__Bacteroidota;c__Bacteroidia;o__Bacteroidales;f__Muribaculaceae;g__CAG-485;s__
BSTS13.bin.39	135	2017976	0	14948	23603	7918	89139	2016	56.1	94.08	0.34	d__Bacteria;p__Desulfobacterota;c__Desulfovibrionia;o__Desulfovibrionales;f__Desulfovibrionaceae;g__Desulfovibrio;s__
HJ19.bin.112	264	1698704	0	6434.48	7897	3216	34295	2026	57.02	80.54	2.43	d__Bacteria;p__Bacteroidota;c__Bacteroidia;o__Bacteroidales;f__Rikenellaceae;g__Alistipes;s__
MF19.bin.155	174	1462333	0	8404.21	11224	3966	49574	2084	62.37	88.35	3.91	d__Bacteria;p__Bacillota_A;c__Clostridia;o__Oscillospirales;f__Oscillospiraceae;g__MGBC124762;s__
RF9.bin.16	23	2066804	0	89861.1	125379	60850	315792	2314	39.55	99.44	0.1	d__Bacteria;p__Bacillota_A;c__Clostridia;o__Oscillospirales;f__Acutalibacteraceae;g__Eubacterium_R;s__Eubacterium_R sp910577195
SRR11852056.bin.1	78	2796028	0	35846.5	54676	20536	204721	2810	42.28	99.35	0.03	d__Bacteria;p__Bacillota_A;c__Clostridia;o__Lachnospirales;f__Lachnospiraceae;g__Pseudobutyrivibrio;s__
RNX5.bin.35	40	2366412	0	59160.3	105824	28249	278248	3941	56.81	97.31	0	d__Bacteria;p__Bacillota_A;c__Clostridia;o__Oscillospirales;f__Oscillospiraceae;g__Limivicinus;s__
FDSW210084434_7.bin.40	155	1845363	0	11905.6	15684	5378	75617	2193	52.12	94.8	0.06	d__Bacteria;p__Bacillota_A;c__Clostridia;o__Oscillospirales;f__Oscillospiraceae;g__Limivicinus;s__
DF17.bin.67	96	2354605	0	24527.1	44570	11972	132829	2099	42.29	93.38	0.62	d__Bacteria;p__Bacillota_A;c__Clostridia;o__Lachnospirales;f__Lachnospiraceae;g__;s__
SRR23368211.bin.17	402	3477952	0	8651.62	11348	4306	39917	2033	46.13	84.15	1.63	d__Bacteria;p__Bacteroidota;c__Bacteroidia;o__Bacteroidales;f__Tannerellaceae;g__Parabacteroides;s__Parabacteroides merdae
HXJS4.bin.60	212	1985639	0	9366.22	12052	4390	57856	2005	52.55	89.79	1.06	d__Bacteria;p__Bacteroidota;c__Bacteroidia;o__Bacteroidales;f__Muribaculaceae;g__CAG-873;s__
SRR23368200.bin.119	38	1953952	0	51419.8	96253	22177	185617	3511	48.2	97.52	0.92	d__Bacteria;p__Bacillota_A;c__Clostridia;o__Oscillospirales;f__CAG-382;g__UBA1752;s__
SRR13490895.bin.51	100	2360172	0	23601.7	38396	11050	94686	2246	47.01	87.25	0.14	d__Bacteria;p__Bacteroidota;c__Bacteroidia;o__Bacteroidales;f__Marinifilaceae;g__Odoribacter;s__
RF6.bin.7	218	1875365	0	8602.59	11473	4233	37061	2002	38.72	91.55	1	d__Bacteria;p__Bacillota;c__Bacilli;o__Lactobacillales;f__Lactobacillaceae;g__Limosilactobacillus;s__Limosilactobacillus reuteri
SRR21474241.bin.74	77	2989931	0	38830.3	69862	24224	166750	2005	44.82	95.35	0	d__Bacteria;p__Bacillota_A;c__Clostridia;o__Lachnospirales;f__Lachnospiraceae;g__;s__
S5.bin.65	79	2701478	0	34195.9	52655	19372	146408	2115	52.33	94.08	0.23	d__Bacteria;p__Bacteroidota;c__Bacteroidia;o__Bacteroidales;f__Muribaculaceae;g__Duncaniella;s__
M12.bin.46	75	2565453	0	34206	51831	17147	168162	2224	59.13	92.73	2.41	d__Bacteria;p__Bacillota_A;c__Clostridia;o__Oscillospirales;f__Oscillospiraceae;g__Lawsonibacter;s__
SRR21350772.bin.3	113	1759131	0	15567.5	26121	6973	77420	2101	39.05	92.17	0.18	d__Bacteria;p__Bacillota;c__Bacilli;o__Lactobacillales;f__Lactobacillaceae;g__Lactobacillus;s__
SRR11425451.bin.44	57	2674710	0	46924.7	76387	22832	172437	5445	55.35	98.38	0.45	d__Bacteria;p__Bacteroidota;c__Bacteroidia;o__Bacteroidales;f__Muribaculaceae;g__CAG-873;s__CAG-873 sp014800735
HJ19.bin.153	48	1947224	0	40567.2	57620	25679	146053	3031	65.16	81.85	0.23	d__Bacteria;p__Bacteroidota;c__Bacteroidia;o__Bacteroidales;f__Rikenellaceae;g__Alistipes;s__
ERR3357622.bin.42	452	2800970	0	6196.84	7581	3176	29115	2014	48.63	81.18	3.47	d__Bacteria;p__Bacillota_A;c__Clostridia;o__Lachnospirales;f__Lachnospiraceae;g__Sporofaciens;s__Sporofaciens sp910574715
RF18.bin.108	90	2736450	0	30405	67341	12945	192617	2127	41.16	95.28	0.47	d__Bacteria;p__Bacillota_A;c__Clostridia;o__Lachnospirales;f__Lachnospiraceae;g__Schaedlerella;s__
DF17.bin.9	285	2264346	0	7945.07	10712	3941	35098	2039	50.07	91.78	2.44	d__Bacteria;p__Bacillota_A;c__Clostridia;o__Lachnospirales;f__Lachnospiraceae;g__UBA7050;s__
FDSW210084435_8.bin.107	36	1628294	0	45230.4	60186	23553	130399	2323	57.99	80.41	0.49	d__Bacteria;p__Bacillota_A;c__Clostridia;o__Oscillospirales;f__Oscillospiraceae;g__Faecousia;s__
BV3.bin.56	58	2194091	0	37829.2	53796	19545	141953	2265	51.05	81.22	0.75	d__Bacteria;p__Bacteroidota;c__Bacteroidia;o__Bacteroidales;f__Muribaculaceae;g__CAG-485;s__
RNX1.bin.70	278	3181871	0	11445.6	15098	6063	48386	2101	60.38	93.47	0.71	d__Bacteria;p__Desulfobacterota;c__Desulfovibrionia;o__Desulfovibrionales;f__Desulfovibrionaceae;g__Desulfovibrio;s__
SRR14411338.bin.13	32	1714055	0	53564.2	79152	25222	179816	7342	30.24	99.97	0.13	d__Bacteria;p__Campylobacterota;c__Campylobacteria;o__Campylobacterales;f__Helicobacteraceae;g__NHYM01;s__
FDSW210084435_8.bin.28	87	1828616	0	21018.6	38393	8648	150547	2067	37.16	94.72	0.86	d__Bacteria;p__Bacillota_A;c__Clostridia;o__Oscillospirales;f__Acutalibacteraceae;g__Eubacterium_R;s__
BSTS15.bin.74	74	3260311	0	44058.3	81088	17937	218227	2446	44.62	99.59	2.38	d__Bacteria;p__Bacillota_A;c__Clostridia;o__Lachnospirales;f__Lachnospiraceae;g__Eubacterium_F;s__
BSTS2.bin.36	183	2317779	0	12665.5	20038	5381	68786	2017	49.13	90.08	3.81	d__Bacteria;p__Bacteroidota;c__Bacteroidia;o__Bacteroidales;f__Muribaculaceae;g__CAG-873;s__
SRR13490892.bin.43	44	2361258	0	53664.9	106058	23633	323820	2513	59.45	99.83	0.92	d__Bacteria;p__Bacteroidota;c__Bacteroidia;o__Bacteroidales;f__Rikenellaceae;g__Alistipes;s__
RF12.bin.5	107	1808019	0	16897.4	29513	7591	82370	2283	59.82	86.21	1.14	d__Bacteria;p__Actinomycetota;c__Coriobacteriia;o__Coriobacteriales;f__Coriobacteriaceae;g__Collinsella;s__Collinsella sp003466125
SRR23368202.bin.61	102	2727432	0	26739.5	41894	15105	141616	2255	50.29	95.06	1.52	d__Bacteria;p__Bacillota_A;c__Clostridia;o__Christensenellales;f__Borkfalkiaceae;g__Gallimonas;s__
HJ18.bin.36	46	2180606	0	47404.5	76447	21843	143430	5234	47.31	95.85	0.14	d__Bacteria;p__Bacteroidota;c__Bacteroidia;o__Bacteroidales;f__Muribaculaceae;g__CAG-485;s__
FDSW210084421_12MC.bin.84	168	1824275	0	10858.8	15328	4870	50203	2002	56.66	88.18	2.36	d__Bacteria;p__Bacillota_A;c__Clostridia;o__Oscillospirales;f__Oscillospiraceae;g__Faecousia;s__
SRR11425441.bin.6	279	2784741	0	9981.15	14025	4358	89885	2022	49.92	88.66	4.42	d__Bacteria;p__Bacteroidota;c__Bacteroidia;o__Bacteroidales;f__Muribaculaceae;g__Duncaniella;s__Duncaniella sp014801945
SRR11425446.bin.11	312	1483020	0	4753.27	5454	2621	17812	2009	53.18	86.46	3.8	d__Bacteria;p__Bacteroidota;c__Bacteroidia;o__Bacteroidales;f__P3;g__Pullibacteroides;s__
RNX1.bin.166	135	2396358	0	17750.8	24683	9071	102580	2024	53.55	99.1	0.89	d__Bacteria;p__Bacteroidota;c__Bacteroidia;o__Bacteroidales;f__Muribaculaceae;g__CAG-485;s__
SRR3997455.bin.3	160	1309666	0	8185.41	10861	3894	44527	2042	51.33	90.35	0.21	d__Bacteria;p__Bacillota_A;c__Clostridia;o__Christensenellales;f__Borkfalkiaceae;g__Coproplasma;s__
SRR14411246.bin.15	171	2355653	0	13775.8	21362	6127	91900	2104	53.96	91.62	1.54	d__Bacteria;p__Bacteroidota;c__Bacteroidia;o__Bacteroidales;f__Muribaculaceae;g__CAG-485;s__
DF18.bin.99	154	1837459	0	11931.5	15945	5781	65753	2070	57.46	92.48	0.79	d__Bacteria;p__Bacteroidota;c__Bacteroidia;o__Bacteroidales;f__P3;g__Pullibacteroides;s__
M13.bin.48	159	3453057	0	21717.3	37069	11387	93612	2023	47.65	89.17	0.79	d__Bacteria;p__Bacteroidota;c__Bacteroidia;o__Bacteroidales;f__Bacteroidaceae;g__Phocaeicola;s__
BV28.bin.93	183	2541997	0	13890.7	28324	5202	88830	2046	44.06	90.71	0.1	d__Bacteria;p__Desulfobacterota;c__Desulfovibrionia;o__Desulfovibrionales;f__Desulfovibrionaceae;g__Desulfovibrio;s__
BSTS12.bin.128	167	2148671	0	12866.3	19145	5729	55721	2097	50.71	81.29	2.86	d__Bacteria;p__Bacillota_A;c__Clostridia;o__Lachnospirales;f__Lachnospiraceae;g__MGBC164599;s__
HJ1.bin.41	117	4067232	0	34762.7	60671	17996	164251	2034	35.97	95.94	2.95	d__Bacteria;p__Bacillota_A;c__Clostridia;o__Lachnospirales;f__Lachnospiraceae;g__Butyribacter;s__
G1.bin.12	69	2790538	0	40442.6	71471	19656	190608	2521	53.42	99.94	0.69	d__Bacteria;p__Bacteroidota;c__Bacteroidia;o__Bacteroidales;f__Muribaculaceae;g__Muribaculum;s__
SRR21474235.bin.56	26	1598239	0	61470.7	90390	35784	221057	4993	54.15	96.02	0.32	d__Bacteria;p__Bacillota_A;c__Clostridia;o__Christensenellales;f__Borkfalkiaceae;g__Gallimonas;s__
RF9.bin.77	202	2193101	0	10856.9	14791	4854	66168	2004	57.98	89.67	2.53	d__Bacteria;p__Actinomycetota;c__Actinomycetia;o__Mycobacteriales;f__Mycobacteriaceae;g__Corynebacterium;s__
H472_1	50	2782390	100	55647.8	166404	45448	369784	511	38.06	100	0.83	d__Bacteria;p__Bacillota;c__Bacilli;o__Lactobacillales;f__Enterococcaceae;g__Enterococcus_B;s__Enterococcus_B lactis
ERR3357620.bin.90	204	2021331	0	9908.49	13739	4467	99164	2007	60.84	87.3	4.13	d__Bacteria;p__Bacteroidota;c__Bacteroidia;o__Bacteroidales;f__Rikenellaceae;g__Alistipes;s__Alistipes sp910577475
HJ2.bin.114	58	2315958	0	39930.3	67817	19997	122092	3882	51.88	84.47	2.46	d__Bacteria;p__Bacteroidota;c__Bacteroidia;o__Bacteroidales;f__Muribaculaceae;g__JAFLTL01;s__
RN6.bin.66	285	2267927	0	7957.64	9846	4059	39716	2003	54.21	89.5	2.55	d__Bacteria;p__Bacillota_A;c__Clostridia;o__Oscillospirales;f__Oscillospiraceae;g__UBA2658;s__
FDSW210084431_4.bin.99	193	1362583	0	7060.02	8560	3805	30789	2019	48.53	87.9	1.28	d__Bacteria;p__Actinomycetota;c__Coriobacteriia;o__Coriobacteriales;f__Eggerthellaceae;g__ZJ304;s__
SRR13490896.bin.62	49	1815244	0	37045.8	65319	16529	150670	3492	50.35	83.45	0.09	d__Bacteria;p__Bacteroidota;c__Bacteroidia;o__Bacteroidales;f__Muribaculaceae;g__CAG-873;s__
BV28.bin.4	36	2051686	0	56991.3	72456	33200	167342	2417	44.76	86.81	0.4	d__Bacteria;p__Bacillota_A;c__Clostridia;o__UBA1381;f__UBA1381;g__12844;s__
M18.bin.64	105	2337488	0	22261.8	32059	10889	145678	2131	55.81	87.58	0.44	d__Bacteria;p__Bacillota_A;c__Clostridia;o__Oscillospirales;f__Oscillospiraceae;g__Faecousia;s__Faecousia sp002362625
RF5.bin.14	355	2961964	0	8343.56	11825	3834	45067	2009	42.73	85.53	0.92	d__Bacteria;p__Bacteroidota;c__Bacteroidia;o__Bacteroidales;f__Tannerellaceae;g__Parabacteroides;s__Parabacteroides faecavium
BV3.bin.12	67	2385777	0	35608.6	54789	19094	143201	2026	42.75	92.24	0.24	d__Bacteria;p__Bacillota_A;c__Clostridia;o__Lachnospirales;f__Lachnospiraceae;g__;s__
FDSW210084416_4MC.bin.8	58	1933328	0	33333.2	49536	18272	138753	2636	58.84	84.03	0.3	d__Bacteria;p__Bacteroidota;c__Bacteroidia;o__Bacteroidales;f__Rikenellaceae;g__Alistipes;s__
HJX1.bin.51	397	2217416	0	5585.43	6542	2786	32897	2008	27.18	81.75	0.16	d__Bacteria;p__Spirochaetota;c__Brachyspirae;o__Brachyspirales;f__Brachyspiraceae;g__Brachyspira;s__Brachyspira sp910578695
BSTS1.bin.158	46	2025296	0	44028.2	63968	20851	136070	3786	55.75	99.27	0.64	d__Bacteria;p__Bacillota_A;c__Clostridia;o__Oscillospirales;f__Ruminococcaceae;g__Firm-04;s__
SRR13490888.bin.32	194	2683430	0	13832.1	23026	6121	70012	2040	44.43	98.85	0.7	d__Bacteria;p__Pseudomonadota;c__Gammaproteobacteria;o__Burkholderiales;f__Burkholderiaceae_A;g__JAFTYR01;s__
BSTS3.bin.97	29	1621767	0	55923	97525	30120	151161	4266	40.88	89.42	0.13	d__Bacteria;p__Bacillota_A;c__Clostridia;o__Oscillospirales;f__Acutalibacteraceae;g__Fimenecus;s__
SAMEA6809426.bin.6	229	1298780	0	5671.53	6711	2792	33942	2002	26.16	90.11	1.93	d__Bacteria;p__Bacillota;c__Bacilli;o__RF39;f__UBA660;g__UMGS995;s__
M10.bin.83	131	1529043	0	11672.1	15895	5840	48963	2128	49.18	83.2	0.13	d__Bacteria;p__Bacteroidota;c__Bacteroidia;o__Bacteroidales;f__UBA932;g__Cryptobacteroides;s__Cryptobacteroides sp900546445
RNX5.bin.13	42	2047187	0	48742.6	68936	25540	150057	4365	44.12	99.53	1.03	d__Bacteria;p__Bacillota_C;c__Negativicutes;o__Acidaminococcales;f__Acidaminococcaceae;g__Phascolarctobacterium_A;s__Phascolarctobacterium_A sp905200645
SRR21350758.bin.19	203	2030191	0	10000.9	14737	4711	56253	2030	47.13	84.21	2.37	d__Bacteria;p__Spirochaetota;c__Spirochaetia;o__Treponematales;f__Treponemataceae;g__JAMPCJ01;s__
SRR13490892.bin.118	48	1779408	0	37071	51683	22044	190979	2016	41.45	95.14	0.21	d__Bacteria;p__Bacillota_A;c__Clostridia;o__Christensenellales;f__CAG-314;g__Fimimonas;s__
SRR23368218.bin.16	49	2836968	0	57897.3	127765	29367	178808	3277	61.73	99.31	0.79	d__Bacteria;p__Bacillota_A;c__Clostridia;o__Oscillospirales;f__Oscillospiraceae;g__NSJ-51;s__
HJ14.bin.161	16	3102746	0	193922	308035	112237	941946	2245	44.4	99.52	0.03	d__Bacteria;p__Bacillota_A;c__Clostridia;o__Lachnospirales;f__Lachnospiraceae;g__SIG299;s__
RF1.bin.24	459	2477868	0	5398.41	6319	2907	25429	2005	54.22	83.8	2.63	d__Bacteria;p__Actinomycetota;c__Actinomycetia;o__Mycobacteriales;f__Mycobacteriaceae;g__Corynebacterium;s__Corynebacterium glutamicum
BV6.H.bin.44	145	2662191	0	18359.9	27769	9456	77158	2035	47.74	92.08	0.44	d__Bacteria;p__Bacillota_A;c__Clostridia;o__Lachnospirales;f__Lachnospiraceae;g__1XD42-69;s__
RN7.bin.30	588	5422007	0	9221.1	13452	4045	67764	2005	52.56	89.24	2.02	d__Bacteria;p__Bacillota_A;c__Clostridia;o__Lachnospirales;f__Lachnospiraceae;g__Acetatifactor;s__
RN16.bin.41	272	1738922	0	6393.1	8142	3308	21088	2001	57.58	81.48	2.43	d__Bacteria;p__Bacillota_A;c__Clostridia;o__Oscillospirales;f__Oscillospiraceae;g__Limivicinus;s__
CD1.bin.9	45	2539547	0	56434.4	75567	39033	135845	2467	58.01	99.96	0.15	d__Bacteria;p__Verrucomicrobiota;c__Verrucomicrobiae;o__Verrucomicrobiales;f__Akkermansiaceae;g__Akkermansia;s__
MF85	95	6753401	0	71088.4	4299434	199595	4299434	100	46.19	100	0.01	d__Bacteria;p__Bacillota;c__Bacilli;o__Paenibacillales;f__Paenibacillaceae;g__Paenibacillus;s__
MF19.bin.10	57	3716175	0	65196.1	130643	33830	342013	2168	47.24	84.79	0.88	d__Bacteria;p__Bacillota_A;c__Clostridia;o__Lachnospirales;f__Lachnospiraceae;g__Acetatifactor;s__
HJ14.bin.128	453	3471175	0	7662.64	9669	4054	34658	2012	53.88	87.45	3.52	d__Bacteria;p__Bacillota_A;c__Clostridia;o__Lachnospirales;f__Lachnospiraceae;g__Ventrimonas;s__
HJ12.bin.156	51	1843462	0	36146.3	57093	16888	106993	2662	63.23	85.62	0.14	d__Bacteria;p__Bacteroidota;c__Bacteroidia;o__Bacteroidales;f__Rikenellaceae;g__Alistipes;s__
SRR21474244.bin.53	269	3330966	0	12382.8	22556	4706	68532	2022	62.18	95.71	2.66	d__Bacteria;p__Bacillota_A;c__Clostridia;o__Oscillospirales;f__Oscillospiraceae;g__DXYV01;s__
RN3.bin.135	97	2328767	0	24007.9	41509	12180	139511	2157	40.64	96.39	0.09	d__Bacteria;p__Pseudomonadota;c__Gammaproteobacteria;o__Enterobacterales_A;f__Pasteurellaceae;g__Rodentibacter;s__Rodentibacter rarus
BSTS10.bin.58	97	2481796	0	25585.5	47255	12717	245110	2019	46.76	84.81	0.19	d__Bacteria;p__Bacillota_A;c__Clostridia;o__Lachnospirales;f__Lachnospiraceae;g__Eubacterium_F;s__
SRR23368211.bin.38	85	1928253	0	22685.3	39634	12103	95708	2155	46.55	96.39	0.35	d__Bacteria;p__Bacteroidota;c__Bacteroidia;o__Bacteroidales;f__Muribaculaceae;g__CAG-485;s__
M15.bin.70	33	2716464	0	82317.1	127661	53784	288277	3003	45.29	97.03	0.95	d__Bacteria;p__Bacillota_A;c__Clostridia;o__Lachnospirales;f__Lachnospiraceae;g__CAG-632;s__CAG-632 sp910587045
FDSW210084436_9.bin.99	87	2313742	0	26594.7	42743	12967	108087	2125	49.06	94.29	0.4	d__Bacteria;p__Bacillota_A;c__Clostridia;o__Lachnospirales;f__Lachnospiraceae;g__CALWPC01;s__
SRR23368208.bin.40	47	2090704	0	44483.1	82750	23635	193198	2128	39.21	99.8	1.11	d__Bacteria;p__Bacillota_A;c__Clostridia;o__Oscillospirales;f__Ruminococcaceae;g__UMGS1601;s__
G1.bin.47	73	3286841	0	45025.2	68330	25467	193619	2168	48.4	86.04	0.08	d__Bacteria;p__Bacillota_A;c__Clostridia;o__Lachnospirales;f__Lachnospiraceae;g__14-2;s__
BV25.bin.90	175	1922434	0	10985.3	14547	5450	37142	2222	54.19	80.59	0.01	d__Bacteria;p__Bacteroidota;c__Bacteroidia;o__Bacteroidales;f__Bacteroidaceae;g__UBA4372;s__
SRR21350784.bin.12	577	2921718	0	5063.64	6147	2614	27851	2004	44.76	89.28	1.94	d__Bacteria;p__Bacillota_A;c__Clostridia;o__Lachnospirales;f__Lachnospiraceae;g__Acetatifactor;s__
SAMEA6809535.bin.19	114	2906171	0	25492.7	42305	12935	114654	2135	41.86	99.79	1.66	d__Bacteria;p__Spirochaetota;c__Spirochaetia;o__Treponematales;f__Treponemataceae;g__Treponema_D;s__
RN6.bin.64	75	2644532	0	35260.4	106126	22923	280270	2178	43.96	95.43	0.17	d__Bacteria;p__Bacillota_A;c__Clostridia;o__Lachnospirales;f__Lachnospiraceae;g__Schaedlerella;s__
HJ1.bin.98	14	1973735	0	140981	204935	91378	584614	5863	60.75	91.09	0.16	d__Bacteria;p__Actinomycetota;c__Coriobacteriia;o__Coriobacteriales;f__Eggerthellaceae;g__UBA9715;s__
RN17.bin.101	249	2305451	0	9258.84	12750	4616	45246	2011	40.2	94.95	0.64	d__Bacteria;p__Bacillota_A;c__Clostridia;o__Lachnospirales;f__Lachnospiraceae;g__Wujia;s__
SRR21474239.bin.33	31	1455005	0	46935.6	81242	28665	144882	2427	44.66	98.59	0.47	d__Bacteria;p__Bacillota_A;c__Clostridia;o__Christensenellales;f__CAG-917;g__CAG-475;s__
HJ12.bin.163	39	2631785	0	67481.7	109175	32915	297224	4336	42.35	99.8	0.07	d__Bacteria;p__Bacteroidota;c__Bacteroidia;o__Bacteroidales;f__Bacteroidaceae;g__;s__
SRR13490889.bin.22	52	2796109	0	53771.3	86767	27106	301849	2921	44.47	99.61	0.2	d__Bacteria;p__Pseudomonadota;c__Gammaproteobacteria;o__Burkholderiales;f__Burkholderiaceae_A;g__JAFTYR01;s__
S5.bin.72	82	2112151	0	25757.9	47959	12229	126935	2286	47.43	99.53	0.03	d__Bacteria;p__Bacteroidota;c__Bacteroidia;o__Bacteroidales;f__Muribaculaceae;g__CAG-485;s__
M18.bin.17	45	1836901	0	40820	82372	21782	116662	2076	34.06	93.99	1.22	d__Bacteria;p__Bacillota;c__Bacilli;o__Lactobacillales;f__Lactobacillaceae;g__Lactobacillus;s__Lactobacillus johnsonii
BV5.bin.83	74	1407685	0	19022.8	35230	8719	159437	2207	52.82	84.55	2.06	d__Bacteria;p__Actinomycetota;c__Coriobacteriia;o__Coriobacteriales;f__Eggerthellaceae;g__Anaerotardibacter;s__
SRR13490895.bin.95	44	2197337	0	49939.5	87464	23710	193285	2831	63.72	85.3	1.3	d__Bacteria;p__Bacteroidota;c__Bacteroidia;o__Bacteroidales;f__Rikenellaceae;g__Alistipes;s__
ERR3357639.bin.80	37	3240394	0	87578.2	131940	43114	385433	3736	47.95	97.45	1.3	d__Bacteria;p__Bacillota_A;c__Clostridia;o__Lachnospirales;f__Lachnospiraceae;g__UBA3282;s__UBA3282 sp009774575
SRR23368206.bin.46	93	3042848	0	32718.8	48495	17515	141084	2047	44.7	98.85	0.35	d__Bacteria;p__Bacteroidota;c__Bacteroidia;o__Bacteroidales;f__Muribaculaceae;g__CAG-485;s__
MF6.bin.77	190	2501228	0	13164.4	20603	6396	65649	2025	66.59	92.6	0.2	d__Bacteria;p__Desulfobacterota;c__Desulfovibrionia;o__Desulfovibrionales;f__Desulfovibrionaceae;g__Desulfovibrio;s__
RF13.bin.75	199	1800335	0	9046.91	12200	4128	80647	2002	52.74	86.4	4	d__Bacteria;p__Bacillota_A;c__Clostridia;o__Oscillospirales;f__Oscillospiraceae;g__F23-B02;s__F23-B02 sp004557075
FDSW210084436_9.bin.77	44	2608080	0	59274.6	93738	32036	156329	4785	51.19	97.63	0.45	d__Bacteria;p__Bacillota_A;c__Clostridia;o__Lachnospirales;f__Bianqueaceae;g__CALWPV01;s__
HJ8.bin.206	31	2090598	0	67438.6	129749	25600	279592	2992	63.39	90.83	0.21	d__Bacteria;p__Bacteroidota;c__Bacteroidia;o__Bacteroidales;f__Rikenellaceae;g__Alistipes;s__
BSTS1.bin.10	298	2141372	0	7185.81	9229	3585	32645	2002	51.14	84.36	4.68	d__Bacteria;p__Bacteroidota;c__Bacteroidia;o__Bacteroidales;f__Muribaculaceae;g__CAG-873;s__
MF5.bin.26	80	1809527	0	22619.1	35752	12326	113125	2032	27.65	90	4.09	d__Bacteria;p__Bacillota_A;c__Clostridia;o__TANB77;f__CAG-508;g__Scatovivens;s__
MF13.bin.95	79	1876924	0	23758.5	40335	11244	113255	2046	41.37	96.91	0.21	d__Bacteria;p__Bacillota_A;c__Clostridia;o__Oscillospirales;f__Acutalibacteraceae;g__Fimenecus;s__
HJ10.bin.199	84	2418873	0	28796.1	42238	13309	126659	2565	51.37	86.19	0.63	d__Bacteria;p__Bacteroidota;c__Bacteroidia;o__Bacteroidales;f__Muribaculaceae;g__CAG-873;s__
MF4.bin.100	280	2299971	0	8214.18	12405	3555	44753	2039	35.63	96.88	2.14	d__Bacteria;p__Spirochaetota;c__GWE2-31-10;o__GWE2-31-10;f__GWE2-31-10;g__RGIG8597;s__
SRR11425441.bin.17	125	2206425	0	17651.4	25342	8284	114428	2483	56.75	86.27	0.2	d__Bacteria;p__Spirochaetota;c__Spirochaetia;o__Treponematales;f__Treponemataceae;g__Treponema_D;s__Treponema_D sp014804085
BV3.bin.8	4	1616298	0	404074	700883	700883	781199	26317	52.28	99.07	0.06	d__Bacteria;p__Actinomycetota;c__Coriobacteriia;o__Coriobacteriales;f__Eggerthellaceae;g__MGBC163016;s__
SRR11425456.bin.9	151	2729828	0	18078.3	41141	7280	133286	2010	44.74	98.94	4.75	d__Bacteria;p__Bacteroidota;c__Bacteroidia;o__Bacteroidales;f__Muribaculaceae;g__CAG-485;s__CAG-485 sp014800535
SRR23368203.bin.1	29	1526377	0	52633.7	127558	54533	367376	2011	28.55	91.74	1.64	d__Bacteria;p__Bacillota_A;c__Clostridia;o__TANB77;f__CAG-508;g__CAG-269;s__CAG-269 sp900556945
SRR21474243.bin.74	113	2930356	0	25932.3	40276	13928	168209	2179	47.68	88.88	0.12	d__Bacteria;p__Bacillota_A;c__Clostridia;o__Lachnospirales;f__Lachnospiraceae;g__SIG307;s__
HJ18.bin.131	40	2480063	0	62001.6	88877	31545	310825	4230	53.45	86.68	0.16	d__Bacteria;p__Bacteroidota;c__Bacteroidia;o__Bacteroidales;f__Muribaculaceae;g__CAG-485;s__
SRR11425450.bin.10	160	2594231	0	16213.9	22601	8232	124194	2007	51.27	90.67	0.95	d__Bacteria;p__Bacteroidota;c__Bacteroidia;o__Bacteroidales;f__Muribaculaceae;g__Duncaniella;s__
DF18.bin.59	97	2061057	0	21248	32162	11621	79702	2811	62.5	87.12	2.83	d__Bacteria;p__Bacillota_A;c__Clostridia;o__Oscillospirales;f__Oscillospiraceae;g__Lawsonibacter;s__
BV1.bin.152	156	2849877	0	18268.4	70089	7322	239025	2004	56.68	89.19	1.03	d__Bacteria;p__Bacillota_A;c__Clostridia;o__Oscillospirales;f__Oscillospiraceae;g__;s__
BSTS1.bin.180	135	2238945	0	16584.8	25355	7908	71890	2098	49.72	97.37	0.61	d__Bacteria;p__Bacteroidota;c__Bacteroidia;o__Bacteroidales;f__Muribaculaceae;g__Paramuribaculum;s__
HJX1.bin.23	29	2723410	0	93910.7	167774	48706	255059	5242	59.37	92.69	0.14	d__Bacteria;p__Bacteroidota;c__Bacteroidia;o__Bacteroidales;f__Muribaculaceae;g__UBA7173;s__
ERR3357620.bin.11	32	1931564	0	60361.4	160161	29597	247539	5184	40.58	97.07	1.75	d__Bacteria;p__Bacillota_A;c__Clostridia;o__Christensenellales;f__UBA3700;g__RACS-045;s__RACS-045 sp013316135
BV8.H.bin.116	17	682503	0	40147.2	60423	23524	88427	4764	49.31	83.72	0.1	d__Bacteria;p__Patescibacteria;c__Saccharimonadia;o__Saccharimonadales;f__Nanosyncoccaceae;g__Nanosyncoccus;s__
SRR11425466.bin.41	80	2475995	0	30949.9	49185	17035	144009	2104	48.05	91.57	0.33	d__Bacteria;p__Bacteroidota;c__Bacteroidia;o__Bacteroidales;f__Muribaculaceae;g__CAJUPY01;s__CAJUPY01 sp014800385
HXJS4.bin.71	37	2299916	0	62159.9	105320	33242	194729	2199	51.91	84.17	0.59	d__Bacteria;p__Bacteroidota;c__Bacteroidia;o__Bacteroidales;f__Muribaculaceae;g__CAG-873;s__
HJ12.bin.90	28	2358623	0	84236.5	125781	51389	312755	2370	59.91	99.84	0.57	d__Bacteria;p__Bacteroidota;c__Bacteroidia;o__Bacteroidales;f__Rikenellaceae;g__Alistipes;s__
SRR9205169.bin.15	93	2942430	0	31639	39495	16629	113685	2747	51.57	99.68	0.59	d__Bacteria;p__Bacillota_A;c__Clostridia;o__Lachnospirales;f__Lachnospiraceae;g__MGBC164599;s__MGBC164599 sp910575625
BV9.H.bin.23	39	2605326	0	66803.2	141938	39226	456136	2132	40.97	83.48	0.44	d__Bacteria;p__Bacillota_A;c__Clostridia;o__Lachnospirales;f__Lachnospiraceae;g__CAG-95;s__
M8.bin.93	391	2311606	0	5912.04	6925	3115	20273	2008	51.85	84.52	2.36	d__Bacteria;p__Bacteroidota;c__Bacteroidia;o__Bacteroidales;f__Muribaculaceae;g__CAG-873;s__CAG-873 sp910587355
HJ11.bin.107	314	3136043	0	9987.4	15272	4270	68341	2008	46.78	88.74	3.87	d__Bacteria;p__Bacillota_A;c__Clostridia;o__Peptostreptococcales;f__Anaerovoracaceae;g__Zhenpiania;s__
SRR23368211.bin.34	67	1943881	0	29013.2	44806	16361	161772	2006	56.44	86.7	1.37	d__Bacteria;p__Bacteroidota;c__Bacteroidia;o__Bacteroidales;f__Rikenellaceae;g__Alistipes;s__
SRR21350774.bin.10	156	2403351	0	15406.1	20848	8078	86450	2213	49.37	84.85	3.08	d__Bacteria;p__Bacteroidota;c__Bacteroidia;o__Bacteroidales;f__Muribaculaceae;g__CAG-485;s__
SRR21350780.bin.1	171	2375021	0	13889	20461	6503	49819	2120	58.15	93.15	0.45	d__Bacteria;p__Bacteroidota;c__Bacteroidia;o__Bacteroidales;f__Muribaculaceae;g__Amulumruptor;s__
HJ7.bin.195	148	4481816	0	30282.5	54159	14092	191286	2106	44.95	95.22	1.49	d__Bacteria;p__Bacillota_A;c__Clostridia;o__Lachnospirales;f__Lachnospiraceae;g__Caccovicinus;s__
HJ2.bin.118	174	2245009	0	12902.4	18000	6627	59284	2395	58.71	86.69	1.52	d__Bacteria;p__Bacteroidota;c__Bacteroidia;o__Bacteroidales;f__Muribaculaceae;g__CAG-873;s__
SRR14411326.bin.3	295	1473191	0	4993.87	6176	2526	27619	2000	52.27	83.23	0.68	d__Bacteria;p__Campylobacterota;c__Campylobacteria;o__Campylobacterales;f__Helicobacteraceae;g__NHYN01;s__NHYN01 sp014799985
HJX1.bin.95	49	4113174	0	83942.3	163380	50768	524301	2033	46.38	94.54	2.44	d__Bacteria;p__Bacteroidota;c__Bacteroidia;o__Bacteroidales;f__Bacteroidaceae;g__Bacteroides;s__Bacteroides uniformis
HXJS1.bin.89	25	2397052	0	95882.1	123618	76385	409752	2235	51.33	88.75	0.01	d__Bacteria;p__Bacteroidota;c__Bacteroidia;o__Bacteroidales;f__Muribaculaceae;g__JAFLTL01;s__
SRR13890103.bin.11	23	3226174	0	140268	220095	63681	700371	2577	41.89	100	0.76	d__Bacteria;p__Bacillota_A;c__Clostridia;o__Lachnospirales;f__Lachnospiraceae;g__UBA2882;s__
SRR23368217.bin.62	31	1985674	0	64054	101778	29074	213966	5649	56.26	95.88	0.09	d__Bacteria;p__Bacteroidota;c__Bacteroidia;o__Bacteroidales;f__Rikenellaceae;g__Alistipes;s__
HJX3.bin.66	86	2314300	0	26910.5	36749	14608	95411	2146	43.08	95.45	3.05	d__Bacteria;p__Bacillota;c__Bacilli;o__Erysipelotrichales;f__Erysipelotrichaceae;g__Dubosiella;s__
RNX8.bin.25	66	2963332	0	44899	62204	25321	257841	2390	50.28	83.96	0.88	d__Bacteria;p__Bacteroidota;c__Bacteroidia;o__Bacteroidales;f__Bacteroidaceae;g__Paraprevotella;s__
RNX4.bin.80	144	2556283	0	17752	24467	8965	90290	2066	46.83	88.92	0.27	d__Bacteria;p__Bacteroidota;c__Bacteroidia;o__Bacteroidales;f__Bacteroidaceae;g__Prevotella;s__
SRR23368217.bin.51	53	1926511	0	36349.3	77743	28251	183735	2102	26.63	87.08	4.44	d__Bacteria;p__Bacillota_A;c__Clostridia;o__TANB77;f__CAG-508;g__Scatovivens;s__
DF2.bin.84	211	2074268	0	9830.65	14162	4576	45129	2008	44.97	85.07	0.21	d__Bacteria;p__Bacteroidota;c__Bacteroidia;o__Bacteroidales;f__Muribaculaceae;g__CAG-873;s__
SRR21474237.bin.34	263	1276546	0	4853.79	5861	2524	19260	2004	43.22	88.75	0.81	d__Bacteria;p__Pseudomonadota;c__Alphaproteobacteria;o__RF32;f__CAG-239;g__CAJLXD01;s__
M17.bin.45	37	2649496	0	71608	125007	32704	329587	6892	51.77	96.22	0.2	d__Bacteria;p__Bacteroidota;c__Bacteroidia;o__Bacteroidales;f__Muribaculaceae;g__CAG-873;s__
FDSW210084424_20MC.bin.15	352	2214723	0	6291.83	8763	2853	34300	2022	52.95	80.06	3.84	d__Bacteria;p__Bacteroidota;c__Bacteroidia;o__Bacteroidales;f__Muribaculaceae;g__Paramuribaculum;s__
BV22.bin.84	131	2336279	0	17834.2	22359	9600	70740	2180	52.21	86.6	2.82	d__Bacteria;p__Bacteroidota;c__Bacteroidia;o__Bacteroidales;f__Muribaculaceae;g__Duncaniella;s__
SRR14411258.bin.18	131	4159139	0	31749.2	62037	15155	230182	2018	49.2	89.8	0.75	d__Bacteria;p__Bacillota_A;c__Clostridia;o__Lachnospirales;f__Lachnospiraceae;g__UBA3282;s__
RN2.bin.83	355	2407408	0	6781.43	8054	3428	35977	2046	54.6	83.25	0.24	d__Bacteria;p__Actinomycetota;c__Actinomycetia;o__Mycobacteriales;f__Mycobacteriaceae;g__Corynebacterium;s__Corynebacterium glutamicum
BV3.bin.24	47	2804742	0	59675.4	86380	34849	263086	2141	48.34	85.85	0	d__Bacteria;p__Bacillota_A;c__Clostridia;o__Lachnospirales;f__Lachnospiraceae;g__Acetatifactor;s__
SRR14411262.bin.5	476	2676582	0	5623.07	6789	2911	34480	2019	44.28	81.09	2.25	d__Bacteria;p__Bacteroidota;c__Bacteroidia;o__Bacteroidales;f__Muribaculaceae;g__CAG-485;s__
SRR23368207.bin.47	270	2441114	0	9041.16	12895	4028	44831	2008	47.21	86.68	0.6	d__Bacteria;p__Bacteroidota;c__Bacteroidia;o__Bacteroidales;f__Marinifilaceae;g__Odoribacter;s__
SRR14411295.bin.4	70	3643470	0	52049.6	93368	28227	214209	2246	46.06	97.87	1.32	d__Bacteria;p__Bacillota_A;c__Clostridia;o__Lachnospirales;f__Lachnospiraceae;g__CAG-510;s__
FDSW210084431_4.bin.92	260	1352443	0	5201.7	6022	2855	18921	2014	65.31	86.86	1.65	d__Bacteria;p__Actinomycetota;c__Coriobacteriia;o__Coriobacteriales;f__Eggerthellaceae;g__MGBC163016;s__
ERR3357642.bin.58	263	4195427	0	15952.2	31161	5861	186813	2016	47.3	92.96	2.36	d__Bacteria;p__Bacillota_A;c__Clostridia;o__Lachnospirales;f__Lachnospiraceae;g__Ventrimonas;s__Ventrimonas sp003611875
HJ2.bin.110	119	1507848	0	12671	18192	6595	88763	2005	64.29	90.22	0	d__Bacteria;p__Actinomycetota;c__Coriobacteriia;o__Coriobacteriales;f__Eggerthellaceae;g__MGBC163016;s__
H1102	8	2382108	953	297764	1240186	117655	1240186	4795	32.82	99.99	0.01	d__Bacteria;p__Bacillota;c__Bacilli;o__Staphylococcales;f__Staphylococcaceae;g__Staphylococcus;s__Staphylococcus capitis
BV5.bin.4	60	3228428	0	53807.1	77464	26446	268410	3235	50.33	99.14	3.74	d__Bacteria;p__Bacillota_A;c__Clostridia;o__Lachnospirales;f__Lachnospiraceae;g__Acetatifactor;s__
BVI9.bin.35	183	2390681	0	13063.8	18063	6525	48778	2042	48.86	86.65	1.26	d__Bacteria;p__Bacillota_A;c__Clostridia;o__Lachnospirales;f__Lachnospiraceae;g__SIG307;s__
DF17.bin.66	269	2193146	0	8152.96	12159	3863	33244	2020	48.7	81.03	0.49	d__Bacteria;p__Bacillota_A;c__Clostridia;o__Lachnospirales;f__Lachnospiraceae;g__SIG307;s__
BV22.bin.3	142	2120477	0	14932.9	23879	7292	72799	2009	49.97	86.13	0.22	d__Bacteria;p__Bacteroidota;c__Bacteroidia;o__Bacteroidales;f__Muribaculaceae;g__Paramuribaculum;s__
DF16.bin.44	210	2829435	0	13473.5	23383	6097	57696	2060	45.77	94.19	2.34	d__Bacteria;p__Bacillota_A;c__Clostridia;o__Oscillospirales;f__Ruminococcaceae;g__CAG-115;s__
BV1.bin.61	71	3265665	0	45995.3	61893	32528	160608	2529	50.21	95.75	0.6	d__Bacteria;p__Bacillota_A;c__Clostridia;o__Lachnospirales;f__Lachnospiraceae;g__Acetatifactor;s__
HJ15.bin.79	230	3325891	0	14460.4	21276	7496	76538	2044	47.5	87.99	4.15	d__Bacteria;p__Bacteroidota;c__Bacteroidia;o__Bacteroidales;f__Bacteroidaceae;g__Bacteroides;s__Bacteroides sp910585845
HJ8.bin.113	415	1927773	0	4645.24	5165	2583	36014	2009	62.75	86.37	1.6	d__Bacteria;p__Desulfobacterota;c__Desulfovibrionia;o__Desulfovibrionales;f__Desulfovibrionaceae;g__Bilophila;s__
M4.bin.39	205	2469396	0	12045.8	17251	6159	58153	2065	41.43	87.55	0.25	d__Bacteria;p__Bacteroidota;c__Bacteroidia;o__Bacteroidales;f__Marinifilaceae;g__Odoribacter;s__
SRR23368209.bin.87	120	3410673	0	28422.3	64185	13209	191863	2029	44.32	98.87	1.87	d__Bacteria;p__Bacillota_A;c__Clostridia;o__Lachnospirales;f__Lachnospiraceae;g__;s__
SRR21474236.bin.10	212	3099375	0	14619.7	19786	7358	72033	2045	53.63	92.07	1.43	d__Bacteria;p__Bacillota_A;c__Clostridia;o__Lachnospirales;f__Lachnospiraceae;g__Acetatifactor;s__
FDSW210084436_9.bin.27	18	1025906	0	56994.8	98320	27238	169748	2417	43.27	97.65	0	d__Bacteria;p__Pseudomonadota;c__Alphaproteobacteria;o__Rs-D84;f__Rs-D84;g__Enterousia;s__
BV22.bin.134	273	2182901	0	7995.97	10781	3783	45813	2001	47.88	87.35	2.67	d__Bacteria;p__Spirochaetota;c__Spirochaetia;o__Treponematales;f__Treponemataceae;g__Treponema_D;s__
SRR21474239.bin.57	290	2379110	0	8203.83	10228	4008	47261	2015	60.48	81.65	1.07	d__Bacteria;p__Bacteroidota;c__Bacteroidia;o__Bacteroidales;f__Muribaculaceae;g__CAG-485;s__
DF9.bin.44	52	2672572	0	51395.6	95767	24803	257061	2185	65.12	99.46	0.92	d__Bacteria;p__Desulfobacterota;c__Desulfovibrionia;o__Desulfovibrionales;f__Desulfovibrionaceae;g__Desulfovibrio;s__
BSTS14.bin.47	226	2235306	0	9890.73	13526	4684	58101	2015	45.83	91.04	2.11	d__Bacteria;p__Bacillota_A;c__Clostridia;o__Lachnospirales;f__Lachnospiraceae;g__;s__
SRR9205167.bin.21	106	2235715	0	21091.7	37738	8975	118466	2083	53.16	87.4	0.61	d__Bacteria;p__Bacteroidota;c__Bacteroidia;o__Bacteroidales;f__Muribaculaceae;g__CAG-873;s__CAG-873 sp910586455
BSTS15.bin.6	338	2065351	0	6110.51	7277	3081	54000	2000	53.16	80.16	0.91	d__Bacteria;p__Bacillota_A;c__Clostridia;o__Oscillospirales;f__Ruminococcaceae;g__Ruminiclostridium_E;s__
M17.bin.86	95	1902205	0	20023.2	38203	8060	142871	2002	63.97	99.71	0.78	d__Bacteria;p__Actinomycetota;c__Actinomycetia;o__Actinomycetales;f__Bifidobacteriaceae;g__Bifidobacterium;s__Bifidobacterium globosum
M3.bin.124	94	2408735	0	25624.8	40913	12549	107716	2171	47.67	98.36	1.49	d__Bacteria;p__Bacillota;c__Bacilli;o__Erysipelotrichales;f__Erysipelotrichaceae;g__Dubosiella;s__Dubosiella sp910585105
MF7.bin.143	77	2772666	0	36008.7	45759	19997	127000	3855	47.1	98.03	2.5	d__Bacteria;p__Bacteroidota;c__Bacteroidia;o__Bacteroidales;f__Bacteroidaceae;g__Prevotella;s__
M13.bin.28	186	2269073	0	12199.3	18385	5892	47493	2034	56.28	83.24	0.64	d__Bacteria;p__Bacteroidota;c__Bacteroidia;o__Bacteroidales;f__Bacteroidaceae;g__UBA4372;s__
RF6.bin.53	79	2317328	0	29333.3	50093	15349	152438	2095	49.29	86.07	0.57	d__Bacteria;p__Bacillota_A;c__Clostridia;o__Lachnospirales;f__Lachnospiraceae;g__UBA11957;s__
M13.bin.61	62	1626420	0	26232.6	35095	12657	193963	2809	50.93	97.94	0.41	d__Bacteria;p__Elusimicrobiota;c__Elusimicrobia;o__Elusimicrobiales;f__Elusimicrobiaceae;g__UBA1436;s__
DF12.bin.13	19	1688733	0	88880.7	179841	72055	271867	7665	36.8	99.98	0.05	d__Bacteria;p__Campylobacterota;c__Campylobacteria;o__Campylobacterales;f__Helicobacteraceae;g__Helicobacter_C;s__
RNX8.bin.3	416	3881363	0	9330.2	13562	4246	66779	2028	44.47	87.46	4.04	d__Bacteria;p__Bacteroidota;c__Bacteroidia;o__Bacteroidales;f__Tannerellaceae;g__Parabacteroides;s__
HXJS4.bin.35	69	2254851	0	32679	43898	19988	93626	2315	54.43	89.37	1.2	d__Bacteria;p__Bacteroidota;c__Bacteroidia;o__Bacteroidales;f__Muribaculaceae;g__Paramuribaculum;s__
HJ3.bin.232	52	1985277	0	38178.4	56024	18697	145894	2070	60.28	88.84	3.53	d__Bacteria;p__Actinomycetota;c__Coriobacteriia;o__Coriobacteriales;f__Eggerthellaceae;g__MGBC163016;s__
MF3.bin.71	344	2378326	0	6913.74	8615	3555	30223	2010	50.64	89.97	3.23	d__Bacteria;p__Bacteroidota;c__Bacteroidia;o__Bacteroidales;f__Muribaculaceae;g__Paramuribaculum;s__
RN1.bin.109	100	1719609	0	17196.1	25262	8306	103611	2161	37.18	99.53	0.07	d__Bacteria;p__Campylobacterota;c__Campylobacteria;o__Campylobacterales;f__Helicobacteraceae;g__Helicobacter_D;s__Helicobacter_D rodentium
HJ19.bin.55	275	2408695	0	8758.89	12643	3940	55625	2074	40.88	90.83	0.47	d__Bacteria;p__Bacillota_A;c__Clostridia;o__Peptostreptococcales;f__Anaerovoracaceae;g__JAAVYD01;s__
BSTS15.bin.36	94	2727224	0	29013	75412	15498	226235	2006	47.26	99.94	0.03	d__Bacteria;p__Desulfobacterota;c__Desulfovibrionia;o__Desulfovibrionales;f__Desulfovibrionaceae;g__Desulfovibrio;s__
HJ16.bin.72	321	2769981	0	8629.22	11799	4103	38409	2008	47.17	87.55	1.57	d__Bacteria;p__Bacillota_A;c__Clostridia;o__Lachnospirales;f__Lachnospiraceae;g__CAG-510;s__
SRR23368216.bin.51	71	1538866	0	21674.2	31844	8884	113818	2338	49.22	82.54	0.07	d__Bacteria;p__Bacillota_A;c__Clostridia;o__Oscillospirales;f__CAG-382;g__UBA1752;s__
HJX5.bin.98	24	984796	0	41033.2	67563	22510	114047	2787	40.75	93.3	0.23	d__Bacteria;p__Pseudomonadota;c__Alphaproteobacteria;o__Rs-D84;f__Rs-D84;g__Enterousia;s__
RF6.bin.20	82	1783699	0	21752.4	33395	10564	115983	2812	40.37	99.61	0.12	d__Bacteria;p__Bacillota;c__Bacilli;o__Lactobacillales;f__Lactobacillaceae;g__Ligilactobacillus;s__Ligilactobacillus murinus
G1.bin.49	128	2173577	0	16981.1	24242	8704	81269	2151	58.99	88.89	0.53	d__Bacteria;p__Bacteroidota;c__Bacteroidia;o__Bacteroidales;f__Muribaculaceae;g__CAG-873;s__
DF6.bin.54	105	2003856	0	19084.3	32347	8447	78478	2175	53.16	81.35	4.56	d__Bacteria;p__Bacillota_A;c__Clostridia;o__Oscillospirales;f__Ruminococcaceae;g__CAG-115;s__
FDSW210084439_12.bin.69	155	2770699	0	17875.5	27979	8482	95005	2047	46.57	98.86	0	d__Bacteria;p__Bacillota_A;c__Clostridia;o__Lachnospirales;f__Lachnospiraceae;g__1XD8-76;s__
ERR3357628.bin.22	59	870737	0	14758.2	21006	6048	61512	2238	43.55	93.46	1.43	d__Bacteria;p__Patescibacteria;c__Saccharimonadia;o__Saccharimonadales;f__Nanosyncoccaceae;g__Nanosyncoccus;s__
M19.bin.11	169	1555314	0	9203.04	13877	4181	47282	2002	54.5	93.55	3.09	d__Bacteria;p__Actinomycetota;c__Coriobacteriia;o__Coriobacteriales;f__Eggerthellaceae;g__Anaerotardibacter;s__Anaerotardibacter sp000435675
HJ11.bin.255	75	1159638	0	15461.8	19601	8248	70623	2374	45.67	92.66	0.02	d__Bacteria;p__Pseudomonadota;c__Alphaproteobacteria;o__RUG11792;f__;g__;s__
DF5.bin.20	174	1475802	0	8481.62	12373	3982	69572	2023	58.11	82.77	1.91	d__Bacteria;p__Actinomycetota;c__Coriobacteriia;o__Coriobacteriales;f__QAMH01;g__QAMH01;s__
SRR23368207.bin.15	354	2786465	0	7871.37	11658	3371	52872	2004	58.26	89.67	3.42	d__Bacteria;p__Bacillota_A;c__Clostridia;o__Christensenellales;f__CAG-74;g__UBA11524;s__
M2.bin.80	232	1710201	0	7371.56	10327	3213	48212	2003	64.08	91.7	1.46	d__Bacteria;p__Actinomycetota;c__Actinomycetia;o__Actinomycetales;f__Bifidobacteriaceae;g__Bifidobacterium;s__Bifidobacterium globosum
RNX2.bin.64	196	1528974	0	7800.89	11124	3446	39474	2016	37.79	88.04	0.02	d__Bacteria;p__Campylobacterota;c__Campylobacteria;o__Campylobacterales;f__Helicobacteraceae;g__Helicobacter_D;s__Helicobacter_D rodentium
HJ8.bin.139	90	2833274	0	31480.8	65447	12836	218946	2071	56.02	85.19	2.85	d__Bacteria;p__Bacillota_A;c__Clostridia;o__Oscillospirales;f__Oscillospiraceae;g__HGM13006;s__
SRR23960624.bin.21	340	1590403	0	4677.66	5573	2494	18394	2000	43.13	85.01	4.85	d__Bacteria;p__Bacillota_A;c__Clostridia;o__Oscillospirales;f__Acutalibacteraceae;g__Fimenecus;s__
SRR21474242.bin.92	150	2064306	0	13762	20544	6574	52926	2061	62.99	81.65	3.6	d__Bacteria;p__Bacillota_A;c__Clostridia;o__Oscillospirales;f__Oscillospiraceae;g__Lawsonibacter;s__
BSTS12.bin.145	46	2504286	0	54441	72830	29106	174006	6682	52.01	98.19	0.18	d__Bacteria;p__Bacteroidota;c__Bacteroidia;o__Bacteroidales;f__Muribaculaceae;g__CAG-485;s__
FDSW210084429_2.bin.21	21	1899431	0	90449.1	132674	57939	295466	3820	40.69	86.26	0	d__Bacteria;p__Bacillota_A;c__Clostridia;o__Oscillospirales;f__Acutalibacteraceae;g__Eubacterium_R;s__
HJ12.bin.44	67	2338051	0	34896.3	66397	15792	192119	2317	39.93	89.62	0.03	d__Bacteria;p__Bacillota_A;c__Clostridia;o__UBA1381;f__UBA1381;g__CAG-41;s__CAG-41 sp010206265
SRR21474233.bin.15	80	2914777	0	36434.7	60684	21283	103910	2028	42.82	93.59	1.83	d__Bacteria;p__Bacillota_A;c__Clostridia;o__Lachnospirales;f__Lachnospiraceae;g__UBA3282;s__
DF15.bin.21	281	1981310	0	7050.93	9475	3659	37830	2004	41.53	84.29	0.6	d__Bacteria;p__Bacillota_A;c__Clostridia;o__Oscillospirales;f__Ruminococcaceae;g__Ruminococcus;s__
ERR3357638.bin.80	35	1632419	0	46640.5	102489	28023	140048	2588	36	99.94	0.04	d__Bacteria;p__Campylobacterota;c__Campylobacteria;o__Campylobacterales;f__Helicobacteraceae;g__Helicobacter_C;s__Helicobacter_C hepaticus
ERR3357640.bin.73	73	3340982	0	45766.9	76251	24505	301816	2285	49.45	82.29	1.46	d__Bacteria;p__Bacillota_A;c__Clostridia;o__Lachnospirales;f__Lachnospiraceae;g__Choladocola;s__Choladocola sp009774145
HXJS4.bin.14	81	2211920	0	27307.7	36220	15656	123352	2012	52.85	83.67	0.29	d__Bacteria;p__Bacteroidota;c__Bacteroidia;o__Bacteroidales;f__Muribaculaceae;g__Paramuribaculum;s__
BV12.bin.116	59	3302205	0	55969.6	110831	30870	192029	2215	42.45	98.4	2.07	d__Bacteria;p__Bacillota_A;c__Clostridia;o__Lachnospirales;f__Lachnospiraceae;g__UBA2882;s__
ERR3357639.bin.74	154	1775512	0	11529.3	15753	5027	80630	2031	40.34	83.87	2.19	d__Bacteria;p__Bacillota;c__Bacilli;o__Lactobacillales;f__Lactobacillaceae;g__Ligilactobacillus;s__Ligilactobacillus murinus
RF9.bin.107	194	2737447	0	14110.5	21936	6830	69681	2020	44.25	99.88	2.1	d__Bacteria;p__Bacillota_B;c__Peptococcia;o__Peptococcales;f__Peptococcaceae;g__UBA7185;s__UBA7185 sp002491065
SRR9205126.bin.45	202	2539628	0	12572.4	19163	5928	66812	2002	62.18	96.62	2.95	d__Bacteria;p__Bacillota_A;c__Clostridia;o__Oscillospirales;f__Oscillospiraceae;g__Dysosmobacter;s__Dysosmobacter sp910579435
ERR3357637.bin.54	16	666132	0	41633.2	84216	25232	186669	2710	23	98.58	0.28	d__Bacteria;p__Bacillota;c__Bacilli;o__Mycoplasmatales;f__Metamycoplasmataceae;g__UBA710;s__UBA710 sp002298905
BV14.H.bin.85	50	2581165	0	51623.3	79825	35374	175687	2043	43.31	83.9	0.02	d__Bacteria;p__Bacillota_A;c__Clostridia;o__Lachnospirales;f__Lachnospiraceae;g__UBA2882;s__
FDSW210084436_9.bin.118	50	2386939	0	47738.8	86394	32744	307310	2083	56.39	91.7	4.38	d__Bacteria;p__Bacillota_A;c__Clostridia;o__Oscillospirales;f__Acutalibacteraceae;g__Acutalibacter;s__
HJ15.bin.76	266	2405548	0	9043.41	13664	3989	68501	2046	58.65	80.67	1.65	d__Bacteria;p__Bacillota_A;c__Clostridia;o__Oscillospirales;f__Oscillospiraceae;g__Lawsonibacter;s__
SRR11425430.bin.1	342	2113900	0	6180.99	8108	2944	30635	2003	51.93	80.72	1.46	d__Bacteria;p__Bacteroidota;c__Bacteroidia;o__Bacteroidales;f__Muribaculaceae;g__Duncaniella;s__
SRR11425459.bin.18	186	2306046	0	12398.1	17733	5478	92661	2137	53.42	90.68	0.36	d__Bacteria;p__Bacteroidota;c__Bacteroidia;o__Bacteroidales;f__Muribaculaceae;g__CAG-485;s__CAG-485 sp014800785
HJ2.bin.34	237	2338520	0	9867.17	13398	4961	36078	2001	55.79	81.98	0.15	d__Bacteria;p__Bacteroidota;c__Bacteroidia;o__Bacteroidales;f__Muribaculaceae;g__CAG-873;s__
M15.bin.72	97	2468335	0	25446.8	41417	12617	126618	2893	56.5	96.07	2.55	d__Bacteria;p__Bacteroidota;c__Bacteroidia;o__Bacteroidales;f__Muribaculaceae;g__CAG-485;s__
SRR23368217.bin.88	37	1899245	0	51330.9	81331	26534	254097	2852	48.37	91.58	0	d__Bacteria;p__Bacillota_A;c__Clostridia;o__Oscillospirales;f__Acutalibacteraceae;g__Fimenecus;s__
BSTS13.bin.95	147	1844140	0	12545.2	17679	6191	77356	2082	51.65	86.71	2.45	d__Bacteria;p__Bacteroidota;c__Bacteroidia;o__Bacteroidales;f__Muribaculaceae;g__CAG-485;s__
RF18.bin.209	308	2130416	0	6916.94	9052	3453	25781	2019	56.62	89.96	3.91	d__Bacteria;p__Bacillota_A;c__Clostridia;o__Oscillospirales;f__Oscillospiraceae;g__Faecousia;s__
HJ19.bin.122	135	2317640	0	17167.7	25847	7581	99155	2269	47.34	92.21	0.12	d__Bacteria;p__Bacillota_A;c__Clostridia;o__Peptostreptococcales;f__Anaerovoracaceae;g__Lentihominibacter;s__
FDSW210084436_9.bin.89	39	2511904	0	64407.8	102084	30727	297631	3207	46.67	99.94	0.21	d__Bacteria;p__Bacteroidota;c__Bacteroidia;o__Bacteroidales;f__Barnesiellaceae;g__Barnesiella_A;s__
DF7.bin.126	193	1222119	0	6332.22	7637	3276	33893	2070	53.7	90.67	0.52	d__Bacteria;p__Bacteroidota;c__Bacteroidia;o__Bacteroidales;f__P3;g__Pullibacteroides;s__
M5.bin.64	192	2021493	0	10528.6	15473	4498	48367	2017	39.98	90.88	0.03	d__Bacteria;p__Desulfobacterota;c__Desulfovibrionia;o__Desulfovibrionales;f__Desulfovibrionaceae;g__Mailhella;s__
BV3.bin.47	514	2173564	0	4228.72	4556	2468	16611	2000	50.3	80.7	3.3	d__Bacteria;p__Desulfobacterota;c__Desulfovibrionia;o__Desulfovibrionales;f__Desulfovibrionaceae;g__Desulfovibrio;s__
RN16.bin.119	90	2456404	0	27293.4	50664	11739	143694	2240	45.61	85.88	0.65	d__Bacteria;p__Bacillota_A;c__Clostridia;o__Lachnospirales;f__Lachnospiraceae;g__Blautia_A;s__
HJ3.bin.173	207	2247169	0	10855.9	17068	4676	52350	2004	48.2	84.88	0.18	d__Bacteria;p__Bacillota_A;c__Clostridia;o__Lachnospirales;f__Lachnospiraceae;g__MGBC164599;s__
S9.bin.40	45	4130448	0	91787.7	132360	45409	313031	2482	45.41	98.14	0.82	d__Bacteria;p__Bacillota_A;c__Clostridia;o__Lachnospirales;f__Lachnospiraceae;g__UBA3282;s__UBA3282 sp910579395
BSTS13.bin.52	385	2170947	0	5638.82	6756	3011	22535	2004	52.43	87.52	2.79	d__Bacteria;p__Bacillota_A;c__Clostridia;o__Christensenellales;f__Christensenellaceae;g__JAAUYQ01;s__
HJ16.bin.177	492	3086814	0	6274.01	7748	3104	40682	2010	47.06	82.52	3.63	d__Bacteria;p__Bacillota_A;c__Clostridia;o__Lachnospirales;f__Lachnospiraceae;g__Caccovicinus;s__
SRR10605906.bin.109	232	3030342	0	13061.8	18714	6466	53260	2191	51.19	88.82	2.73	d__Bacteria;p__Bacteroidota;c__Bacteroidia;o__Bacteroidales;f__Muribaculaceae;g__CAG-485;s__
RF14.bin.62	232	2496282	0	10759.8	14761	5118	56338	2100	45.78	91.38	0.41	d__Bacteria;p__Bacteroidota;c__Bacteroidia;o__Bacteroidales;f__Muribaculaceae;g__Paramuribaculum;s__
ERR3357625.bin.30	101	2394269	0	23705.6	35375	11765	104880	2204	48.99	81.97	1.61	d__Bacteria;p__Bacillota_A;c__Clostridia;o__Lachnospirales;f__Lachnospiraceae;g__Eubacterium_F;s__Eubacterium_F sp910574015
RF8.bin.62	122	2130054	0	17459.5	27304	7661	207873	2164	63.66	85.66	0.01	d__Bacteria;p__Bacillota_A;c__Clostridia;o__Oscillospirales;f__Ruminococcaceae;g__Fournierella;s__Fournierella excrementavium
DY71	243	5551395	0	22845.2	120229	34932	361429	100	54.58	100	0.88	d__Bacteria;p__Pseudomonadota;c__Gammaproteobacteria;o__Enterobacterales;f__Enterobacteriaceae;g__Klebsiella;s__Klebsiella aerogenes
ERR3357621.bin.51	209	1994496	0	9543.04	14681	4118	72857	2035	40.02	92.66	2.18	d__Bacteria;p__Bacillota;c__Bacilli;o__Lactobacillales;f__Lactobacillaceae;g__Ligilactobacillus;s__Ligilactobacillus murinus
BV4.bin.8	75	4339446	0	57859.3	91310	27316	303800	2709	49.42	96.79	3.23	d__Bacteria;p__Bacillota_A;c__Clostridia;o__Lachnospirales;f__Lachnospiraceae;g__Acetatifactor;s__
BV28.bin.46	34	2174150	0	63945.6	88396	38560	197660	2511	43.33	91.23	0.15	d__Bacteria;p__Bacillota_A;c__Clostridia;o__Lachnospirales;f__Lachnospiraceae;g__UBA2882;s__
SRR13490894.bin.117	50	5068849	0	101377	156516	54622	338441	4625	43.76	93.09	0.24	d__Bacteria;p__Bacteroidota;c__Bacteroidia;o__Bacteroidales;f__Tannerellaceae;g__Parabacteroides;s__Parabacteroides sp003480915
SRR23368208.bin.7	25	1838063	0	73522.5	124778	47996	201519	2313	42.99	99.26	0.09	d__Bacteria;p__Bacillota_A;c__Clostridia;o__Oscillospirales;f__Acutalibacteraceae;g__Ruminococcus_E;s__
HJ4.bin.134	294	2046899	0	6962.24	9057	3489	36131	2089	53.43	84.27	1.48	d__Bacteria;p__Bacteroidota;c__Bacteroidia;o__Bacteroidales;f__Muribaculaceae;g__UBA3263;s__
RN20.bin.107	176	1791681	0	10180	14770	4696	65619	2039	52.84	90.41	1.28	d__Bacteria;p__Bacillota_A;c__Clostridia;o__Oscillospirales;f__Oscillospiraceae;g__F23-B02;s__F23-B02 sp004557075
RNX1.bin.74	178	3036574	0	17059.4	26298	7599	121372	2057	47.59	92.36	5	d__Bacteria;p__Bacteroidota;c__Bacteroidia;o__Bacteroidales;f__Muribaculaceae;g__CAG-873;s__
SRR14411339.bin.28	283	2734547	0	9662.71	15043	4077	97660	2023	57.11	96.12	2.12	d__Bacteria;p__Bacillota_A;c__Clostridia;o__Oscillospirales;f__Oscillospiraceae;g__Dysosmobacter;s__Dysosmobacter sp910577405
RF8.bin.12	414	3926650	0	9484.66	12775	4467	90754	2017	51.13	87.42	3.11	d__Bacteria;p__Pseudomonadota;c__Gammaproteobacteria;o__Enterobacterales;f__Enterobacteriaceae;g__Escherichia;s__Escherichia coli
SRR14411253.bin.11	137	2391269	0	17454.5	25688	8334	92512	2129	51.84	87.85	0.8	d__Bacteria;p__Bacteroidota;c__Bacteroidia;o__Bacteroidales;f__Muribaculaceae;g__Duncaniella;s__
BV21.bin.110	56	2578387	0	46042.6	73914	21331	220841	2070	47.64	94.87	0.5	d__Bacteria;p__Bacteroidota;c__Bacteroidia;o__Bacteroidales;f__Muribaculaceae;g__JAGBWK01;s__
FDSW210084437_10.bin.80	97	2268677	0	23388.4	36853	12235	86327	2186	40.37	81.28	1.76	d__Bacteria;p__Bacillota_A;c__Clostridia;o__Lachnospirales;f__Lachnospiraceae;g__Butyribacter;s__
RF6.bin.76	228	2291009	0	10048.3	14789	4635	63550	2012	63.38	83.83	0.78	d__Bacteria;p__Bacillota_A;c__Clostridia;o__Oscillospirales;f__Ruminococcaceae;g__Fournierella;s__Fournierella excrementavium
SRR14411346.bin.18	286	2288025	0	8000.09	10890	3585	55173	2001	40.09	99.85	2.8	d__Bacteria;p__Bacillota;c__Bacilli;o__Lactobacillales;f__Lactobacillaceae;g__Ligilactobacillus;s__Ligilactobacillus murinus
SRR11425453.bin.54	118	2334031	0	19779.9	27267	11257	74136	2253	49.82	91.03	0.01	d__Bacteria;p__Bacteroidota;c__Bacteroidia;o__Bacteroidales;f__Muribaculaceae;g__Paramuribaculum;s__Paramuribaculum sp014801865
SRR23960622.bin.17	436	2359420	0	5411.51	6309	2777	30763	2001	54.68	88.58	3.3	d__Bacteria;p__Bacillota_A;c__Clostridia;o__Oscillospirales;f__Oscillospiraceae;g__UBA2658;s__
BVI9.bin.47	97	2246285	0	23157.6	31956	10448	121011	2446	50.89	95.13	1.17	d__Bacteria;p__Bacteroidota;c__Bacteroidia;o__Bacteroidales;f__Muribaculaceae;g__CAG-485;s__
MF4.bin.89	463	2923304	0	6313.83	7710	3096	67726	2003	44.56	83.57	4.59	d__Bacteria;p__Bacillota_A;c__Clostridia;o__Lachnospirales;f__Lachnospiraceae;g__UBA3282;s__
MF17.bin.63	158	1887570	0	11946.6	17225	5248	73999	2099	57.07	84.22	0.39	d__Bacteria;p__Spirochaetota;c__Spirochaetia;o__Treponematales;f__Treponemataceae;g__Treponema_D;s__
SRR11852046.bin.9	307	2139954	0	6970.53	9442	3411	33559	2010	54.62	85.8	1.4	d__Bacteria;p__Bacteroidota;c__Bacteroidia;o__Bacteroidales;f__Muribaculaceae;g__CAG-1031;s__
RN18.bin.140	88	1548632	0	17598.1	25839	7566	92487	2268	47.57	88.95	4	d__Bacteria;p__Bacillota_A;c__Clostridia;o__Peptostreptococcales;f__Anaerovoracaceae;g__Lentihominibacter;s__Lentihominibacter sp022775805
RNX3.bin.27	91	2076594	0	22819.7	46701	11768	89434	2086	35.35	99.62	1.92	d__Bacteria;p__Cyanobacteriota;c__Vampirovibrionia;o__Gastranaerophilales;f__Gastranaerophilaceae;g__Limenecus;s__
M1.bin.103	25	2423856	0	96954.2	162847	55534	255583	7629	55.17	98.22	0.16	d__Bacteria;p__Bacteroidota;c__Bacteroidia;o__Bacteroidales;f__P3;g__Pullibacteroides;s__
FDSW210084432_5.bin.81	239	2043897	0	8551.87	10501	4476	36480	2023	51.67	81.47	2.5	d__Bacteria;p__Bacillota_A;c__Clostridia;o__Lachnospirales;f__Bianqueaceae;g__CALWPV01;s__
HJ15.bin.104	68	1828305	0	26886.8	37527	14522	121707	2373	43.1	99.8	0.05	d__Bacteria;p__Bacillota;c__Bacilli;o__Lactobacillales;f__Streptococcaceae;g__Streptococcus;s__
SRR21350689.bin.5	124	3010779	0	24280.5	36100	12138	133066	2259	52.33	98.07	0.54	d__Bacteria;p__Bacillota_A;c__Clostridia;o__Lachnospirales;f__Lachnospiraceae;g__Acetatifactor;s__
H255	30	2692826	485	89760.9	298745	87332	706831	501	34.79	100	0.28	d__Bacteria;p__Bacillota;c__Bacilli;o__Lactobacillales;f__Streptococcaceae;g__Lactococcus;s__Lactococcus lactis
SRR23368201.bin.39	58	2486108	0	42863.9	76001	20446	208492	2167	46.88	98.29	0.81	d__Bacteria;p__Bacillota_A;c__Clostridia;o__UMGS1883;f__UMGS1883;g__JAJQCX01;s__
SRR13490894.bin.63	218	2129274	0	9767.31	13627	4409	44328	2078	50.04	82.92	2.88	d__Bacteria;p__Bacillota_A;c__Clostridia;o__Lachnospirales;f__Anaerotignaceae;g__Anaerotignum;s__
DF7.bin.16	279	1348304	0	4832.63	5299	2627	27102	2004	49.28	81.71	4.36	d__Bacteria;p__Bacillota_A;c__Clostridia;o__Christensenellales;f__Pumilibacteraceae;g__Anaerocaecibacter;s__
SRR23368204.bin.101	108	3150162	0	29168.2	56967	14221	150870	2306	43.05	82.88	0.44	d__Bacteria;p__Bacillota_A;c__Clostridia;o__Lachnospirales;f__Lachnospiraceae;g__Agathobacter;s__
HJ9.bin.138	205	3756987	0	18326.8	28601	10022	96016	2082	52.07	92.09	0.82	d__Bacteria;p__Bacillota_A;c__Clostridia;o__Lachnospirales;f__Lachnospiraceae;g__14-2;s__
DF7.bin.17	222	3038404	0	13686.5	22093	6210	141053	2019	44.79	97.55	1.44	d__Bacteria;p__Bacillota_A;c__Clostridia;o__Oscillospirales;f__Ruminococcaceae;g__Ruminiclostridium_E;s__
DF4.bin.33	30	3026261	0	100875	140220	61659	408377	3739	50.58	95.51	0.06	d__Bacteria;p__Bacteroidota;c__Bacteroidia;o__Bacteroidales;f__Bacteroidaceae;g__Prevotella;s__
SRR23368207.bin.85	410	4877916	0	11897.4	24428	4257	106786	2056	42.87	95.11	3.8	d__Bacteria;p__Bacillota_A;c__Clostridia;o__Lachnospirales;f__Lachnospiraceae;g__Butyribacter;s__
HJ14.bin.137	161	1515224	0	9411.33	13190	4608	32446	2160	54.99	81.74	1.08	d__Bacteria;p__Pseudomonadota;c__Gammaproteobacteria;o__Burkholderiales;f__Burkholderiaceae;g__Oxalobacter;s__
M17.bin.111	63	3673073	0	58302.8	102045	28688	385889	2422	46.86	93.74	0.08	d__Bacteria;p__Bacteroidota;c__Bacteroidia;o__Bacteroidales;f__Bacteroidaceae;g__Prevotella;s__
SRR23368215.bin.77	284	2024611	0	7128.91	9255	3430	76343	2000	40.17	97.56	0.47	d__Bacteria;p__Bacillota_A;c__Clostridia;o__Oscillospirales;f__Acutalibacteraceae;g__;s__
BSTS11.bin.7	150	2575911	0	17172.7	26920	8969	97268	2009	47.23	86.85	1.44	d__Bacteria;p__Bacteroidota;c__Bacteroidia;o__Bacteroidales;f__Muribaculaceae;g__CAG-873;s__
RNX2.bin.49	54	2907188	0	53836.8	105713	25054	298307	2296	51.02	89.47	3.49	d__Bacteria;p__Bacteroidota;c__Bacteroidia;o__Bacteroidales;f__Muribaculaceae;g__JAGBWK01;s__JAGBWK01 sp905210435
BSTS5.bin.117	176	2431480	0	13815.2	20111	6729	67884	2032	61.12	90.63	0	d__Bacteria;p__Desulfobacterota;c__Desulfovibrionia;o__Desulfovibrionales;f__Desulfovibrionaceae;g__Bilophila;s__
SRR11425443.bin.64	211	2257386	0	10698.5	15162	4872	62701	2003	53.47	93.75	1.52	d__Bacteria;p__Bacteroidota;c__Bacteroidia;o__Bacteroidales;f__Muribaculaceae;g__CAG-485;s__CAG-485 sp014800785
BSTS11.bin.103	208	1446913	0	6956.31	9168	3131	44656	2008	56.13	80.76	1.53	d__Bacteria;p__Actinomycetota;c__Coriobacteriia;o__Coriobacteriales;f__Eggerthellaceae;g__MGBC163016;s__
SRR21350775.bin.9	93	2294971	0	24677.1	49791	11057	129300	2060	50.89	93.99	4.18	d__Bacteria;p__Bacteroidota;c__Bacteroidia;o__Bacteroidales;f__Muribaculaceae;g__UBA3263;s__
HJ14.bin.183	55	1968882	0	35797.9	61204	18825	188527	2494	35.08	98.5	0.38	d__Bacteria;p__Bacillota;c__Bacilli;o__Erysipelotrichales;f__Coprobacillaceae;g__Fimiplasma;s__
ERR3357637.bin.58	237	2962421	0	12499.7	17907	6259	61254	2130	50.77	82.81	2.45	d__Bacteria;p__Bacillota_A;c__Clostridia;o__Lachnospirales;f__Lachnospiraceae;g__W0P33-017;s__
BSTS8.bin.110	236	2560381	0	10849.1	16133	4696	80018	2004	50.12	80.31	1.92	d__Bacteria;p__Bacteroidota;c__Bacteroidia;o__Bacteroidales;f__Muribaculaceae;g__CAG-873;s__
BV1.bin.80	71	2203326	0	31032.8	46370	14104	140051	2496	52.1	85.69	0.33	d__Bacteria;p__Bacteroidota;c__Bacteroidia;o__Bacteroidales;f__Muribaculaceae;g__CAG-485;s__
FDSW210084434_7.bin.18	309	2671002	0	8644.02	12763	3704	43709	2034	44.32	93.58	1.7	d__Bacteria;p__Bacillota_A;c__Clostridia;o__Lachnospirales;f__Lachnospiraceae;g__CAG-95;s__
SRR23368219.bin.42	560	4000817	0	7144.32	9764	3142	81148	2005	43.49	90.68	4.64	d__Bacteria;p__Bacteroidota;c__Bacteroidia;o__Bacteroidales;f__Bacteroidaceae;g__Bacteroides;s__
RNX4.bin.56	36	2642179	0	73393.9	91263	43707	262382	8775	53.43	99.84	0.07	d__Bacteria;p__Bacteroidota;c__Bacteroidia;o__Bacteroidales;f__Muribaculaceae;g__UBA7173;s__
FDSW210084436_9.bin.46	28	2612327	0	93297.4	194025	44037	557842	3251	47.52	98.6	0.06	d__Bacteria;p__Bacillota_A;c__Clostridia;o__Oscillospirales;f__Ruminococcaceae;g__CAG-115;s__
SRR14411261.bin.11	270	1546710	0	5728.56	6896	2960	25761	2020	57.96	94.76	3.98	d__Bacteria;p__Bacteroidota;c__Bacteroidia;o__Bacteroidales;f__P3;g__Pullibacteroides;s__
ERR3357634.bin.3	99	3745698	0	37835.3	69034	16654	377481	2667	51.46	85.53	0	d__Bacteria;p__Bacillota_A;c__Clostridia;o__Lachnospirales;f__Lachnospiraceae;g__Acetatifactor;s__Acetatifactor sp910577665
HJ14.bin.123	36	1891885	0	52552.4	87966	22096	221612	4328	54.75	82.2	0.23	d__Bacteria;p__Bacteroidota;c__Bacteroidia;o__Bacteroidales;f__Rikenellaceae;g__Avirikenella;s__
SRR23368215.bin.92	47	1767489	0	37606.2	52666	23399	252429	2162	27.36	96.15	0.19	d__Bacteria;p__Bacillota;c__Bacilli;o__RFN20;f__CAG-449;g__;s__
HJX1.bin.39	71	2586901	0	36435.2	55724	17149	129330	2346	50.55	84.4	1.02	d__Bacteria;p__Bacteroidota;c__Bacteroidia;o__Bacteroidales;f__Muribaculaceae;g__JAAVFS01;s__
RF15.bin.16	242	2032017	0	8396.76	12069	3813	46366	2015	48.81	88.2	4.26	d__Bacteria;p__Bacillota_A;c__Clostridia;o__Oscillospirales;f__Acutalibacteraceae;g__Fimenecus;s__
MFY43	87	4616951	0	53068.4	439009	146645	765580	100	55.4	100	0.01	d__Bacteria;p__Pseudomonadota;c__Gammaproteobacteria;o__Enterobacterales;f__Enterobacteriaceae;g__Enterobacter;s__Enterobacter hormaechei_A
HJ13.bin.195	30	1532573	0	51085.8	82795	24539	156053	2889	34.2	85.59	0.04	d__Bacteria;p__Bacillota;c__Bacilli;o__Lactobacillales;f__Lactobacillaceae;g__Lactobacillus;s__
ERR3357636.bin.59	64	4399101	0	68735.9	119035	35474	256956	2013	52.42	95.22	0.21	d__Bacteria;p__Bacillota_A;c__Clostridia;o__Lachnospirales;f__Lachnospiraceae;g__Acetatifactor;s__Acetatifactor sp910576125
HJ13.bin.54	21	919812	0	43800.6	60483	32505	105558	3490	47.63	91.18	0	d__Bacteria;p__Pseudomonadota;c__Alphaproteobacteria;o__Rs-D84;f__Rs-D84;g__Enterousia;s__
SRR11425465.bin.42	207	2706435	0	13074.6	19106	6252	83540	2027	49.84	81.37	3.31	d__Bacteria;p__Bacteroidota;c__Bacteroidia;o__Bacteroidales;f__Muribaculaceae;g__CAG-485;s__
SRR23368219.bin.81	87	2851514	0	32776	69200	15518	196827	2169	62.37	95.63	0.89	d__Bacteria;p__Bacillota_A;c__Clostridia;o__Christensenellales;f__CAG-74;g__;s__
HJ4.bin.97	17	1039582	0	61151.9	93338	26098	353395	2665	49.69	92.62	0.06	d__Bacteria;p__Pseudomonadota;c__Alphaproteobacteria;o__RUG11792;f__;g__;s__
HJ12.bin.69	112	1408254	0	12573.7	17886	5435	98802	2015	41.47	91.08	0.01	d__Bacteria;p__Bacillota_A;c__Clostridia;o__Christensenellales;f__MGBC116941;g__MGBC116941;s__
S1.bin.38	11	665059	0	60459.9	140703	48452	234190	2440	28.22	89.61	0	d__Bacteria;p__Bacillota;c__Bacilli;o__Mycoplasmatales;f__Mycoplasmoidaceae;g__MGBC110633;s__MGBC110633 sp910578525
HXJS1.bin.10	29	2321036	0	80035.7	143616	39425	291940	7016	52.68	82.62	0.02	d__Bacteria;p__Bacteroidota;c__Bacteroidia;o__Bacteroidales;f__Bacteroidaceae;g__UBA4372;s__
S9.bin.104	76	990540	0	13033.4	18870	6692	54341	2029	30.85	98.09	0.71	d__Bacteria;p__Bacillota_A;c__Clostridia;o__Lachnospirales;f__;g__;s__
SRR21474238.bin.5	126	2668082	0	21175.2	34355	10202	101139	2019	46.19	94.97	0.3	d__Bacteria;p__Bacillota_A;c__Clostridia;o__Lachnospirales;f__Lachnospiraceae;g__Acetatifactor;s__
MF6	58	4759566	0	82061.5	2736214	195465	2736214	100	55.84	100	0	d__Bacteria;p__Pseudomonadota;c__Gammaproteobacteria;o__Enterobacterales;f__Enterobacteriaceae;g__Enterobacter;s__Enterobacter cloacae_M
BV21.bin.145	64	2563868	0	40060.4	73612	24316	222338	2054	45.44	93.13	2.68	d__Bacteria;p__Bacteroidota;c__Bacteroidia;o__Bacteroidales;f__Muribaculaceae;g__CAG-485;s__
RF8.bin.52	276	2424845	0	8785.67	11749	4298	78087	2085	45.45	84.39	3.86	d__Bacteria;p__Bacillota_A;c__Clostridia;o__Peptostreptococcales;f__Anaerovoracaceae;g__Emergencia;s__Emergencia sp022767345
HJ18.bin.25	251	2331632	0	9289.37	12402	4474	45285	2307	53.57	83.46	1.37	d__Bacteria;p__Bacteroidota;c__Bacteroidia;o__Bacteroidales;f__Muribaculaceae;g__CAG-873;s__
RN12.bin.11	109	1781919	0	16347.9	25589	7610	71959	2009	62.54	85.62	0.11	d__Bacteria;p__Actinomycetota;c__Coriobacteriia;o__Coriobacteriales;f__Coriobacteriaceae;g__Collinsella;s__Collinsella sp900540845
MF7.bin.168	75	2511741	0	33489.9	62925	15871	126898	2054	50.45	97.28	0.27	d__Bacteria;p__Bacteroidota;c__Bacteroidia;o__Bacteroidales;f__UBA932;g__Cryptobacteroides;s__
SRR13490894.bin.43	10	1790607	0	179061	302553	89684	380202	57783	60.86	99.63	0.06	d__Bacteria;p__Bacteroidota;c__Bacteroidia;o__Bacteroidales;f__Rikenellaceae;g__Tidjanibacter;s__
MF11.bin.46	21	1689901	0	80471.5	128216	38755	273179	6073	48.06	97.43	0.16	d__Bacteria;p__Bacillota_A;c__Clostridia;o__Christensenellales;f__Pumilibacteraceae;g__Anaerocaecibacter;s__
ERR3357615.bin.72	39	1941670	0	49786.4	70417	24478	288375	2809	45.79	80.83	0.11	d__Bacteria;p__Bacteroidota;c__Bacteroidia;o__Bacteroidales;f__Muribaculaceae;g__Muribaculum;s__Muribaculum sp002473395
BV24.bin.120	98	1830718	0	18680.8	30296	10070	88386	2117	54.92	95.34	0.18	d__Bacteria;p__Pseudomonadota;c__Gammaproteobacteria;o__Burkholderiales;f__Burkholderiaceae;g__Oxalobacter;s__
SRR11425457.bin.23	280	3082162	0	11007.7	15647	5168	68656	2002	45.46	89.72	0.92	d__Bacteria;p__Bacteroidota;c__Bacteroidia;o__Bacteroidales;f__Muribaculaceae;g__CAG-485;s__CAG-485 sp014800245
HXJS2.bin.42	71	2459919	0	34646.8	45014	18691	163337	2459	53.21	98.42	0.88	d__Bacteria;p__Bacteroidota;c__Bacteroidia;o__Bacteroidales;f__Muribaculaceae;g__CAG-485;s__
ERR3357624.bin.17	163	1092430	0	6702.02	7851	3318	29916	2068	47.5	83.87	0.08	d__Bacteria;p__Bacillota_A;c__Clostridia;o__Christensenellales;f__Borkfalkiaceae;g__Coproplasma;s__Coproplasma sp910578765
FDSW210084433_6.bin.26	41	1363745	0	33262.1	48393	17832	161481	2567	29.95	98.56	1.45	d__Bacteria;p__Bacillota_A;c__Clostridia;o__TANB77;f__CAG-465;g__RGIG5057;s__
HJ9.bin.73	12	1978284	0	164857	263901	94564	377647	6102	60.86	90.73	0.14	d__Bacteria;p__Actinomycetota;c__Coriobacteriia;o__Coriobacteriales;f__Eggerthellaceae;g__UBA9715;s__
SRR23368217.bin.22	26	1775082	0	68272.4	117670	33409	244926	2996	59.07	99.68	0	d__Bacteria;p__Bacteroidota;c__Bacteroidia;o__Bacteroidales;f__Rikenellaceae;g__Tidjanibacter;s__
RNX3.bin.125	21	3864534	0	184025	525628	137778	899984	2005	42.22	99.81	1.6	d__Bacteria;p__Bacteroidota;c__Bacteroidia;o__Bacteroidales;f__Marinifilaceae;g__Odoribacter;s__Odoribacter sp905215395
SRR13890097.bin.3	241	2941448	0	12205.2	18011	5679	154388	2046	46.93	90.3	1.41	d__Bacteria;p__Spirochaetota;c__Spirochaetia;o__Treponematales;f__Treponemataceae;g__Treponema_D;s__
SRR11425464.bin.7	241	2433495	0	10097.5	13709	4780	71326	2040	47.14	84.6	0.99	d__Bacteria;p__Bacteroidota;c__Bacteroidia;o__Bacteroidales;f__Muribaculaceae;g__CAJUPY01;s__
H24_2	100	5506841	880	55068.4	387891	44481	577515	509	40.15	100	1.25	d__Bacteria;p__Bacillota;c__Bacilli;o__Bacillales;f__DSM-1321;g__Peribacillus;s__Peribacillus frigoritolerans
SRR14411332.bin.7	45	1573249	0	34961.1	53527	16377	162808	2832	49.3	98.57	0.06	d__Bacteria;p__Bacillota_A;c__Clostridia;o__Christensenellales;f__Borkfalkiaceae;g__Coproplasma;s__
BSTS15.bin.32	28	1894726	0	67668.8	114232	34757	261226	2423	52.53	82.51	0.08	d__Bacteria;p__Bacillota_A;c__Clostridia;o__Oscillospirales;f__Oscillospiraceae;g__Faecousia;s__
SRR10605906.bin.115	106	2501536	0	23599.4	56173	9097	164653	2105	34.25	95.63	0.04	d__Bacteria;p__Bacillota_A;c__Clostridia;o__Oscillospirales;f__Ruminococcaceae;g__UBA1394;s__
SRR23368206.bin.43	60	2211258	0	36854.3	65601	19945	144062	2224	56.17	97.44	0.21	d__Bacteria;p__Bacillota_A;c__Clostridia;o__Oscillospirales;f__Oscillospiraceae;g__Faecousia;s__
HXJS4.bin.8	64	2519279	0	39363.7	59263	19795	221739	2342	54.09	98.89	0.04	d__Bacteria;p__Bacteroidota;c__Bacteroidia;o__Bacteroidales;f__Muribaculaceae;g__CAG-873;s__
SRR23368200.bin.64	89	1957708	0	21996.7	29532	10729	64320	2012	45.76	87.21	0.03	d__Bacteria;p__Bacteroidota;c__Bacteroidia;o__Bacteroidales;f__Muribaculaceae;g__CAG-873;s__
RN10.bin.97	80	2175373	0	27192.2	36051	15560	81569	3447	42.51	99.98	0.03	d__Bacteria;p__Bacillota;c__Bacilli;o__Lactobacillales;f__Streptococcaceae;g__Streptococcus;s__Streptococcus azizii
SRR14411320.bin.2	250	1743668	0	6974.67	8763	3345	48025	2007	46.29	90.72	1.24	d__Bacteria;p__Campylobacterota;c__Campylobacteria;o__Campylobacterales;f__Helicobacteraceae;g__NHYN01;s__
FDSW210084436_9.bin.143	4	1090664	0	272666	350659	266932	403832	69241	31.14	98.85	1	d__Bacteria;p__Bacillota_A;c__Clostridia;o__Oscillospirales;f__Acutalibacteraceae;g__CAG-557;s__
DF18.bin.73	183	2195392	0	11996.7	15928	5841	63165	2000	52.99	82.96	1.06	d__Bacteria;p__Bacteroidota;c__Bacteroidia;o__Bacteroidales;f__Bacteroidaceae;g__UBA4372;s__
RNX6.bin.134	32	1557917	0	48684.9	81506	19926	124576	5009	46.6	99.34	0.36	d__Bacteria;p__Pseudomonadota;c__Alphaproteobacteria;o__RF32;f__CAG-239;g__JAFUYI01;s__JAFUYI01 sp900762565
RN3.bin.77	142	2084510	0	14679.6	22741	6967	89609	2074	57.83	92.84	1.87	d__Bacteria;p__Bacillota_A;c__Clostridia;o__Oscillospirales;f__Acutalibacteraceae;g__UBA1417;s__UBA1417 sp004555625
FDSW210084417_6MC.bin.1	63	2281033	0	36206.9	52785	20290	156123	2125	41.77	98.65	0.04	d__Bacteria;p__Bacillota_A;c__Clostridia;o__Oscillospirales;f__Acutalibacteraceae;g__Fimenecus;s__
RF11.bin.50	30	2801961	0	93398.7	127655	71167	323655	5076	50.62	99.89	0.06	d__Bacteria;p__Bacillota_A;c__Clostridia;o__Lachnospirales;f__Lachnospiraceae;g__Roseburia;s__
H498	12	4404473	1283	367039	2717194	185215	2717194	4532	41.1	100	0.44	d__Bacteria;p__Pseudomonadota;c__Gammaproteobacteria;o__Enterobacterales;f__Enterobacteriaceae;g__Providencia;s__Providencia vermicola
RNX4.bin.78	148	1956402	0	13218.9	18609	6717	86866	2033	31.11	98.96	0.36	d__Bacteria;p__Fusobacteriota;c__Fusobacteriia;o__Fusobacteriales;f__Fusobacteriaceae;g__Fusobacterium_B;s__
SRR14411358.bin.2	214	1920797	0	8975.69	13463	3819	53781	2014	39.14	85.79	1.12	d__Bacteria;p__Bacillota_A;c__Clostridia;o__Oscillospirales;f__Ruminococcaceae;g__Ruminococcus_C;s__
SRR11425465.bin.35	306	4459123	0	14572.3	22411	7069	117399	2011	44.78	97.39	3.66	d__Bacteria;p__Bacillota_A;c__Clostridia;o__Lachnospirales;f__Lachnospiraceae;g__UBA3282;s__UBA3282 sp014804485
BSTS1.bin.152	113	2007954	0	17769.5	26983	8307	96179	2207	54.84	90.75	0.08	d__Bacteria;p__Bacillota_A;c__Clostridia;o__Oscillospirales;f__Oscillospiraceae;g__Limivicinus;s__
SRR14411252.bin.4	733	4130880	0	5635.58	6898	2795	39099	2003	50.91	86.75	4.08	d__Bacteria;p__Bacillota_A;c__Clostridia;o__Lachnospirales;f__Lachnospiraceae;g__Acetatifactor;s__
M1.bin.62	78	1719765	0	22048.3	31210	13385	107698	2546	54.62	96.35	2.1	d__Bacteria;p__Bacteroidota;c__Bacteroidia;o__Bacteroidales;f__UBA932;g__Cryptobacteroides;s__
SRR14411287.bin.4	38	2152973	0	56657.2	95761	30596	204876	2857	56.71	99.75	0.85	d__Bacteria;p__Bacteroidota;c__Bacteroidia;o__Bacteroidales;f__Muribaculaceae;g__UBA3263;s__UBA3263 sp002490725
SRR23368200.bin.115	631	3497837	0	5543.32	6710	2887	25216	2003	42.46	81	3.09	d__Bacteria;p__Bacteroidota;c__Bacteroidia;o__Bacteroidales;f__Marinifilaceae;g__Butyricimonas;s__Butyricimonas virosa
SRR23368208.bin.25	139	2044208	0	14706.5	21367	6846	99914	2039	55.04	93.77	0.04	d__Bacteria;p__Verrucomicrobiota;c__Verrucomicrobiae;o__Verrucomicrobiales;f__Akkermansiaceae;g__Akkermansia;s__
SRR10605906.bin.13	28	2793067	0	99752.4	200938	48939	406888	10191	41.58	96.06	0.91	d__Bacteria;p__Bacillota_A;c__Clostridia;o__Lachnospirales;f__Lachnospiraceae;g__CAG-632;s__
SRR11425431.bin.34	98	2468081	0	25184.5	40353	11519	149953	2729	51.78	98.98	0.43	d__Bacteria;p__Bacteroidota;c__Bacteroidia;o__Bacteroidales;f__Muribaculaceae;g__Duncaniella;s__Duncaniella sp014802325
ERR3357628.bin.41	48	2218829	0	46225.6	71225	23795	198335	3637	52.25	83.7	0.01	d__Bacteria;p__Bacteroidota;c__Bacteroidia;o__Bacteroidales;f__Muribaculaceae;g__CAG-485;s__CAG-485 sp002491945
MF2.bin.80	102	2438079	0	23902.7	32663	13441	177885	2188	56.83	97.16	1.83	d__Bacteria;p__Bacteroidota;c__Bacteroidia;o__Bacteroidales;f__Muribaculaceae;g__Paramuribaculum;s__
RF13.bin.48	275	2142083	0	7789.39	11008	3714	40568	2049	40.97	80.13	0.06	d__Bacteria;p__Desulfobacterota;c__Desulfovibrionia;o__Desulfovibrionales;f__Desulfovibrionaceae;g__Mailhella;s__
SRR13490894.bin.20	21	2360823	0	112420	169976	97374	310050	7766	52.51	97.93	0	d__Bacteria;p__Bacteroidota;c__Bacteroidia;o__Bacteroidales;f__Paludibacteraceae;g__RF16;s__
SRR13890126.bin.31	46	2623926	0	57041.9	89509	28838	252104	4609	50.5	99.66	0.25	d__Bacteria;p__Desulfobacterota;c__Desulfovibrionia;o__Desulfovibrionales;f__Desulfovibrionaceae;g__Desulfovibrio;s__
RN19.bin.83	101	2047910	0	20276.3	38963	8243	92781	2027	42.76	91.18	0.17	d__Bacteria;p__Bacillota;c__Bacilli;o__Lactobacillales;f__Streptococcaceae;g__Streptococcus;s__Streptococcus azizii
RF20.bin.40	70	2775379	0	39648.3	69920	18901	271765	2734	43.46	99.92	1.65	d__Bacteria;p__Bacillota_A;c__Clostridia;o__Lachnospirales;f__Lachnospiraceae;g__Ruminococcus_B;s__Ruminococcus_B gnavus
FDSW210084433_6.bin.23	36	2158347	0	59954.1	112446	29450	262127	3326	39.72	99.28	0.03	d__Bacteria;p__Bacillota_A;c__Clostridia;o__Oscillospirales;f__Acutalibacteraceae;g__Fimenecus;s__
ERR3357643.bin.19	157	3016046	0	19210.5	31449	9242	89566	2092	49.99	90.7	0.01	d__Bacteria;p__Bacillota_A;c__Clostridia;o__Lachnospirales;f__Lachnospiraceae;g__Ventrimonas;s__
SRR14411345.bin.16	249	3590057	0	14417.9	21055	6713	72911	2019	49.83	90.14	4.59	d__Bacteria;p__Bacillota_A;c__Clostridia;o__Lachnospirales;f__Lachnospiraceae;g__Choladocola;s__Choladocola sp009774145
ERR3357641.bin.10	63	3573108	0	56716	97137	29936	483367	2206	49.34	98.4	0.36	d__Bacteria;p__Bacillota_A;c__Clostridia;o__Lachnospirales;f__Lachnospiraceae;g__UBA3282;s__UBA3282 sp910575775
FDSW210084434_7.bin.82	34	896480	0	26367.1	102599	7936	138645	2154	39.46	97.37	0.01	d__Bacteria;p__Pseudomonadota;c__Alphaproteobacteria;o__UBA3830;f__;g__;s__
HJ13.bin.13	19	1737564	0	91450.7	124049	58506	543898	4130	60.31	97.36	0.08	d__Bacteria;p__Actinomycetota;c__Coriobacteriia;o__Coriobacteriales;f__Eggerthellaceae;g__ZJ304;s__
MF20.bin.15	319	1980849	0	6209.56	7941	2892	31205	2040	48.74	86.58	0.98	d__Bacteria;p__Bacteroidota;c__Bacteroidia;o__Bacteroidales;f__Marinifilaceae;g__Odoribacter;s__
HJX4.bin.16	44	1509244	0	34301	48967	17944	115389	2507	41.28	85.16	0.03	d__Bacteria;p__Bacillota;c__Bacilli;o__Lactobacillales;f__Streptococcaceae;g__Streptococcus;s__Streptococcus sp004570525
ERR3357616.bin.19	30	1934479	0	64482.6	123082	26367	229615	4105	60.66	83.8	0.04	d__Bacteria;p__Bacteroidota;c__Bacteroidia;o__Bacteroidales;f__Rikenellaceae;g__Alistipes;s__Alistipes sp910575495
BSTS12.bin.47	108	1827567	0	16921.9	26758	9337	77257	2015	41.57	82.55	0.23	d__Bacteria;p__Bacillota;c__Bacilli;o__Erysipelotrichales;f__Erysipelotrichaceae;g__Allobaculum;s__
HJ17.bin.125	218	3172248	0	14551.6	21842	6745	56461	2066	46.6	97.73	3.04	d__Bacteria;p__Bacillota_A;c__Clostridia;o__Peptostreptococcales;f__Anaerovoracaceae;g__Zhenpiania;s__
SRR23368208.bin.8	66	2198399	0	33309.1	60239	14485	154136	3091	48.57	95	0	d__Bacteria;p__Bacillota_A;c__Clostridia;o__Oscillospirales;f__Acutalibacteraceae;g__Fimenecus;s__
MF8.bin.95	191	1826186	0	9561.18	13654	4866	43042	2001	53.58	80.42	1.62	d__Bacteria;p__Bacteroidota;c__Bacteroidia;o__Bacteroidales;f__Muribaculaceae;g__Paramuribaculum;s__
HJ20.bin.100	172	2833654	0	16474.7	27105	7649	88255	2014	46.76	80.09	2.21	d__Bacteria;p__Bacillota_A;c__Clostridia;o__Peptostreptococcales;f__Anaerovoracaceae;g__Zhenpiania;s__
SRR11425436.bin.12	163	721760	0	4427.98	4861	2495	14756	2019	45.63	81.04	0.27	d__Bacteria;p__Pseudomonadota;c__Alphaproteobacteria;o__Rs-D84;f__Rs-D84;g__Enterousia;s__
HJ7.bin.13	7	1794768	0	256395	368555	119619	715667	102489	61.2	90.87	2.83	d__Bacteria;p__Bacteroidota;c__Bacteroidia;o__Bacteroidales;f__Rikenellaceae;g__Alistipes;s__
RN18.bin.40	159	1437787	0	9042.69	12871	4183	46220	2015	39.56	82.66	3.7	d__Bacteria;p__Bacillota;c__Bacilli;o__Erysipelotrichales;f__Erysipelotrichaceae;g__Faecalicoccus;s__Faecalicoccus pleomorphus
RN10.bin.76	44	1998514	0	45420.8	72647	25598	127171	3355	55.54	96.93	0	d__Bacteria;p__Bacillota_A;c__Clostridia;o__Oscillospirales;f__Oscillospiraceae;g__Limivicinus;s__
RF16.bin.46	244	1545539	0	6334.18	7620	3208	32875	2025	53.11	81.14	0.51	d__Bacteria;p__Bacillota_A;c__Clostridia;o__Oscillospirales;f__Oscillospiraceae;g__F23-B02;s__F23-B02 sp004557075
HJ17.bin.159	84	2238693	0	26651.1	40838	14180	142785	2251	60.53	89.21	2.28	d__Bacteria;p__Bacillota_A;c__Clostridia;o__Oscillospirales;f__Oscillospiraceae;g__Lawsonibacter;s__Lawsonibacter sp910588635
SRR14411328.bin.29	89	1833295	0	20598.8	33442	11834	89370	2656	45.97	99.22	0.01	d__Bacteria;p__Campylobacterota;c__Campylobacteria;o__Campylobacterales;f__Helicobacteraceae;g__NHYN01;s__
G1.bin.81	72	2160237	0	30003.3	53315	14797	116575	2051	56.05	99.95	0.13	d__Bacteria;p__Desulfobacterota;c__Desulfovibrionia;o__Desulfovibrionales;f__Desulfovibrionaceae;g__Desulfovibrio;s__
DF10.bin.83	41	2665381	0	65009.3	127197	29936	271268	2021	38.86	95.67	1.2	d__Bacteria;p__Bacillota_A;c__Clostridia;o__Lachnospirales;f__Lachnospiraceae;g__Wujia;s__
RNX3.bin.71	35	2130294	0	60865.5	132361	32831	375851	2018	39.38	98.67	0.14	d__Bacteria;p__Bacillota_A;c__Clostridia;o__Oscillospirales;f__Acutalibacteraceae;g__Eubacterium_R;s__Eubacterium_R sp910577195
RF4.bin.36	340	2060846	0	6061.31	7697	2977	27877	2000	49.22	81.5	1.82	d__Bacteria;p__Bacillota_A;c__Clostridia;o__Lachnospirales;f__Lachnospiraceae;g__W0P33-017;s__
SRR14411304.bin.2	61	2062763	0	33815.8	49920	16522	87783	2323	54.63	97.88	0.28	d__Bacteria;p__Bacteroidota;c__Bacteroidia;o__Bacteroidales;f__Rikenellaceae;g__Alistipes;s__
HJ10.bin.143	122	2248544	0	18430.7	26028	9261	84730	2211	58.64	84.61	1.18	d__Bacteria;p__Bacteroidota;c__Bacteroidia;o__Bacteroidales;f__Rikenellaceae;g__Rikenella;s__
RN12.bin.142	19	1903357	0	100177	218177	53992	269594	6752	38.27	98.78	0.27	d__Bacteria;p__Bacillota_A;c__Clostridia;o__Oscillospirales;f__Acutalibacteraceae;g__Eubacterium_R;s__
RN19.bin.87	29	1962811	0	67683.1	121944	42992	338661	2322	44.51	93.18	0.02	d__Bacteria;p__Bacillota_A;c__Clostridia;o__Peptostreptococcales;f__Anaerovoracaceae;g__Emergencia;s__
HJ14.bin.53	152	2461868	0	16196.5	24958	8066	71257	2014	40.59	94.05	0.47	d__Bacteria;p__Bacillota_A;c__Clostridia;o__Peptostreptococcales;f__Anaerovoracaceae;g__JAAVYD01;s__
RF18.bin.115	333	2449591	0	7356.13	9659	3432	54810	2006	63.97	80.17	1.29	d__Bacteria;p__Desulfobacterota;c__Desulfovibrionia;o__Desulfovibrionales;f__Desulfovibrionaceae;g__Desulfovibrio;s__Desulfovibrio sp900556755
HJ19.bin.146	18	2268414	0	126023	187698	60808	454917	10245	51.79	98.96	0.05	d__Bacteria;p__Bacteroidota;c__Bacteroidia;o__Bacteroidales;f__Paludibacteraceae;g__RF16;s__
FDSW210084434_7.bin.103	198	2854891	0	14418.6	20601	7401	98312	2090	50.74	90.65	3.26	d__Bacteria;p__Bacillota_A;c__Clostridia;o__Oscillospirales;f__Ruminococcaceae;g__CAG-115;s__
RF4.bin.1	142	2220610	0	15638.1	25428	6954	85236	2116	56.93	86.04	1.29	d__Bacteria;p__Bacteroidota;c__Bacteroidia;o__Bacteroidales;f__Muribaculaceae;g__Paramuribaculum;s__
RF1.bin.66	262	2226279	0	8497.25	11144	4270	51940	2021	54.47	86.78	0.8	d__Bacteria;p__Desulfobacterota;c__Desulfovibrionia;o__Desulfovibrionales;f__Desulfovibrionaceae;g__Desulfovibrio;s__
HJ3.bin.167	134	2554193	0	19061.1	30878	8690	74873	2470	48.24	87.76	0.53	d__Bacteria;p__Actinomycetota;c__Coriobacteriia;o__Coriobacteriales;f__Eggerthellaceae;g__D16-34;s__
RF13.bin.85	61	1932327	0	31677.5	55744	15741	211129	2588	46.09	85.21	0.02	d__Bacteria;p__Bacteroidota;c__Bacteroidia;o__Bacteroidales;f__Paludibacteraceae;g__RF16;s__RF16 sp022783865
RF6.bin.43	107	2165289	0	20236.3	29036	8880	264052	2025	57.41	87.69	0.11	d__Bacteria;p__Bacillota_A;c__Clostridia;o__Oscillospirales;f__Oscillospiraceae;g__Faecousia;s__
M19.bin.24	31	2620383	0	84528.5	140898	42036	478007	4587	64.14	98.9	0.02	d__Bacteria;p__Desulfobacterota;c__Desulfovibrionia;o__Desulfovibrionales;f__Desulfovibrionaceae;g__Desulfovibrio;s__
SRR11425446.bin.37	29	1590251	0	54836.2	102933	30930	344451	4742	42.8	94.86	0.65	d__Bacteria;p__Bacillota_A;c__Clostridia;o__Christensenellales;f__UBA3700;g__RACS-045;s__RACS-045 sp014799645
RN6.bin.47	150	3043554	0	20290.4	35208	9749	146019	2006	46.22	87.6	2.69	d__Bacteria;p__Bacillota_A;c__Clostridia;o__Lachnospirales;f__Lachnospiraceae;g__CAG-317;s__
RN13.bin.4	81	2650817	0	32726.1	53336	17101	170378	2389	57.12	88.44	0.27	d__Bacteria;p__Bacteroidota;c__Bacteroidia;o__Bacteroidales;f__Muribaculaceae;g__CAG-485;s__CAG-485 sp900554345
SRR13490891.bin.85	19	2561400	0	134811	333624	43454	778937	9954	38.1	100	1.23	d__Bacteria;p__Bacillota_A;c__Clostridia;o__Lachnospirales;f__Lachnospiraceae;g__Wujia;s__
RNX7.bin.59	28	2085335	0	74476.2	86273	42580	226048	14478	53.16	95.83	0.14	d__Bacteria;p__Bacteroidota;c__Bacteroidia;o__Bacteroidales;f__Muribaculaceae;g__CAG-485;s__
SRR14411304.bin.3	116	2994126	0	25811.4	54501	15541	281222	2004	49.94	99.17	2.15	d__Bacteria;p__Bacteroidota;c__Bacteroidia;o__Bacteroidales;f__Muribaculaceae;g__Muribaculum;s__Muribaculum sp910578785
HXJS1.bin.29	78	2728373	0	34979.1	72398	14975	208518	2597	52.3	99.86	0.25	d__Bacteria;p__Bacteroidota;c__Bacteroidia;o__Bacteroidales;f__Muribaculaceae;g__Duncaniella;s__
RF18.bin.223	63	2007293	0	31861.8	50577	16665	189129	3516	40.79	93.44	0	d__Bacteria;p__Desulfobacterota;c__Desulfovibrionia;o__Desulfovibrionales;f__Desulfovibrionaceae;g__Mailhella;s__Mailhella sp910577155
M1.bin.91	47	2554418	0	54349.3	81804	24608	306770	2181	53.43	99.87	0.08	d__Bacteria;p__Bacteroidota;c__Bacteroidia;o__Bacteroidales;f__Muribaculaceae;g__UBA7173;s__
BSTS18.bin.29	169	2792737	0	16525.1	23601	8913	66387	2140	46	85.61	4.49	d__Bacteria;p__Bacteroidota;c__Bacteroidia;o__Bacteroidales;f__Muribaculaceae;g__CAG-485;s__
HJ13.bin.149	111	4521867	0	40737.5	79960	22986	185637	2039	49.34	86.93	1.82	d__Bacteria;p__Bacillota_A;c__Clostridia;o__Lachnospirales;f__Lachnospiraceae;g__UBA3282;s__
SRR13490894.bin.115	67	1971899	0	29431.3	50039	14307	228934	2169	46.29	85.01	0.32	d__Bacteria;p__Bacteroidota;c__Bacteroidia;o__Bacteroidales;f__Muribaculaceae;g__Paramuribaculum;s__
SRR13490892.bin.81	46	2659709	0	57819.8	90705	30161	255558	5760	52.4	99.89	0.07	d__Bacteria;p__Bacteroidota;c__Bacteroidia;o__Bacteroidales;f__Muribaculaceae;g__UBA3263;s__
ERR3357629.bin.32	107	3012489	0	28154.1	55389	13256	223537	2175	46.76	88.46	0.8	d__Bacteria;p__Bacteroidota;c__Bacteroidia;o__Bacteroidales;f__Muribaculaceae;g__CAG-485;s__CAG-485 sp002362485
HJ12.bin.185	143	1216597	0	8507.67	10647	4385	38141	2052	46.05	96.14	0	d__Bacteria;p__Pseudomonadota;c__Alphaproteobacteria;o__RUG11792;f__;g__;s__
BV23.bin.9	38	2328152	0	61267.2	149767	25310	354717	2213	49.55	95.63	0.1	d__Bacteria;p__Bacteroidota;c__Bacteroidia;o__Bacteroidales;f__UBA932;g__Cryptobacteroides;s__
RNX1.bin.133	18	2423709	0	134650	162816	62472	681234	23651	53.3	83.57	0	d__Bacteria;p__Bacteroidota;c__Bacteroidia;o__Bacteroidales;f__Bacteroidaceae;g__UBA4372;s__UBA4372 sp002297545
RN9.bin.130	134	1741220	0	12994.2	17186	6673	51721	2034	58.08	85.98	1.28	d__Bacteria;p__Actinomycetota;c__Coriobacteriia;o__Coriobacteriales;f__Eggerthellaceae;g__W1P20-047;s__
HJ18.bin.125	268	1623118	0	6056.41	7907	2756	53014	2003	39.33	85.04	3.66	d__Bacteria;p__Bacillota;c__Bacilli;o__Lactobacillales;f__Streptococcaceae;g__Lactococcus;s__Lactococcus garvieae
HJX5.bin.111	562	4631648	0	8241.37	11192	3766	57510	2009	50.71	99.28	4.49	d__Bacteria;p__Pseudomonadota;c__Gammaproteobacteria;o__Enterobacterales;f__Enterobacteriaceae;g__Escherichia;s__Escherichia coli
BV3.bin.95	73	2194666	0	30063.9	53733	18794	133440	2001	45.09	89.04	0.55	d__Bacteria;p__Bacillota_A;c__Clostridia;o__Lachnospirales;f__Lachnospiraceae;g__NK4A136;s__
SRR9205166.bin.48	271	1257126	0	4638.84	5452	2470	20300	2016	31.81	82.88	1.91	d__Bacteria;p__Bacillota_A;c__Clostridia;o__Christensenellales;f__UBA3700;g__MGBC100798;s__MGBC100798 sp910583995
DF7.bin.56	119	3122425	0	26238.9	42766	13798	107725	2167	48.73	98	0.63	d__Bacteria;p__Bacteroidota;c__Bacteroidia;o__Bacteroidales;f__Muribaculaceae;g__CAG-873;s__
BSTS8.bin.95	254	2079061	0	8185.28	10624	4309	30441	2049	54.07	84.29	2.41	d__Bacteria;p__Bacteroidota;c__Bacteroidia;o__Bacteroidales;f__Muribaculaceae;g__CAG-485;s__
ERR3357618.bin.22	215	4581264	0	21308.2	46188	9792	161896	2010	45.58	93.94	2.12	d__Bacteria;p__Bacillota_A;c__Clostridia;o__Lachnospirales;f__Lachnospiraceae;g__COE1;s__COE1 sp910579275
SRR13490893.bin.118	370	3382776	0	9142.64	14993	3525	76777	2002	47.18	95.2	3.56	d__Bacteria;p__Bacillota_A;c__Clostridia;o__Lachnospirales;f__Lachnospiraceae;g__Eubacterium_F;s__
MF4.bin.93	209	1871363	0	8953.89	12933	4101	59306	2025	39.58	86.61	2.11	d__Bacteria;p__Bacillota_A;c__Clostridia;o__Oscillospirales;f__Acutalibacteraceae;g__Eubacterium_R;s__
H359	21	3411918	484	162472	2401520	77940	2401520	623	28.18	100	0.66	d__Bacteria;p__Bacillota_A;c__Clostridia;o__Peptostreptococcales;f__Peptostreptococcaceae;g__Paraclostridium;s__Paraclostridium dentum
MF14.bin.101	69	3028850	0	43896.4	86316	22558	244137	2136	49.1	94.15	3.42	d__Bacteria;p__Bacillota_A;c__Clostridia;o__Oscillospirales;f__Ruminococcaceae;g__CAG-115;s__
HJ1.bin.38	51	1252087	0	24550.7	40187	11598	137822	2476	45.68	94.51	0.05	d__Bacteria;p__Pseudomonadota;c__Alphaproteobacteria;o__RUG11792;f__;g__;s__
HJX8.bin.14	14	2916323	0	208309	298988	106887	612138	14983	36.4	99.97	0.01	d__Bacteria;p__Bacillota;c__Bacilli;o__Bacillales;f__Planococcaceae;g__Kurthia;s__Kurthia gibsonii
RNX8.bin.109	30	1964988	0	65499.6	83355	35359	144312	8696	47.43	91.73	0.5	d__Bacteria;p__Bacillota_A;c__Clostridia;o__Christensenellales;f__Borkfalkiaceae;g__Coproplasma;s__
RF13.bin.90	196	5106682	0	26054.5	66709	10234	241958	2005	42.25	96.76	3.33	d__Bacteria;p__Bacteroidota;c__Bacteroidia;o__Bacteroidales;f__Bacteroidaceae;g__Phocaeicola;s__Phocaeicola faecalis
ERR3357641.bin.45	42	2492813	0	59352.7	70630	27575	240033	6567	46.78	95.44	0.33	d__Bacteria;p__Bacteroidota;c__Bacteroidia;o__Bacteroidales;f__UBA932;g__Cryptobacteroides;s__Cryptobacteroides sp009774765
SRR13490893.bin.145	28	2322544	0	82948	105387	54911	225701	5402	63.12	93.1	0.05	d__Bacteria;p__Bacteroidota;c__Bacteroidia;o__Bacteroidales;f__Rikenellaceae;g__Alistipes;s__
SRR9205167.bin.8	42	1782961	0	42451.4	68871	19965	238123	2782	63.64	90.26	0.04	d__Bacteria;p__Bacteroidota;c__Bacteroidia;o__Bacteroidales;f__Rikenellaceae;g__Alistipes;s__Alistipes sp009774895
SRR13490896.bin.15	30	1977097	0	65903.2	114093	29061	327210	3952	62.66	96.85	1.05	d__Bacteria;p__Bacillota_A;c__Clostridia;o__Oscillospirales;f__Oscillospiraceae;g__JAHHSE01;s__
MF8.bin.11	100	2915564	0	29155.6	45002	15681	235828	2206	42.43	96.92	0	d__Bacteria;p__Bacteroidota;c__Bacteroidia;o__Bacteroidales;f__Bacteroidaceae;g__Prevotella;s__
SRR9205129.bin.11	129	3552389	0	27537.9	38105	14819	201665	2148	36.4	85.89	0.86	d__Bacteria;p__Bacillota_A;c__Clostridia;o__Lachnospirales;f__Lachnospiraceae;g__Butyribacter;s__Butyribacter sp910579085
HXJS2.bin.29	64	2854167	0	44596.4	66805	22379	263880	2422	57.8	93.98	1.23	d__Bacteria;p__Bacteroidota;c__Bacteroidia;o__Bacteroidales;f__Muribaculaceae;g__CAG-873;s__
HJ4.bin.80	36	1750218	0	48617.2	85478	28657	154103	2424	35.79	99.65	0.05	d__Bacteria;p__Campylobacterota;c__Campylobacteria;o__Campylobacterales;f__Helicobacteraceae;g__Helicobacter_C;s__Helicobacter_C japonicus
BV7.H.bin.62	98	3039090	0	31011.1	52198	15775	102607	2315	49.02	82.99	2.08	d__Bacteria;p__Bacillota_A;c__Clostridia;o__Lachnospirales;f__Lachnospiraceae;g__UBA7050;s__
MF5.bin.39	106	2125152	0	20048.6	28448	9823	116761	2615	56.71	83.57	0.21	d__Bacteria;p__Spirochaetota;c__Spirochaetia;o__Treponematales;f__Treponemataceae;g__Treponema_D;s__
HXJS2.bin.63	428	2482640	0	5800.56	6614	3090	25796	2015	53.47	81.88	2.89	d__Bacteria;p__Bacteroidota;c__Bacteroidia;o__Bacteroidales;f__Muribaculaceae;g__Duncaniella;s__
RN6.bin.24	16	2087726	0	130483	276122	64073	671882	3065	54.78	98.52	0	d__Bacteria;p__Bacillota_A;c__Clostridia;o__Oscillospirales;f__Acutalibacteraceae;g__Acutalibacter;s__
MF8.bin.117	17	2087773	0	122810	307899	68702	754888	4769	40.63	96.52	0.18	d__Bacteria;p__Deferribacterota;c__Deferribacteres;o__Deferribacterales;f__Mucispirillaceae;g__;s__
RF18.bin.1	40	1958761	0	48969	110626	21878	187890	3062	57.41	98.3	0.03	d__Bacteria;p__Bacillota_A;c__Clostridia;o__Oscillospirales;f__Oscillospiraceae;g__Pseudoscilispira;s__
FDSW210084431_4.bin.90	61	2275796	0	37308.1	60538	22991	137586	2441	45.5	99.25	0.38	d__Bacteria;p__Bacteroidota;c__Bacteroidia;o__Bacteroidales;f__Muribaculaceae;g__CAG-873;s__
RNX5.bin.161	17	2171053	0	127709	166800	88292	342442	9478	45.87	95.94	0.02	d__Bacteria;p__Bacteroidota;c__Bacteroidia;o__Bacteroidales;f__Paludibacteraceae;g__RF16;s__RF16 sp022783865
RN2.bin.109	363	2930493	0	8072.98	11144	3720	77180	2012	59.55	83.43	3.87	d__Bacteria;p__Bacillota_A;c__Clostridia;o__Christensenellales;f__CAG-74;g__SFTH01;s__
HJX1.bin.25	46	2162006	0	47000.1	74866	19300	173390	5916	47.16	91.85	0.12	d__Bacteria;p__Bacteroidota;c__Bacteroidia;o__Bacteroidales;f__Muribaculaceae;g__CAG-485;s__
BV22.bin.119	82	2047133	0	24965	39887	12234	108320	2179	56.6	97.01	0.32	d__Bacteria;p__Bacillota_A;c__Clostridia;o__Oscillospirales;f__CAG-382;g__UBA1752;s__
M1.bin.38	121	2476479	0	20466.8	31508	9477	128721	2038	60.32	99.35	4.27	d__Bacteria;p__Bacillota_A;c__Clostridia;o__Oscillospirales;f__Oscillospiraceae;g__Lawsonibacter;s__
M10.bin.38	164	3110857	0	18968.6	29988	10193	78598	2050	48.89	93.69	0.31	d__Bacteria;p__Bacillota_A;c__Clostridia;o__Lachnospirales;f__Lachnospiraceae;g__14-2;s__
MF6.bin.86	142	2543784	0	17914	23489	8656	116140	2015	50.27	88.84	1.62	d__Bacteria;p__Bacteroidota;c__Bacteroidia;o__Bacteroidales;f__Muribaculaceae;g__CAG-873;s__
SRR14411251.bin.43	79	1542509	0	19525.4	34448	9100	64294	2097	40.91	80.49	0.86	d__Bacteria;p__Bacillota_A;c__Clostridia;o__Christensenellales;f__UBA3700;g__RACS-045;s__
M8.bin.53	32	2213795	0	69181.1	138719	31889	296244	6824	55.87	82.45	0.01	d__Bacteria;p__Bacteroidota;c__Bacteroidia;o__Bacteroidales;f__Bacteroidaceae;g__UBA4372;s__
HJX5.bin.63	26	1966460	0	75633.1	95313	47383	274703	9222	54.83	80.59	0.11	d__Bacteria;p__Bacteroidota;c__Bacteroidia;o__Bacteroidales;f__Muribaculaceae;g__UBA3263;s__
SRR21350752.bin.1	48	2987760	0	62245	132427	31739	313235	2568	50.13	98.14	0.6	d__Bacteria;p__Bacteroidota;c__Bacteroidia;o__Bacteroidales;f__Muribaculaceae;g__CAG-485;s__
S1.bin.83	37	2090502	0	56500.1	106560	37015	193038	2224	48.01	83.24	0.05	d__Bacteria;p__Bacteroidota;c__Bacteroidia;o__Bacteroidales;f__Muribaculaceae;g__CAG-485;s__
HJ17.bin.116	41	886852	0	21630.5	36866	8093	80388	3490	48.03	92.55	0	d__Bacteria;p__Pseudomonadota;c__Alphaproteobacteria;o__Rs-D84;f__Rs-D84;g__Enterousia;s__
M8.bin.91	380	1887341	0	4966.69	5705	2686	23472	2012	53.87	80.68	3	d__Bacteria;p__Bacillota;c__Bacilli;o__Lactobacillales;f__Lactobacillaceae;g__Lacticaseibacillus;s__Lacticaseibacillus suilingensis
BSTS8.bin.137	285	2234799	0	7841.4	10133	3821	42250	2000	54.01	84.65	2.67	d__Bacteria;p__Bacteroidota;c__Bacteroidia;o__Bacteroidales;f__Muribaculaceae;g__Muribaculum;s__
DF8.bin.2	105	2805673	0	26720.7	49059	11983	164617	2020	40.45	93.14	2.51	d__Bacteria;p__Spirochaetota;c__Spirochaetia;o__Treponematales;f__Treponemataceae;g__Treponema_D;s__
RNX4.bin.7	235	2405030	0	10234.2	14733	4658	52227	2033	60.5	90.81	0.31	d__Bacteria;p__Desulfobacterota;c__Desulfovibrionia;o__Desulfovibrionales;f__Desulfovibrionaceae;g__Desulfovibrio;s__
BSTS17.bin.29	169	1483813	0	8779.96	12784	3869	49420	2056	60.84	88.56	3.46	d__Bacteria;p__Actinomycetota;c__Coriobacteriia;o__Coriobacteriales;f__Eggerthellaceae;g__MGBC163016;s__
BV23.bin.42	145	2567958	0	17710	27697	8878	105542	2125	48.07	94.55	0.81	d__Bacteria;p__Bacillota_A;c__Clostridia;o__Lachnospirales;f__Lachnospiraceae;g__1XD8-76;s__
SRR21474242.bin.25	148	3455916	0	23350.8	33023	12438	108051	2161	45.05	96.29	0.52	d__Bacteria;p__Bacillota_A;c__Clostridia;o__Lachnospirales;f__Lachnospiraceae;g__Velocimicrobium;s__
MF19.bin.12	85	3506018	0	41247.3	67775	24187	214502	2464	44.49	84.18	1.62	d__Bacteria;p__Bacillota_A;c__Clostridia;o__Lachnospirales;f__Lachnospiraceae;g__UBA3282;s__
RN12.bin.88	164	2104337	0	12831.3	18258	6150	81132	2082	55.51	95.48	2.7	d__Bacteria;p__Bacillota_A;c__Clostridia;o__Oscillospirales;f__Oscillospiraceae;g__Limivicinus;s__Limivicinus sp900549545
RN18.bin.109	22	1726030	0	78455.9	117563	34476	225151	4145	62.56	99.15	1.64	d__Bacteria;p__Actinomycetota;c__Coriobacteriia;o__Coriobacteriales;f__Coriobacteriaceae;g__Collinsella;s__Collinsella sp900540845
SRR9205168.bin.24	204	4903759	0	24038	52881	10418	176550	2009	38.9	93.8	2.12	d__Bacteria;p__Bacillota_A;c__Clostridia;o__Lachnospirales;f__Lachnospiraceae;g__COE1;s__COE1 sp009774395
SRR21474233.bin.36	172	1894287	0	11013.3	15641	5241	55486	2061	55.18	88.51	2	d__Bacteria;p__Bacteroidota;c__Bacteroidia;o__Bacteroidales;f__Muribaculaceae;g__UBA3263;s__
SRR13490890.bin.22	26	1994929	0	76728	169281	34653	333594	2700	31.9	95.25	0.44	d__Bacteria;p__Cyanobacteriota;c__Vampirovibrionia;o__Gastranaerophilales;f__Gastranaerophilaceae;g__Avigastranaerophilus;s__
MF19.bin.34	17	2680364	0	157668	201746	120481	334664	2487	33.92	99.82	3.19	d__Bacteria;p__Bacillota_A;c__Clostridia;o__Lachnospirales;f__Lachnospiraceae;g__CAG-303;s__
DF7.bin.84	8	1244045	0	155506	262239	125898	381242	5400	31.3	90.59	0.23	d__Bacteria;p__Bacillota_A;c__Clostridia;o__Oscillospirales;f__Acutalibacteraceae;g__HGM12814;s__
RNX10.bin.43	60	1781996	0	29699.9	46826	14141	139161	2424	62.47	88.92	0.18	d__Bacteria;p__Actinomycetota;c__Coriobacteriia;o__Coriobacteriales;f__Coriobacteriaceae;g__Collinsella;s__Collinsella sp900540845
SRR21474241.bin.76	242	1166817	0	4821.56	5467	2577	29831	2003	43.61	88.83	0.94	d__Bacteria;p__Pseudomonadota;c__Alphaproteobacteria;o__RF32;f__CAG-239;g__CAJLXD01;s__
HJ10.bin.114	119	2271246	0	19086.1	25982	9570	144772	2337	59.42	87.01	4.02	d__Bacteria;p__Bacteroidota;c__Bacteroidia;o__Bacteroidales;f__Rikenellaceae;g__Rikenella;s__
SRR11425465.bin.29	40	2505517	0	62637.9	96700	31704	392276	5301	51.13	99.95	0.5	d__Bacteria;p__Bacteroidota;c__Bacteroidia;o__Bacteroidales;f__Muribaculaceae;g__UBA3263;s__UBA3263 sp014802435
SRR21474239.bin.102	196	2715190	0	13853	21549	6610	84496	2015	48.95	93.89	3.85	d__Bacteria;p__Bacillota_A;c__Clostridia;o__Lachnospirales;f__Lachnospiraceae;g__1XD8-76;s__
SRR13490892.bin.45	54	3098619	0	57381.8	133288	38859	204070	2013	41.68	99.8	0.4	d__Bacteria;p__Bacillota_A;c__Clostridia;o__Lachnospirales;f__Lachnospiraceae;g__UBA2882;s__
HJX3.bin.69	69	1680870	0	24360.4	36658	13211	125181	2457	61.11	83.58	0.52	d__Bacteria;p__Bacteroidota;c__Bacteroidia;o__Bacteroidales;f__Rikenellaceae;g__Alistipes;s__
MF6.bin.72	142	2682887	0	18893.6	31323	9235	95608	2006	46.3	89.97	0.33	d__Bacteria;p__Bacillota_A;c__Clostridia;o__Lachnospirales;f__Lachnospiraceae;g__SIG299;s__
BV20.bin.54	245	2415422	0	9858.87	15562	4452	40618	2026	46.87	87.22	0.82	d__Bacteria;p__Bacteroidota;c__Bacteroidia;o__Bacteroidales;f__Muribaculaceae;g__CAG-873;s__
SRR11425454.bin.7	54	2804752	0	51939.8	98991	33294	220187	2191	42.86	82.59	0.14	d__Bacteria;p__Bacillota_A;c__Clostridia;o__Lachnospirales;f__Lachnospiraceae;g__UBA2882;s__
BV22.bin.120	139	1373926	0	9884.36	14007	4829	50773	2029	55.93	82.55	0.04	d__Bacteria;p__Actinomycetota;c__Coriobacteriia;o__Coriobacteriales;f__Eggerthellaceae;g__MGBC163016;s__
BSTS9.bin.111	147	2701776	0	18379.4	27934	9836	100313	2019	59.29	94.66	0.12	d__Bacteria;p__Bacillota_A;c__Clostridia;o__Oscillospirales;f__Ruminococcaceae;g__Ruthenibacterium;s__
HJ1.bin.27	206	1279481	0	6211.07	8203	2964	44709	2006	37.5	83.58	2.65	d__Bacteria;p__Pseudomonadota;c__Alphaproteobacteria;o__UBA3830;f__UBA3830;g__UBA3830;s__
FDSW210084421_12MC.bin.88	38	2027151	0	53346.1	87904	24915	343077	2948	53.02	99.46	0.04	d__Bacteria;p__Bacteroidota;c__Bacteroidia;o__Bacteroidales;f__Muribaculaceae;g__CAG-485;s__
MF8.bin.99	85	764559	0	8994.81	11713	4828	24861	2351	46.43	84.52	1.63	d__Bacteria;p__Pseudomonadota;c__Alphaproteobacteria;o__Rs-D84;f__Rs-D84;g__Enterousia;s__
SRR21474244.bin.73	84	2645486	0	31493.9	52051	17759	264634	2069	60.44	86.27	2.65	d__Bacteria;p__Bacillota_A;c__Clostridia;o__Oscillospirales;f__Oscillospiraceae;g__Pelethomonas;s__
SRR11425453.bin.31	49	2409460	0	49172.7	66620	29776	191145	2244	53.1	85.65	0.09	d__Bacteria;p__Bacteroidota;c__Bacteroidia;o__Bacteroidales;f__Muribaculaceae;g__JAGBWK01;s__JAGBWK01 sp014801075
S5.bin.18	92	2654342	0	28851.5	45251	13581	131311	2251	50.1	94.25	0.27	d__Bacteria;p__Bacteroidota;c__Bacteroidia;o__Bacteroidales;f__Muribaculaceae;g__CAG-485;s__
BV19.bin.6	22	2144880	0	97494.6	143432	50412	236595	2620	56.53	92.3	0.11	d__Bacteria;p__Bacteroidota;c__Bacteroidia;o__Bacteroidales;f__Muribaculaceae;g__UBA3263;s__
ERR3357637.bin.106	91	3564564	0	39171	68958	22313	206132	2465	46.72	87.29	0.56	d__Bacteria;p__Bacillota_A;c__Clostridia;o__Lachnospirales;f__Lachnospiraceae;g__RGIG4057;s__RGIG4057 sp910577675
SRR21474240.bin.2	507	3082980	0	6080.83	7139	3173	30085	2009	47.25	84.4	1.75	d__Bacteria;p__Bacillota_A;c__Clostridia;o__Lachnospirales;f__Lachnospiraceae;g__RGIG8607;s__
RNX8.bin.27	93	3206708	0	34480.7	59515	15901	191088	2248	44.57	89.6	0.1	d__Bacteria;p__Bacillota_A;c__Clostridia;o__Lachnospirales;f__Lachnospiraceae;g__Blautia_A;s__Blautia_A sp019416265
BV9.H.bin.49	192	2571221	0	13391.8	22653	5950	86832	2001	65.23	83.78	4.31	d__Bacteria;p__Desulfobacterota;c__Desulfovibrionia;o__Desulfovibrionales;f__Desulfovibrionaceae;g__Desulfovibrio;s__
HJ11.bin.73	23	1786614	0	77678.9	103461	54775	214514	11587	60.44	96.96	0.04	d__Bacteria;p__Actinomycetota;c__Coriobacteriia;o__Coriobacteriales;f__Eggerthellaceae;g__ZJ304;s__
HJX8.bin.24	160	2327995	0	14550	19757	7369	59376	2178	31.23	94.62	0.99	d__Bacteria;p__Deferribacterota;c__Deferribacteres;o__Deferribacterales;f__Mucispirillaceae;g__Mucispirillum;s__
SRR11425465.bin.58	111	1202633	0	10834.5	17107	4442	69025	2071	47.28	87.69	2.67	d__Bacteria;p__Bacillota_A;c__Clostridia;o__Christensenellales;f__Borkfalkiaceae;g__Coproplasma;s__Coproplasma sp014805025
SRR21474233.bin.77	111	2645679	0	23835	40459	11866	117722	2153	50.4	90.37	2.17	d__Bacteria;p__Bacillota_A;c__Clostridia;o__Oscillospirales;f__Ruminococcaceae;g__CAG-115;s__
RN19.bin.9	161	1926569	0	11966.3	20058	4837	101995	2000	47.75	90.48	1.03	d__Bacteria;p__Bacillota_A;c__Clostridia;o__Oscillospirales;f__Ruminococcaceae;g__Negativibacillus;s__
SRR14411308.bin.15	259	1873542	0	7233.75	10072	3287	38158	2009	57.15	89.21	1.63	d__Bacteria;p__Bacteroidota;c__Bacteroidia;o__Bacteroidales;f__Muribaculaceae;g__UBA3263;s__UBA3263 sp002490725
SRR11425432.bin.41	255	2563814	0	10054.2	14271	4846	63261	2011	57.48	89.52	0.7	d__Bacteria;p__Bacteroidota;c__Bacteroidia;o__Bacteroidales;f__Muribaculaceae;g__Duncaniella;s__
SRR21350782.bin.9	314	2103179	0	6698.02	8597	3325	41794	2008	51.71	84.3	2.08	d__Bacteria;p__Bacteroidota;c__Bacteroidia;o__Bacteroidales;f__Muribaculaceae;g__Paramuribaculum;s__
S5.bin.64	237	2897321	0	12225	18600	5750	72627	2071	49.38	95.88	1.8	d__Bacteria;p__Bacteroidota;c__Bacteroidia;o__Bacteroidales;f__Muribaculaceae;g__Duncaniella;s__Duncaniella sp910578445
MF18.bin.22	296	2131858	0	7202.22	8711	3784	29922	2003	51.1	84.47	1.9	d__Bacteria;p__Bacteroidota;c__Bacteroidia;o__Bacteroidales;f__Muribaculaceae;g__CAG-873;s__
BV21.bin.48	147	2871947	0	19537	29571	9955	114686	2051	44.13	96.33	3.58	d__Bacteria;p__Bacillota_A;c__Clostridia;o__Lachnospirales;f__Lachnospiraceae;g__Eubacterium_F;s__
SRR23368217.bin.53	246	1599129	0	6500.52	7994	3246	35757	2006	37.18	94.76	2.67	d__Bacteria;p__Bacillota;c__Bacilli;o__RFN20;f__CAG-826;g__;s__
SRR11852049.bin.25	197	2401175	0	12188.7	17994	5617	63789	2013	57	80.96	3.57	d__Bacteria;p__Bacteroidota;c__Bacteroidia;o__Bacteroidales;f__Bacteroidaceae;g__UBA4372;s__
DF12.bin.1	194	2654217	0	13681.5	22408	6454	78863	2001	47.94	87.08	4.2	d__Bacteria;p__Bacteroidota;c__Bacteroidia;o__Bacteroidales;f__Muribaculaceae;g__CAG-485;s__
RNX7.bin.24	47	4218851	0	89762.8	150941	50213	368793	2347	49.51	98.38	0.45	d__Bacteria;p__Bacillota_A;c__Clostridia;o__Lachnospirales;f__Lachnospiraceae;g__UBA3282;s__
SRR11425453.bin.20	80	1972469	0	24655.9	37740	12504	116587	2288	47.29	82.45	0.48	d__Bacteria;p__Bacteroidota;c__Bacteroidia;o__Bacteroidales;f__Muribaculaceae;g__CAG-485;s__CAG-485 sp014803765
FDSW210084435_8.bin.68	37	1886252	0	50979.8	112953	20154	368835	4204	63.97	95.28	0.14	d__Bacteria;p__Bacillota_A;c__Clostridia;o__Oscillospirales;f__Oscillospiraceae;g__MGBC124762;s__
HJ7.bin.157	128	3569772	0	27888.8	43966	14913	142852	2282	48.83	84.69	1.67	d__Bacteria;p__Bacillota_A;c__Clostridia;o__Lachnospirales;f__Lachnospiraceae;g__UBA3282;s__
SRR13490889.bin.89	39	2507681	0	64299.5	130008	33588	232713	4214	58.66	99.08	0.26	d__Bacteria;p__Verrucomicrobiota;c__Verrucomicrobiae;o__Verrucomicrobiales;f__Akkermansiaceae;g__Akkermansia;s__
M15.bin.61	481	3767319	0	7832.26	10210	3692	40748	2008	42.42	89.85	3.31	d__Bacteria;p__Bacteroidota;c__Bacteroidia;o__Bacteroidales;f__Marinifilaceae;g__Butyricimonas;s__Butyricimonas virosa
HJ16.bin.150	293	2584763	0	8821.72	12021	4462	35758	2008	50.46	92.01	2.14	d__Bacteria;p__Bacillota_A;c__Clostridia;o__Lachnospirales;f__Lachnospiraceae;g__UBA3282;s__UBA3282 sp910587095
BV1.bin.123	136	1871745	0	13762.8	18099	7242	68876	2019	45.24	80.49	0.61	d__Bacteria;p__Bacillota_A;c__Clostridia;o__Lachnospirales;f__Lachnospiraceae;g__RGIG4733;s__
HJX1.bin.91	23	2040873	0	88733.6	133846	48539	287579	7024	63.36	96.77	1.72	d__Bacteria;p__Bacteroidota;c__Bacteroidia;o__Bacteroidales;f__Rikenellaceae;g__Alistipes;s__
ERR3357637.bin.30	150	1983762	0	13225.1	20567	6097	74160	2110	40.21	98.9	0.29	d__Bacteria;p__Bacillota;c__Bacilli;o__Lactobacillales;f__Lactobacillaceae;g__Ligilactobacillus;s__Ligilactobacillus murinus
RF2.bin.100	14	1751346	0	125096	202287	85008	543395	2825	45.02	100	0.3	d__Bacteria;p__Bacillota_A;c__Clostridia;o__Oscillospirales;f__Ruminococcaceae;g__RGIG3102;s__
ERR3357630.bin.63	141	3834753	0	27196.8	46193	13718	163088	2026	49.21	92.67	0.8	d__Bacteria;p__Bacillota_A;c__Clostridia;o__Lachnospirales;f__Lachnospiraceae;g__Choladocola;s__Choladocola sp009774145
HJ11.bin.224	47	2278990	0	48489.2	66973	28127	148358	3523	51.51	81.3	0	d__Bacteria;p__Bacteroidota;c__Bacteroidia;o__Bacteroidales;f__Muribaculaceae;g__JAGBWK01;s__
BSTS15.bin.94	203	1899880	0	9359.01	13268	4309	55115	2019	50.42	81.79	3.9	d__Bacteria;p__Bacteroidota;c__Bacteroidia;o__Bacteroidales;f__Muribaculaceae;g__CAG-485;s__
ERR3357637.bin.37	103	3600317	0	34954.5	54141	15982	273160	2391	53.23	90.8	0.58	d__Bacteria;p__Bacillota_A;c__Clostridia;o__Lachnospirales;f__Lachnospiraceae;g__UBA3402;s__UBA3402 sp910577935
SRR23368210.bin.10	193	1864077	0	9658.43	15016	4090	71787	2001	28.06	90.53	4.56	d__Bacteria;p__Bacillota;c__Bacilli;o__RF39;f__UBA660;g__UBA5578;s__
RNX2.bin.55	54	2299366	0	42580.8	67820	19716	307799	3037	45.84	85.16	0.25	d__Bacteria;p__Bacteroidota;c__Bacteroidia;o__Bacteroidales;f__Bacteroidaceae;g__UBA4372;s__
DF3.bin.33	61	2129906	0	34916.5	50972	17838	206945	2602	50.51	89.94	1.13	d__Bacteria;p__Bacteroidota;c__Bacteroidia;o__Bacteroidales;f__Muribaculaceae;g__UBA3263;s__
HJ18.bin.47	269	1679858	0	6244.83	7892	3322	27856	2003	61.46	80.07	1.7	d__Bacteria;p__Actinomycetota;c__Coriobacteriia;o__Coriobacteriales;f__Eggerthellaceae;g__D16-63;s__
ERR3357633.bin.61	19	1424673	0	74982.8	121660	35262	210445	6311	46.55	91.98	0.02	d__Bacteria;p__Bacillota_A;c__Clostridia;o__Christensenellales;f__Borkfalkiaceae;g__Coproplasma;s__Coproplasma sp910577555
H1377	36	3949661	5531	109713	215900	66421	394681	650	38.67	100	0.29	d__Bacteria;p__Pseudomonadota;c__Gammaproteobacteria;o__Enterobacterales;f__Enterobacteriaceae;g__Proteus;s__Proteus mirabilis
SRR21350778.bin.7	93	2185823	0	23503.5	36422	12927	138147	2020	47.38	95.11	0.95	d__Bacteria;p__Bacteroidota;c__Bacteroidia;o__Bacteroidales;f__Muribaculaceae;g__CAG-485;s__
RN17.bin.49	25	2376007	0	95040.3	195036	55889	316964	3101	38.76	99.31	2.28	d__Bacteria;p__Bacillota_A;c__Clostridia;o__Oscillospirales;f__Acutalibacteraceae;g__Eubacterium_R;s__Eubacterium_R sp910577195
SRR10605901.bin.1	77	2731136	0	35469.3	55435	15632	192733	2402	51.16	99.06	0.62	d__Bacteria;p__Bacteroidota;c__Bacteroidia;o__Bacteroidales;f__Muribaculaceae;g__CAG-873;s__
HJ13.bin.60	251	4588770	0	18282	35158	8182	181806	2021	41.88	89.76	3.12	d__Bacteria;p__Bacteroidota;c__Bacteroidia;o__Bacteroidales;f__Bacteroidaceae;g__Bacteroides;s__
SRR14411307.bin.7	203	2648966	0	13049.1	20698	5762	63763	2064	52.3	86.94	2.75	d__Bacteria;p__Bacteroidota;c__Bacteroidia;o__Bacteroidales;f__Muribaculaceae;g__Duncaniella;s__
BV23.bin.82	100	2085840	0	20858.4	29064	10324	103705	2094	55.9	94.66	0.55	d__Bacteria;p__Desulfobacterota;c__Desulfovibrionia;o__Desulfovibrionales;f__Desulfovibrionaceae;g__Desulfovibrio;s__
RN9.bin.19	50	774318	0	15486.4	18119	9148	67788	2020	45.1	83.42	2.41	d__Bacteria;p__Patescibacteria;c__Saccharimonadia;o__Saccharimonadales;f__Nanosyncoccaceae;g__Nanosyncoccus;s__
BSTS1.bin.165	158	1365830	0	8644.49	12424	3950	51456	2089	55.86	85.55	3.4	d__Bacteria;p__Actinomycetota;c__Coriobacteriia;o__Coriobacteriales;f__Eggerthellaceae;g__MGBC163016;s__
BV14.H.bin.69	31	2937316	0	94752.1	138024	48659	270562	4015	43.51	97.73	2.59	d__Bacteria;p__Bacillota_A;c__Clostridia;o__Lachnospirales;f__Lachnospiraceae;g__NK4A136;s__
SRR23368203.bin.3	125	1975052	0	15800.4	23157	7716	70123	2271	52.56	93.42	0.16	d__Bacteria;p__Bacteroidota;c__Bacteroidia;o__Bacteroidales;f__Muribaculaceae;g__JAJPXC01;s__
SRR11425464.bin.24	304	2139526	0	7037.91	8990	3634	36151	2001	48.9	90.62	2.72	d__Bacteria;p__Bacteroidota;c__Bacteroidia;o__Bacteroidales;f__Muribaculaceae;g__CAG-873;s__
ERR3357628.bin.38	270	4686510	0	17357.5	24348	8429	180514	2045	42.93	92.52	0.22	d__Bacteria;p__Bacteroidota;c__Bacteroidia;o__Bacteroidales;f__Bacteroidaceae;g__Bacteroides;s__Bacteroides acidifaciens
RNX1.bin.125	63	2817485	0	44722	58885	31664	134774	2763	58.6	98.95	0.01	d__Bacteria;p__Bacteroidota;c__Bacteroidia;o__Bacteroidales;f__Muribaculaceae;g__CAG-873;s__
SRR9205169.bin.44	145	2871202	0	19801.4	50226	8030	171801	2050	30.77	88.46	0.92	d__Bacteria;p__Bacillota_A;c__Clostridia;o__Lachnospirales;f__Anaerotignaceae;g__Coprocola;s__Coprocola sp910587735
SRR21350689.bin.10	178	2910963	0	16353.7	27133	7523	91474	2020	46.44	99.88	1.38	d__Bacteria;p__Bacteroidota;c__Bacteroidia;o__Bacteroidales;f__Muribaculaceae;g__Duncaniella;s__
SRR11425440.bin.45	106	857005	0	8084.95	10493	3538	37627	2008	45.19	89.56	0	d__Bacteria;p__Pseudomonadota;c__Alphaproteobacteria;o__Rs-D84;f__Rs-D84;g__Enterousia;s__
HJ16.bin.98	238	2187814	0	9192.5	12506	4240	43863	2058	46.18	88.16	0.05	d__Bacteria;p__Bacillota_A;c__Clostridia;o__Oscillospirales;f__Oscillospiraceae;g__;s__
RF4.bin.13	202	2371152	0	11738.4	18840	4780	76679	2002	47.21	80.51	2.1	d__Bacteria;p__Bacillota_A;c__Clostridia;o__Lachnospirales;f__Lachnospiraceae;g__CAG-317;s__
SRR13490894.bin.27	61	3311690	0	54290	117086	25119	203739	3341	47.35	99.28	0.2	d__Bacteria;p__Bacteroidota;c__Bacteroidia;o__Bacteroidales;f__Marinifilaceae;g__Odoribacter;s__
S7.bin.61	204	1669662	0	8184.62	12200	3700	62242	2010	61.47	87.73	2.02	d__Bacteria;p__Actinomycetota;c__Coriobacteriia;o__Coriobacteriales;f__Eggerthellaceae;g__MGBC163016;s__
ERR3357644.bin.26	309	4112966	0	13310.6	17664	6714	81482	2060	54.48	85.41	2.58	d__Bacteria;p__Bacillota_A;c__Clostridia;o__Lachnospirales;f__Lachnospiraceae;g__Ventrimonas;s__Ventrimonas sp910577765
SRR23368206.bin.64	230	2885850	0	12547.2	20164	5600	78217	2010	61.64	92.89	2.71	d__Bacteria;p__Bacillota_A;c__Clostridia;o__Oscillospirales;f__Oscillospiraceae;g__Enterenecus;s__
ERR3357644.bin.29	308	2513810	0	8161.72	10232	4191	31969	2080	52.54	81.62	2.47	d__Bacteria;p__Bacillota_A;c__Clostridia;o__Lachnospirales;f__Lachnospiraceae;g__MGBC164599;s__MGBC164599 sp910575625
BV25.bin.12	378	2146265	0	5677.95	6936	2939	25750	2013	54.7	90.52	2.14	d__Bacteria;p__Bacillota_A;c__Clostridia;o__Oscillospirales;f__Ruminococcaceae;g__Ruminiclostridium_E;s__
BSTS1.bin.65	125	2225857	0	17806.9	24798	9495	71132	2078	45.02	80.13	1.14	d__Bacteria;p__Bacillota_A;c__Clostridia;o__Lachnospirales;f__Lachnospiraceae;g__;s__
MFY41	173	4934326	0	28522.1	157009	42471	429653	100	49.77	100	0.41	d__Bacteria;p__Pseudomonadota;c__Gammaproteobacteria;o__Enterobacterales;f__Enterobacteriaceae;g__Escherichia;s__Escherichia albertii
M12.bin.31	94	2933302	0	31205.3	56462	16340	174242	2001	43.3	94.94	1.51	d__Bacteria;p__Bacillota_A;c__Clostridia;o__Lachnospirales;f__Lachnospiraceae;g__Ruminococcus_B;s__Ruminococcus_B gnavus
BSTS18.bin.109	154	1412190	0	9170.06	13180	4306	42607	2034	56.07	85.22	0.98	d__Bacteria;p__Actinomycetota;c__Coriobacteriia;o__Coriobacteriales;f__Eggerthellaceae;g__MGBC163016;s__
SRR13490891.bin.38	192	4720950	0	24588.3	54434	10610	160555	2039	42.28	92.41	2.5	d__Bacteria;p__Bacillota_A;c__Clostridia;o__Lachnospirales;f__Lachnospiraceae;g__CAG-95;s__
SRR11425447.bin.27	172	2546595	0	14805.8	22723	6681	72179	2019	47.55	85.82	2.74	d__Bacteria;p__Bacteroidota;c__Bacteroidia;o__Bacteroidales;f__Muribaculaceae;g__CAG-873;s__
SRR21350751.bin.7	299	3127041	0	10458.3	19051	3820	104803	2017	47.89	90.64	4.07	d__Bacteria;p__Bacteroidota;c__Bacteroidia;o__Bacteroidales;f__Muribaculaceae;g__CAG-485;s__
SRR14411341.bin.6	86	2762592	0	32123.2	42152	16371	114822	2712	43.65	89.63	0	d__Bacteria;p__Bacillota_A;c__Clostridia;o__Lachnospirales;f__Lachnospiraceae;g__Ruminococcus_B;s__Ruminococcus_B gnavus
RF2.bin.106	33	1212877	0	36753.8	49844	18700	214690	6504	45.1	86.22	0.21	d__Bacteria;p__Bacillota_A;c__Clostridia;o__Peptostreptococcales;f__Anaerovoracaceae;g__RUG099;s__
HJ13.bin.154	5	1736956	0	347391	948508	246447	948508	81173	52.78	99.99	0	d__Bacteria;p__Actinomycetota;c__Coriobacteriia;o__Coriobacteriales;f__Eggerthellaceae;g__Anaerotardibacter;s__
ERR3357622.bin.17	55	1598877	0	29070.5	47523	10900	142743	2980	48.28	97.1	2.14	d__Bacteria;p__Bacillota_A;c__Clostridia;o__Christensenellales;f__Borkfalkiaceae;g__Coproplasma;s__Coproplasma sp910586035
BV24.bin.84	39	3267128	0	83772.5	148761	40193	273511	3213	48.53	98.02	0.01	d__Bacteria;p__Bacillota_A;c__Clostridia;o__Lachnospirales;f__Lachnospiraceae;g__Acetatifactor;s__
SRR10605900.bin.11	253	1658504	0	6555.35	8055	3224	34736	2022	37.86	89.36	1.81	d__Bacteria;p__Campylobacterota;c__Campylobacteria;o__Campylobacterales;f__Helicobacteraceae;g__Helicobacter_C;s__Helicobacter_C sp000765665
RNX1.bin.159	39	2199611	0	56400.3	98680	40205	245595	2377	35.05	100	0.71	d__Bacteria;p__Bacillota;c__Bacilli;o__Lactobacillales;f__Lactobacillaceae;g__Lactobacillus;s__
RN3.bin.150	97	3212626	0	33119.9	55983	16440	235743	2710	50.52	82.56	4.04	d__Bacteria;p__Bacteroidota;c__Bacteroidia;o__Bacteroidales;f__Bacteroidaceae;g__Bacteroides;s__
MFY42	54	4794269	0	88782.8	517147	138015	1330141	101	55.06	100	0.07	d__Bacteria;p__Pseudomonadota;c__Gammaproteobacteria;o__Enterobacterales;f__Enterobacteriaceae;g__Enterobacter;s__Enterobacter kobei
HJ11.bin.182	90	1165470	0	12949.7	20712	6005	61951	2058	43.48	97.07	0.22	d__Bacteria;p__Pseudomonadota;c__Alphaproteobacteria;o__UBA3830;f__UBA3830;g__;s__
RNX4.bin.86	89	2430855	0	27313	40654	14374	150954	2133	55.45	94.89	0.27	d__Bacteria;p__Bacteroidota;c__Bacteroidia;o__Bacteroidales;f__Muribaculaceae;g__UBA3263;s__
FDSW210084433_6.bin.94	45	1217803	0	27062.3	50745	11359	186406	2136	30.81	91.9	4.45	d__Bacteria;p__Bacillota_A;c__Clostridia;o__TANB77;f__CAG-508;g__RGIG8482;s__
ERR3357633.bin.24	123	2032999	0	16528.5	27561	7236	182630	2164	29.04	94.2	2.26	d__Bacteria;p__Bacillota_A;c__Clostridia;o__TANB77;f__CAG-508;g__CAG-269;s__
ERR3357620.bin.64	104	2324434	0	22350.3	33997	9758	97340	2227	53.14	97.22	0.45	d__Bacteria;p__Bacteroidota;c__Bacteroidia;o__Bacteroidales;f__Muribaculaceae;g__CAG-873;s__CAG-873 sp910578365
BV23.bin.117	29	1029438	0	35497.9	41383	20391	123704	7207	48.3	95.7	0.11	d__Bacteria;p__Actinomycetota;c__Coriobacteriia;o__Coriobacteriales;f__Atopobiaceae;g__MGBC105563;s__
SRR21350753.bin.1	217	1747327	0	8052.2	11199	3377	109631	2003	34.98	90.83	0.92	d__Bacteria;p__Bacillota;c__Bacilli;o__Lactobacillales;f__Lactobacillaceae;g__Lactobacillus;s__
BV18.H.bin.16	171	2134200	0	12480.7	19926	5708	61693	2163	46.91	92.86	1.36	d__Bacteria;p__Bacillota_A;c__Clostridia;o__Oscillospirales;f__Ruminococcaceae;g__Ruminococcus;s__
SRR9205135.bin.22	96	2427848	0	25290.1	34712	14983	84004	2212	64.37	81.59	2.01	d__Bacteria;p__Bacillota_A;c__Clostridia;o__Oscillospirales;f__Oscillospiraceae;g__Pelethomonas;s__Pelethomonas sp910577915
MF9.bin.104	100	2508818	0	25088.2	35528	12673	123946	2033	58.9	86.52	0.19	d__Bacteria;p__Bacillota_A;c__Clostridia;o__Oscillospirales;f__Oscillospiraceae;g__JAMPGF01;s__
FDSW210084431_4.bin.85	61	972996	0	15950.8	28619	8060	60485	2070	28.03	89.98	0.91	d__Bacteria;p__Bacillota;c__Bacilli;o__RF39;f__UBA660;g__SIG200;s__
HJ8.bin.158	37	990293	0	26764.7	62573	14401	180839	2051	49.76	87.18	0.09	d__Bacteria;p__Actinomycetota;c__Coriobacteriia;o__Coriobacteriales;f__Atopobiaceae;g__MGBC105563;s__
MF10.bin.104	137	1735285	0	12666.3	18299	5722	98509	2015	63.58	80.05	1.08	d__Bacteria;p__Bacillota_A;c__Clostridia;o__Oscillospirales;f__Oscillospiraceae;g__MGBC124762;s__
SRR13490894.bin.68	34	1485125	0	43680.2	76673	19307	219550	2873	53.28	94.42	0.32	d__Bacteria;p__Elusimicrobiota;c__Elusimicrobia;o__Elusimicrobiales;f__Elusimicrobiaceae;g__Avelusimicrobium;s__
RN16.bin.81	210	2611194	0	12434.3	19188	6181	90590	2021	63.43	89.85	2.73	d__Bacteria;p__Actinomycetota;c__Coriobacteriia;o__Coriobacteriales;f__Eggerthellaceae;g__Adlercreutzia;s__Adlercreutzia equolifaciens
HJ14.bin.238	81	2501226	0	30879.3	40560	16191	132578	3402	50.14	89.83	0.48	d__Bacteria;p__Bacteroidota;c__Bacteroidia;o__Bacteroidales;f__Marinifilaceae;g__Odoribacter;s__
SRR14411283.bin.1	288	1634782	0	5676.33	6971	2772	31098	2000	52.56	91.23	0.74	d__Bacteria;p__Bacteroidota;c__Bacteroidia;o__Bacteroidales;f__P3;g__Pullibacteroides;s__
SRR21474244.bin.27	322	2734514	0	8492.28	11592	3955	41960	2000	51.08	80.56	3.98	d__Bacteria;p__Bacillota_A;c__Clostridia;o__Lachnospirales;f__Lachnospiraceae;g__UBA3282;s__
RNX5.bin.28	71	2383962	0	33576.9	72448	16831	234575	2004	29.75	100	3.03	d__Bacteria;p__Bacillota;c__Bacilli;o__Erysipelotrichales;f__Coprobacillaceae;g__MGBC140090;s__
SRR23368219.bin.21	100	3023405	0	30234	59894	15377	146318	2061	59.36	93.65	1.06	d__Bacteria;p__Bacillota_A;c__Clostridia;o__Christensenellales;f__CAG-74;g__UBA11524;s__
SRR21474235.bin.39	286	1785876	0	6244.32	7642	2957	44465	2015	50.37	81.77	0.71	d__Bacteria;p__Bacillota_A;c__Clostridia;o__Christensenellales;f__Pumilibacteraceae;g__Pumilibacter;s__
RN15.bin.3	32	2429530	0	75922.8	186389	37966	269644	2175	45.56	94	0.28	d__Bacteria;p__Bacillota_A;c__Clostridia;o__Lachnospirales;f__Lachnospiraceae;g__JAAYNV01;s__
FDSW210084434_7.bin.73	28	2641612	0	94343.3	124015	48811	504261	11341	38.39	99.98	0.41	d__Bacteria;p__Bacillota_A;c__Clostridia;o__Lachnospirales;f__Lachnospiraceae;g__Wujia;s__
SRR14411287.bin.19	171	2633189	0	15398.8	23468	7491	123850	2042	49.04	95.99	0.96	d__Bacteria;p__Bacteroidota;c__Bacteroidia;o__Bacteroidales;f__Muribaculaceae;g__Muribaculum;s__Muribaculum sp910578835
HJ2.bin.66	41	2297516	0	56037	143971	27417	330685	2010	58.83	87.61	0.01	d__Bacteria;p__Bacillota_A;c__Clostridia;o__Oscillospirales;f__Acutalibacteraceae;g__Acutalibacter;s__Acutalibacter sp910587995
BV28.bin.3	41	1916276	0	46738.4	76908	24739	136378	2705	46.64	82.24	0.1	d__Bacteria;p__Bacteroidota;c__Bacteroidia;o__Bacteroidales;f__Muribaculaceae;g__CAG-485;s__
BV1.bin.30	72	2022175	0	28085.8	41920	15672	106690	2182	59.43	90.95	0.2	d__Bacteria;p__Bacteroidota;c__Bacteroidia;o__Bacteroidales;f__Rikenellaceae;g__Alistipes;s__
BSTS11.bin.28	316	2039731	0	6454.84	7763	3427	30275	2024	47.84	84.13	2.04	d__Bacteria;p__Spirochaetota;c__Spirochaetia;o__Treponematales;f__Treponemataceae;g__Treponema_D;s__
SRR21474244.bin.47	136	1779347	0	13083.4	18190	5776	98522	2248	54.4	86.99	0.76	d__Bacteria;p__Bacteroidota;c__Bacteroidia;o__Bacteroidales;f__Muribaculaceae;g__UBA3263;s__
SRR13490894.bin.35	37	1683317	0	45495.1	72643	20060	173152	2050	37.58	100	0.78	d__Bacteria;p__Pseudomonadota;c__Alphaproteobacteria;o__RF32;f__UBA3637;g__RGIG4140;s__
HJX5.bin.15	107	2438440	0	22789.2	44328	10114	227169	2029	51.98	94.61	0.12	d__Bacteria;p__Desulfobacterota;c__Desulfovibrionia;o__Desulfovibrionales;f__Desulfovibrionaceae;g__Desulfovibrio;s__
SRR21350766.bin.7	152	2445461	0	16088.6	21512	8861	80155	2100	57.4	96.71	0.69	d__Bacteria;p__Verrucomicrobiota;c__Verrucomicrobiae;o__Verrucomicrobiales;f__Akkermansiaceae;g__Akkermansia;s__
HJ7.bin.153	28	1725037	0	61608.5	91803	39279	167514	5319	37.54	100	0.02	d__Bacteria;p__Campylobacterota;c__Campylobacteria;o__Campylobacterales;f__Helicobacteraceae;g__Helicobacter_D;s__
SRR14411311.bin.2	328	2274150	0	6933.38	9430	3061	50430	2001	34.36	88.52	2.03	d__Bacteria;p__Bacillota_A;c__Clostridia;o__Oscillospirales;f__Ruminococcaceae;g__Ruminococcus;s__
RNX1.bin.78	132	3494022	0	26469.9	47439	12343	134355	2119	45.48	93.46	0.94	d__Bacteria;p__Bacteroidota;c__Bacteroidia;o__Bacteroidales;f__Marinifilaceae;g__Butyricimonas;s__
M13.bin.127	129	2032767	0	15757.9	25457	7282	94788	2106	52.65	92.47	1.31	d__Bacteria;p__Bacteroidota;c__Bacteroidia;o__Bacteroidales;f__Muribaculaceae;g__CAG-485;s__CAG-485 sp900556595
RF5.bin.22	118	1736395	0	14715.2	21898	6498	110511	2094	58.15	80.23	0.2	d__Bacteria;p__Bacillota_A;c__Clostridia;o__Oscillospirales;f__Oscillospiraceae;g__Faecousia;s__
H171_2	46	6559430	999	142596	442536	82275	1251165	572	50.03	100	0.98	d__Bacteria;p__Bacillota;c__Bacilli;o__Paenibacillales;f__Paenibacillaceae;g__Paenibacillus_B;s__Paenibacillus_B apiarius
S1.bin.44	142	1517405	0	10686	15714	5174	57326	2000	64.08	94.9	0	d__Bacteria;p__Actinomycetota;c__Coriobacteriia;o__Coriobacteriales;f__Eggerthellaceae;g__MGBC163016;s__
BV25.bin.25	71	3299037	0	46465.3	99118	25379	275274	2391	43.83	86.97	2.45	d__Bacteria;p__Bacteroidota;c__Bacteroidia;o__Bacteroidales;f__Muribaculaceae;g__CAG-485;s__
DF18.bin.110	303	3050551	0	10067.8	15819	4055	57415	2004	36.32	99.33	3.65	d__Bacteria;p__Spirochaetota;c__GWE2-31-10;o__GWE2-31-10;f__GWE2-31-10;g__RGIG8597;s__
SRR23368205.bin.41	414	3020181	0	7295.12	8898	3801	37567	2004	49.06	87.64	0.25	d__Bacteria;p__Bacteroidota;c__Bacteroidia;o__Bacteroidales;f__UBA932;g__Cryptobacteroides;s__Cryptobacteroides sp900760425
SRR13890109.bin.3	163	4466296	0	27400.6	43159	12890	144193	2222	58.96	95.95	0.21	d__Bacteria;p__Pseudomonadota;c__Gammaproteobacteria;o__Pseudomonadales;f__Pseudomonadaceae;g__Pseudomonas_E;s__Pseudomonas_E lundensis
M19.bin.60	45	3875430	0	86120.7	152428	48687	318924	2175	51.57	86	0.73	d__Bacteria;p__Bacillota_A;c__Clostridia;o__Lachnospirales;f__Lachnospiraceae;g__Choladocola;s__
SRR21474242.bin.47	71	2888399	0	40681.7	72886	18717	179368	2540	57.78	86.26	0.39	d__Bacteria;p__Bacteroidota;c__Bacteroidia;o__Bacteroidales;f__Muribaculaceae;g__CAG-485;s__
BV13.bin.22	92	2006819	0	21813.2	30895	11714	81369	2434	47.35	80.9	0.23	d__Bacteria;p__Bacteroidota;c__Bacteroidia;o__Bacteroidales;f__Bacteroidaceae;g__Prevotella;s__
RN6.bin.42	24	1910718	0	79613.2	194647	45591	308824	2478	34.36	100	0.12	d__Bacteria;p__Bacillota;c__Bacilli;o__Lactobacillales;f__Lactobacillaceae;g__Lactobacillus;s__Lactobacillus johnsonii
BSTS3.bin.105	63	2351263	0	37321.6	58848	19823	174409	3332	56.8	91.49	0.56	d__Bacteria;p__Bacillota_A;c__Clostridia;o__Christensenellales;f__CAG-74;g__HGM11604;s__
MF3.bin.158	30	1470506	0	49016.9	96260	24627	189599	2083	49.05	80.25	0.25	d__Bacteria;p__Bacillota_A;c__Clostridia;o__Christensenellales;f__Pumilibacteraceae;g__Anaerocaecibacter;s__
BV23.bin.116	30	2317211	0	77240.4	110343	30289	320967	13682	43.35	94.22	2.24	d__Bacteria;p__Bacillota_A;c__Clostridia;o__UMGS1883;f__UMGS1883;g__JAFLUQ01;s__
RNX1.bin.146	99	2713093	0	27405	52542	13811	151026	2194	62.4	85.37	2.56	d__Bacteria;p__Bacillota_A;c__Clostridia;o__Oscillospirales;f__Oscillospiraceae;g__Enterenecus;s__Enterenecus sp910584835
SRR13490894.bin.60	169	1966839	0	11638.1	16880	5273	58831	2019	52.85	84.14	0.42	d__Bacteria;p__Bacteroidota;c__Bacteroidia;o__Bacteroidales;f__Rikenellaceae;g__Alistipes;s__
M17.bin.67	28	2281398	0	81478.5	124334	42145	233303	12184	45.56	84.22	0.15	d__Bacteria;p__Bacillota_A;c__Clostridia;o__Lachnospirales;f__Anaerotignaceae;g__Anaerotignum;s__Anaerotignum lactatifermentans
FDSW210084435_8.bin.15	57	2803897	0	49191.2	86277	22577	270829	2149	42.34	97.7	0.37	d__Bacteria;p__Bacillota_A;c__Clostridia;o__Lachnospirales;f__Lachnospiraceae;g__HGM12587;s__
BV14.H.bin.50	138	2379262	0	17241	26049	9101	52753	2408	54.5	82.09	0.51	d__Bacteria;p__Bacteroidota;c__Bacteroidia;o__Bacteroidales;f__Muribaculaceae;g__Paramuribaculum;s__
BVI9.bin.71	167	2492423	0	14924.7	20106	6735	84753	2162	57.52	97.9	0.23	d__Bacteria;p__Desulfobacterota;c__Desulfovibrionia;o__Desulfovibrionales;f__Desulfovibrionaceae;g__Desulfovibrio;s__
ERR3357642.bin.43	81	3135778	0	38713.3	61881	19932	131241	3326	46.68	83.73	0.01	d__Bacteria;p__Bacteroidota;c__Bacteroidia;o__Bacteroidales;f__Bacteroidaceae;g__Bacteroides;s__Bacteroides sp002491635
M9.bin.15	95	2046909	0	21546.4	40375	10844	111691	2019	40.46	98.83	0	d__Bacteria;p__Desulfobacterota;c__Desulfovibrionia;o__Desulfovibrionales;f__Desulfovibrionaceae;g__Mailhella;s__
RNX6.bin.85	262	2067063	0	7889.55	10424	3554	40655	2003	59.58	82.82	0.64	d__Bacteria;p__Bacteroidota;c__Bacteroidia;o__Bacteroidales;f__Rikenellaceae;g__Rikenella;s__Rikenella sp910577125
DF18.bin.115	245	2381729	0	9721.34	14542	4332	42022	2013	47.78	80.14	1.48	d__Bacteria;p__Spirochaetota;c__Spirochaetia;o__Treponematales;f__Treponemataceae;g__Treponema_D;s__
MF8.bin.43	275	2373012	0	8629.13	11677	4062	45315	2006	65.96	85.4	3.35	d__Bacteria;p__Desulfobacterota;c__Desulfovibrionia;o__Desulfovibrionales;f__Desulfovibrionaceae;g__Desulfovibrio;s__
HXJS2.bin.123	74	1765864	0	23863	34818	11345	119928	2553	40.01	86.23	0.91	d__Bacteria;p__Bacillota;c__Bacilli;o__Lactobacillales;f__Lactobacillaceae;g__Ligilactobacillus;s__Ligilactobacillus sp910587695
HJ10.bin.31	28	2819259	0	100688	152627	47393	390750	2872	47.72	91.49	1.19	d__Bacteria;p__Bacteroidota;c__Bacteroidia;o__Bacteroidales;f__UBA932;g__Cryptobacteroides;s__
HJ11.bin.12	110	2459117	0	22355.6	41618	9187	211732	2040	53.73	98.98	2.14	d__Bacteria;p__Bacteroidota;c__Bacteroidia;o__Bacteroidales;f__Muribaculaceae;g__UBA7173;s__
BSTS17.bin.118	134	2155141	0	16083.1	24953	7140	80690	2315	48.2	89.46	3.59	d__Bacteria;p__Bacillota_A;c__Clostridia;o__Lachnospirales;f__Lachnospiraceae;g__UBA11774;s__
S7.bin.27	131	2002727	0	15288	24947	6771	122832	2038	41.45	99.78	0.44	d__Bacteria;p__Bacillota;c__Bacilli;o__Lactobacillales;f__Streptococcaceae;g__Streptococcus;s__
SRR23368216.bin.54	141	2175325	0	15427.8	32496	6220	92337	2130	51.91	89.69	2.28	d__Bacteria;p__Bacillota_A;c__Clostridia;o__Oscillospirales;f__Oscillospiraceae;g__Faecousia;s__
BSTS8.bin.122	302	1976211	0	6543.75	8712	3111	25532	2007	55.23	87.37	2.33	d__Bacteria;p__Desulfobacterota;c__Desulfovibrionia;o__Desulfovibrionales;f__Desulfovibrionaceae;g__Desulfovibrio;s__
SRR23368200.bin.16	21	1839826	0	87610.8	140355	78941	379574	2012	42.63	85.95	0.45	d__Bacteria;p__Bacillota_A;c__Clostridia;o__Oscillospirales;f__Acutalibacteraceae;g__CAKTEE01;s__
SRR11425449.bin.9	154	1618938	0	10512.6	14045	5287	38639	2006	52.72	92.22	1.42	d__Bacteria;p__Bacteroidota;c__Bacteroidia;o__Bacteroidales;f__P3;g__Pullibacteroides;s__Pullibacteroides sp014803485
BV12.bin.121	97	2681913	0	27648.6	41328	13233	157241	2356	47.49	87.22	0.83	d__Bacteria;p__Bacteroidota;c__Bacteroidia;o__Bacteroidales;f__Muribaculaceae;g__CAG-873;s__
BV4.bin.24	61	2286558	0	37484.6	51330	21117	132324	2147	51.26	91.28	0.83	d__Bacteria;p__Bacillota_A;c__Clostridia;o__Lachnospirales;f__Lachnospiraceae;g__Agathobacter;s__
SRR14411271.bin.24	270	2993669	0	11087.7	16380	5364	45450	2061	52.87	87.47	4.43	d__Bacteria;p__Bacteroidota;c__Bacteroidia;o__Bacteroidales;f__Muribaculaceae;g__Duncaniella;s__Duncaniella sp001689575
SRR21474242.bin.93	62	1887270	0	30439.8	43648	16598	144008	2369	51.77	80.88	0.13	d__Bacteria;p__Bacteroidota;c__Bacteroidia;o__Bacteroidales;f__Muribaculaceae;g__Duncaniella;s__
M20.bin.19	67	1283842	0	19161.8	34340	8439	98422	2105	32.89	95.35	0.26	d__Bacteria;p__Bacillota;c__Bacilli;o__Erysipelotrichales;f__Erysipelotrichaceae;g__CALUZH01;s__
RF16.bin.25	58	2498366	0	43075.3	69625	22232	153241	3166	53.42	97.58	0.05	d__Bacteria;p__Bacteroidota;c__Bacteroidia;o__Bacteroidales;f__UBA932;g__Cryptobacteroides;s__Cryptobacteroides sp000431015
MF11.bin.15	122	2328601	0	19086.9	31403	8570	142941	2097	50.09	92.52	3.46	d__Bacteria;p__Bacillota_A;c__Clostridia;o__Lachnospirales;f__Lachnospiraceae;g__UBA7050;s__
SRR14411334.bin.10	70	3040723	0	43438.9	74247	19750	230792	3360	49.46	99.99	0.09	d__Bacteria;p__Bacteroidota;c__Bacteroidia;o__Bacteroidales;f__Muribaculaceae;g__Duncaniella;s__Duncaniella sp014801945
FDSW210084435_8.bin.52	157	1936811	0	12336.4	16860	6152	52840	2056	59.48	84.31	0.19	d__Bacteria;p__Bacteroidota;c__Bacteroidia;o__Bacteroidales;f__Rikenellaceae;g__Alistipes;s__
BV21.bin.45	250	1830114	0	7320.46	9951	3625	29405	2006	57.13	83.01	0.77	d__Bacteria;p__Bacteroidota;c__Bacteroidia;o__Bacteroidales;f__Muribaculaceae;g__CAG-1031;s__
HJ3.bin.274	29	2844636	0	98090.9	158998	47346	349312	3202	52.74	93.48	0.1	d__Bacteria;p__Bacteroidota;c__Bacteroidia;o__Bacteroidales;f__Muribaculaceae;g__CAG-873;s__
SRR11425430.bin.7	49	4493019	0	91694.3	147931	49171	460814	2178	45.47	100	2.45	d__Bacteria;p__Bacillota_A;c__Clostridia;o__Lachnospirales;f__Lachnospiraceae;g__UBA3282;s__UBA3282 sp014804365
SRR13490896.bin.22	23	1145104	0	49787.1	89721	23812	167276	4332	48.97	92.35	0	d__Bacteria;p__Pseudomonadota;c__Alphaproteobacteria;o__Rs-D84;f__Rs-D84;g__Enterousia;s__
M17.bin.118	141	2219221	0	15739.2	25967	6788	94771	2014	54.83	99.79	0.06	d__Bacteria;p__Bacteroidota;c__Bacteroidia;o__Bacteroidales;f__Muribaculaceae;g__CAG-1031;s__CAG-1031 sp000431215
RF16.bin.87	53	1498575	0	28275	47073	14167	157601	2135	31.6	93.11	0.02	d__Bacteria;p__Campylobacterota;c__Campylobacteria;o__Campylobacterales;f__Helicobacteraceae;g__;s__
HJ17.bin.123	157	1616930	0	10298.9	14821	4530	45392	2005	65.47	92.85	0.1	d__Bacteria;p__Actinomycetota;c__Coriobacteriia;o__Coriobacteriales;f__Eggerthellaceae;g__D16-63;s__
BV21.bin.140	98	1935835	0	19753.4	28095	9744	79149	2351	53.54	85.2	0.08	d__Bacteria;p__Bacteroidota;c__Bacteroidia;o__Bacteroidales;f__Muribaculaceae;g__CAG-873;s__
H51	72	4859851	384	67497.9	180909	42566	376811	523	41.52	96.02	0.55	d__Bacteria;p__Bacteroidota;c__Bacteroidia;o__Bacteroidales;f__Bacteroidaceae;g__Bacteroides;s__
SRR11425452.bin.5	22	2043782	0	92899.2	191827	40752	329933	4294	55.43	97.37	0.07	d__Bacteria;p__Bacteroidota;c__Bacteroidia;o__Bacteroidales;f__P3;g__Pullibacteroides;s__Pullibacteroides sp014802725
SRR14411336.bin.38	61	2293761	0	37602.6	63370	17617	136788	2218	46.03	88.84	0.27	d__Bacteria;p__Bacteroidota;c__Bacteroidia;o__Bacteroidales;f__Muribaculaceae;g__CAG-485;s__CAG-485 sp014800895
DF17.bin.11	57	2455522	0	43079.3	69645	20941	181450	3852	51.58	94.04	3.89	d__Bacteria;p__Bacillota_A;c__Clostridia;o__Oscillospirales;f__Ruminococcaceae;g__CAG-115;s__
HJ19.bin.136	44	2597154	0	59026.2	81933	28968	200579	3873	50.19	99.11	0.25	d__Bacteria;p__Bacteroidota;c__Bacteroidia;o__Bacteroidales;f__Muribaculaceae;g__CAG-485;s__
HJ18.bin.83	60	2746617	0	45776.9	68652	21222	126168	7383	52.21	98.99	0.06	d__Bacteria;p__Bacteroidota;c__Bacteroidia;o__Bacteroidales;f__Muribaculaceae;g__Duncaniella;s__
RN17.bin.67	313	2455872	0	7846.24	10978	3602	48550	2015	59.5	89.23	1.46	d__Bacteria;p__Bacillota_A;c__Clostridia;o__Oscillospirales;f__Ruminococcaceae;g__Ruthenibacterium;s__
SRR6032586.bin.17	155	3432667	0	22146.2	35700	10546	95001	2032	49.7	80.6	0.07	d__Bacteria;p__Bacillota_A;c__Clostridia;o__Lachnospirales;f__Lachnospiraceae;g__UBA3282;s__UBA3282 sp910575775
SRR21350760.bin.16	102	2162668	0	21202.6	41508	10452	218620	2158	45.52	88.64	0.93	d__Bacteria;p__Bacteroidota;c__Bacteroidia;o__Bacteroidales;f__Muribaculaceae;g__UBA7173;s__
HJ7.bin.134	51	3102678	0	60836.8	93236	34186	253245	4030	52.38	99.86	0.6	d__Bacteria;p__Bacteroidota;c__Bacteroidia;o__Bacteroidales;f__Muribaculaceae;g__Duncaniella;s__
DF6.bin.33	198	1466223	0	7405.17	10661	3529	48218	2002	45.22	80.02	1.13	d__Bacteria;p__Bacillota_A;c__Clostridia;o__Christensenellales;f__Borkfalkiaceae;g__Coproplasma;s__
SRR21474241.bin.33	279	1960411	0	7026.56	8693	3712	29372	2023	56.96	80.66	0.81	d__Bacteria;p__Bacteroidota;c__Bacteroidia;o__Bacteroidales;f__Muribaculaceae;g__UBA7173;s__
DF15.bin.35	242	2054386	0	8489.2	11884	3937	46418	2014	45.08	85.62	1.95	d__Bacteria;p__Bacteroidota;c__Bacteroidia;o__Bacteroidales;f__Muribaculaceae;g__CAG-873;s__
SRR11425468.bin.10	188	1626201	0	8650	12312	3993	52680	2041	52.41	90.41	0	d__Bacteria;p__Campylobacterota;c__Campylobacteria;o__Campylobacterales;f__Helicobacteraceae;g__NHYN01;s__NHYN01 sp014799985
SRR11852055.bin.2	196	1588500	0	8104.59	11713	3467	62835	2006	45.96	90.2	4.42	d__Bacteria;p__Bacillota_A;c__Clostridia;o__Peptostreptococcales;f__Anaerovoracaceae;g__Lentihominibacter;s__
ERR3357640.bin.40	134	2185648	0	16310.8	22936	7369	76158	2283	54.16	86.64	0.97	d__Bacteria;p__Bacteroidota;c__Bacteroidia;o__Bacteroidales;f__Muribaculaceae;g__CAG-873;s__CAG-873 sp011959565
BSTS2.bin.60	45	2659842	0	59107.6	80758	32015	174504	4632	66.21	94.87	3.55	d__Bacteria;p__Desulfobacterota;c__Desulfovibrionia;o__Desulfovibrionales;f__Desulfovibrionaceae;g__Desulfovibrio;s__
SRR14411298.bin.4	162	726231	0	4482.91	5080	2427	18276	2016	24	86.17	0.68	d__Bacteria;p__Bacillota;c__Bacilli;o__Mycoplasmatales;f__Mycoplasmoidaceae;g__Malacoplasma;s__
H148	31	3352301	581	108139	232576	46121	465358	607	29.06	100	0.82	d__Bacteria;p__Fusobacteriota;c__Fusobacteriia;o__Fusobacteriales;f__Fusobacteriaceae;g__Fusobacterium_A;s__Fusobacterium_A varium
M2.bin.56	403	4152963	0	10305.1	15796	4366	102137	2004	50.54	86.51	2.62	d__Bacteria;p__Pseudomonadota;c__Gammaproteobacteria;o__Enterobacterales;f__Enterobacteriaceae;g__Escherichia;s__Escherichia coli
SRR9205168.bin.17	82	2299393	0	28041.4	47523	15977	124886	2229	58.84	82.56	0.1	d__Bacteria;p__Bacillota_A;c__Clostridia;o__Oscillospirales;f__Acutalibacteraceae;g__Acutalibacter;s__Acutalibacter sp910587995
SRR14411278.bin.6	284	2417692	0	8513	11333	3761	65868	2008	47.22	84.52	0.2	d__Bacteria;p__Bacteroidota;c__Bacteroidia;o__Bacteroidales;f__Muribaculaceae;g__CAJUPY01;s__
M11.bin.55	82	2104820	0	25668.5	36560	13760	134922	2446	61.46	91.63	0.38	d__Bacteria;p__Bacillota_A;c__Clostridia;o__Oscillospirales;f__Oscillospiraceae;g__Lawsonibacter;s__Lawsonibacter sp021770445
HJ17.bin.30	182	1421951	0	7812.92	11115	3490	35197	2008	61.5	88.08	0.86	d__Bacteria;p__Actinomycetota;c__Coriobacteriia;o__Coriobacteriales;f__Eggerthellaceae;g__D16-63;s__
RN19.bin.8	26	1953683	0	75141.7	101158	41362	244020	7167	44.19	99.77	0.28	d__Bacteria;p__Bacillota_C;c__Negativicutes;o__Acidaminococcales;f__Acidaminococcaceae;g__Phascolarctobacterium_A;s__Phascolarctobacterium_A sp905200645
SRR14411353.bin.1	295	1698550	0	5757.8	6748	2882	28051	2034	57.55	90.2	1.04	d__Bacteria;p__Bacteroidota;c__Bacteroidia;o__Bacteroidales;f__P3;g__Pullibacteroides;s__
M18.bin.59	205	2514388	0	12265.3	17931	5938	58281	2114	49.32	91.59	1.17	d__Bacteria;p__Bacillota;c__Bacilli;o__Erysipelotrichales;f__Erysipelotrichaceae;g__Allobaculum;s__
SRR23368202.bin.65	183	1840443	0	10057.1	14026	4453	89618	2000	63.9	91.19	1.38	d__Bacteria;p__Bacillota_A;c__Clostridia;o__Oscillospirales;f__Oscillospiraceae;g__MGBC124762;s__
ERR3357620.bin.23	48	2283327	0	47569.3	60102	26291	164158	3177	51.69	84.84	0.02	d__Bacteria;p__Bacteroidota;c__Bacteroidia;o__Bacteroidales;f__Marinifilaceae;g__Odoribacter;s__Odoribacter sp910578985
SRR14411271.bin.15	86	2315049	0	26919.2	38638	13881	172372	2499	49.26	85.98	1.89	d__Bacteria;p__Bacteroidota;c__Bacteroidia;o__Bacteroidales;f__Muribaculaceae;g__Muribaculum;s__Muribaculum sp910578835
SRR13490891.bin.15	82	2408207	0	29368.4	44977	13818	169581	2396	54.13	97.44	0.61	d__Bacteria;p__Bacteroidota;c__Bacteroidia;o__Bacteroidales;f__Muribaculaceae;g__CAG-873;s__
SRR14411337.bin.26	256	1305405	0	5099.24	5664	2667	39489	2003	43.83	81.08	0.83	d__Bacteria;p__Bacillota_A;c__Clostridia;o__Christensenellales;f__UBA3700;g__RACS-045;s__RACS-045 sp910579785
SRR11425442.bin.14	45	2334343	0	51874.3	105560	26997	246310	2131	44.91	83.98	0.42	d__Bacteria;p__Bacteroidota;c__Bacteroidia;o__Bacteroidales;f__Muribaculaceae;g__Paramuribaculum;s__Paramuribaculum sp014800945
BV10.bin.83	166	2438835	0	14691.8	20722	7017	60191	2075	56.43	96.37	1.35	d__Bacteria;p__Bacteroidota;c__Bacteroidia;o__Bacteroidales;f__Muribaculaceae;g__CAG-873;s__
RF17.bin.18	41	2171575	0	52965.2	92729	36597	145309	2567	58.55	99.93	0.13	d__Bacteria;p__Bacillota_A;c__Clostridia;o__Oscillospirales;f__Ruminococcaceae;g__Faecalibacterium;s__Faecalibacterium duncaniae
M3.bin.135	144	3366468	0	23378.2	37937	10493	208927	2232	51.46	84.31	0.19	d__Bacteria;p__Bacteroidota;c__Bacteroidia;o__Bacteroidales;f__Bacteroidaceae;g__Bacteroides;s__
HJ14.bin.95	14	1890009	0	135001	209613	91517	295656	3680	59.26	91.67	0.72	d__Bacteria;p__Bacteroidota;c__Bacteroidia;o__Bacteroidales;f__Rikenellaceae;g__Alistipes;s__
SRR11425465.bin.50	369	2365923	0	6411.72	8046	3039	54550	2014	50.43	80.03	3.92	d__Bacteria;p__Bacteroidota;c__Bacteroidia;o__Bacteroidales;f__Muribaculaceae;g__Duncaniella;s__Duncaniella sp014801945
BSTS18.bin.80	90	2044791	0	22719.9	32039	10112	200678	2367	61.17	97.21	0.05	d__Bacteria;p__Bacillota_A;c__Clostridia;o__Christensenellales;f__Christensenellaceae;g__JAAUYQ01;s__
MF88	243	2150870	0	8851.32	85152	16387	197479	100	42.76	100	0.03	d__Bacteria;p__Bacillota;c__Bacilli;o__Lactobacillales;f__Streptococcaceae;g__Streptococcus;s__Streptococcus hyointestinalis_A
FDSW210084439_12.bin.8	50	2562155	0	51243.1	91583	23450	193052	2212	40	94.69	0.39	d__Bacteria;p__Bacillota_A;c__Clostridia;o__Lachnospirales;f__Lachnospiraceae;g__CAG-632;s__
SRR11425447.bin.30	46	4454054	0	96827.3	184930	36042	449359	6878	45.25	100	1.99	d__Bacteria;p__Bacillota_A;c__Clostridia;o__Lachnospirales;f__Lachnospiraceae;g__UBA3282;s__UBA3282 sp014804605
ERR3357615.bin.46	158	2094981	0	13259.4	17949	6524	74052	2008	55.41	92.95	0.71	d__Bacteria;p__Bacteroidota;c__Bacteroidia;o__Bacteroidales;f__Muribaculaceae;g__CAG-873;s__CAG-873 sp002490635
SRR21474239.bin.51	107	1481754	0	13848.2	20895	6213	88375	2036	59.15	89.51	0.09	d__Bacteria;p__Bacillota_A;c__Clostridia;o__Oscillospirales;f__Oscillospiraceae;g__Marseille-P3106;s__
ERR3357636.bin.9	10	1830817	0	183082	338077	108227	360643	16140	48.55	93.74	0.37	d__Bacteria;p__Bacillota_A;c__Clostridia;o__Christensenellales;f__Pumilibacteraceae;g__Anaerocaecibacter;s__Anaerocaecibacter sp910578545
SRR23368210.bin.27	34	1434208	0	42182.6	77088	24073	139751	4492	53.09	80.23	0.01	d__Bacteria;p__Bacillota_A;c__Clostridia;o__Oscillospirales;f__Ruminococcaceae;g__Ruminiclostridium_E;s__
BSTS18.bin.112	36	1658533	0	46070.4	76054	25782	128139	2662	49.08	94.98	0.04	d__Bacteria;p__Actinomycetota;c__Coriobacteriia;o__Coriobacteriales;f__Eggerthellaceae;g__MGBC163016;s__
RN15.bin.150	24	1945316	0	81054.8	139216	42323	285724	2142	42.43	100	0.22	d__Bacteria;p__Bacillota;c__Bacilli;o__Lactobacillales;f__Streptococcaceae;g__Streptococcus;s__Streptococcus ferus
M3.bin.130	60	2109684	0	35161.4	51587	18473	172504	2204	43.1	90.56	0.35	d__Bacteria;p__Bacillota_A;c__Clostridia;o__Oscillospirales;f__Ruminococcaceae;g__Ruminococcus;s__Ruminococcus sp021769725
SRR14411360.bin.19	355	2578127	0	7262.33	9969	3323	41978	2002	53.18	82.89	4.24	d__Bacteria;p__Bacteroidota;c__Bacteroidia;o__Bacteroidales;f__Muribaculaceae;g__Duncaniella;s__
M13.bin.84	159	3292947	0	20710.4	33095	11160	133256	2133	46.01	93.01	2.36	d__Bacteria;p__Bacillota_A;c__Clostridia;o__Lachnospirales;f__Lachnospiraceae;g__Kineothrix;s__Kineothrix sp021772075
SRR11425428.bin.52	219	2065669	0	9432.28	12445	4684	63757	2003	51.21	83.24	0.83	d__Bacteria;p__Bacteroidota;c__Bacteroidia;o__Bacteroidales;f__Muribaculaceae;g__CAG-873;s__
BSTS7.bin.75	188	2072141	0	11022	13916	5624	54188	2037	50.09	85.24	2.76	d__Bacteria;p__Bacteroidota;c__Bacteroidia;o__Bacteroidales;f__Muribaculaceae;g__Paramuribaculum;s__
HJ20.bin.113	40	2833536	0	70838.4	108597	36784	337041	2986	47.04	84.29	0.34	d__Bacteria;p__Bacillota_A;c__Clostridia;o__Lachnospirales;f__Lachnospiraceae;g__Lachnoclostridium_B;s__
BV12.bin.3	55	2972958	0	54053.8	83746	24476	248462	2864	53.14	99.98	0.1	d__Bacteria;p__Bacteroidota;c__Bacteroidia;o__Bacteroidales;f__Muribaculaceae;g__Duncaniella;s__
RNX1.bin.119	4	810640	0	202660	287871	135489	371805	15475	45.18	93.33	1.8	d__Bacteria;p__Patescibacteria;c__Saccharimonadia;o__Saccharimonadales;f__Nanosyncoccaceae;g__Nanosyncoccus;s__
SRR21350758.bin.4	304	1284808	0	4226.34	4614	2378	16158	2014	59.15	84.05	0.12	d__Bacteria;p__Bacteroidota;c__Bacteroidia;o__Bacteroidales;f__Rikenellaceae;g__Alistipes;s__
SRR3997453.bin.14	177	2969189	0	16775.1	25617	8736	75854	2154	47.55	99.73	2.73	d__Bacteria;p__Bacteroidota;c__Bacteroidia;o__Bacteroidales;f__Muribaculaceae;g__CAG-873;s__
DF7.bin.5	24	2064928	0	86038.7	220029	35965	647883	3245	40.59	97.65	0.12	d__Bacteria;p__Deferribacterota;c__Deferribacteres;o__Deferribacterales;f__Mucispirillaceae;g__;s__
M7.bin.64	59	3468516	0	58788.4	93454	27627	458032	2060	48.52	94.54	0.67	d__Bacteria;p__Bacillota_A;c__Clostridia;o__Lachnospirales;f__Lachnospiraceae;g__Roseburia;s__Roseburia hominis_A
M5.bin.54	190	1637638	0	8619.15	12612	3756	45911	2027	62.78	90.31	0.64	d__Bacteria;p__Actinomycetota;c__Coriobacteriia;o__Coriobacteriales;f__Coriobacteriaceae;g__Collinsella;s__Collinsella sp900540845
SRR14411269.bin.9	122	3137998	0	25721.3	39189	15049	135758	2077	39.42	85.54	0.3	d__Bacteria;p__Bacillota_A;c__Clostridia;o__Lachnospirales;f__Lachnospiraceae;g__CAG-590;s__CAG-590 sp910585605
HJ20.bin.71	251	1522494	0	6065.71	7587	2965	38777	2072	39.17	80.68	0.57	d__Bacteria;p__Bacillota;c__Bacilli;o__Erysipelotrichales;f__Erysipelotrichaceae;g__C-19;s__
SRR11425440.bin.41	81	2854398	0	35239.5	49903	20453	127839	2129	46.88	94.09	0.98	d__Bacteria;p__Bacteroidota;c__Bacteroidia;o__Bacteroidales;f__Muribaculaceae;g__CAG-873;s__
SRR13490894.bin.141	305	2053943	0	6734.24	8335	3335	33575	2017	58.75	83.96	1.69	d__Bacteria;p__Verrucomicrobiota;c__Verrucomicrobiae;o__Verrucomicrobiales;f__Akkermansiaceae;g__Akkermansia;s__
SRR13490895.bin.70	53	2111261	0	39835.1	56611	20294	125025	3888	51.75	92.48	0.52	d__Bacteria;p__Bacteroidota;c__Bacteroidia;o__Bacteroidales;f__Muribaculaceae;g__CAG-485;s__
M18.bin.38	54	1954543	0	36195.2	61296	16263	163131	2382	59.04	99.88	0.02	d__Bacteria;p__Actinomycetota;c__Actinomycetia;o__Actinomycetales;f__Micrococcaceae;g__Rothia;s__Rothia sp002492045
HXJS2.bin.27	151	2133516	0	14129.2	21971	7047	74464	2094	53.46	86.32	0.07	d__Bacteria;p__Bacteroidota;c__Bacteroidia;o__Bacteroidales;f__Muribaculaceae;g__UBA3263;s__
M20.bin.22	35	3357766	0	95936.2	145580	66799	490292	2495	46.88	97.85	0.47	d__Bacteria;p__Bacillota_A;c__Clostridia;o__Lachnospirales;f__Lachnospiraceae;g__CAG-510;s__
RN20.bin.122	424	2795551	0	6593.28	8432	3281	43562	2006	60.19	88.26	0.88	d__Bacteria;p__Desulfobacterota;c__Desulfovibrionia;o__Desulfovibrionales;f__Desulfovibrionaceae;g__Desulfovibrio;s__Desulfovibrio sp945871415
RF13.bin.20	52	1763185	0	33907.4	49947	17409	111818	2348	43.53	95.15	0.25	d__Bacteria;p__Bacillota_A;c__Clostridia;o__Christensenellales;f__CAG-138;g__PeH17;s__
FDSW210084436_9.bin.61	51	3024239	0	59298.8	83494	32268	278481	2326	43.7	94.67	0.01	d__Bacteria;p__Bacillota_A;c__Clostridia;o__Lachnospirales;f__Lachnospiraceae;g__CAG-95;s__
SRR21350773.bin.3	314	2229191	0	7099.33	9042	3584	31313	2002	59.09	84.57	2.43	d__Bacteria;p__Bacteroidota;c__Bacteroidia;o__Bacteroidales;f__Muribaculaceae;g__Amulumruptor;s__
SRR21474239.bin.86	96	1410551	0	14693.2	28220	5291	88639	2090	46.42	86.62	0.23	d__Bacteria;p__Bacillota_A;c__Clostridia;o__Christensenellales;f__Borkfalkiaceae;g__Coproplasma;s__
M13.bin.91	48	2043505	0	42573	86487	18947	226955	2449	39.35	99.13	0.07	d__Bacteria;p__Bacillota_A;c__Clostridia;o__Oscillospirales;f__Acutalibacteraceae;g__Eubacterium_R;s__Eubacterium_R sp014465955
SRR10605901.bin.8	194	2123763	0	10947.2	15941	4619	52418	2035	50.98	86.02	0.49	d__Bacteria;p__Bacteroidota;c__Bacteroidia;o__Bacteroidales;f__Muribaculaceae;g__Paramuribaculum;s__Paramuribaculum sp910586895
HJX8.bin.8	23	3515747	0	152859	393227	84194	508248	5037	46.37	97.68	0.93	d__Bacteria;p__Bacillota_A;c__Clostridia;o__Peptostreptococcales;f__Anaerovoracaceae;g__Zhenpiania;s__
HJ18.bin.207	105	3600339	0	34288.9	62586	18023	223659	2227	48.95	92.97	0.59	d__Bacteria;p__Bacteroidota;c__Bacteroidia;o__Bacteroidales;f__Bacteroidaceae;g__Bacteroides;s__
BV21.bin.2	181	2003496	0	11069	15836	5282	44711	2120	53.21	91.67	1.26	d__Bacteria;p__Bacteroidota;c__Bacteroidia;o__Bacteroidales;f__Muribaculaceae;g__CAJUPY01;s__
ERR3357629.bin.14	104	3561805	0	34248.1	52087	18314	173357	2444	47.1	90.09	0.15	d__Bacteria;p__Bacteroidota;c__Bacteroidia;o__Bacteroidales;f__Bacteroidaceae;g__Bacteroides;s__Bacteroides sp910585845
FDSW210084442_16.bin.44	130	1154787	0	8882.98	12313	4249	39918	2016	37.83	94.71	0.42	d__Bacteria;p__Bacillota_A;c__Clostridia;o__Oscillospirales;f__Ruminococcaceae;g__CAKSAY01;s__
M15.bin.29	318	2583452	0	8124.06	11866	3684	38378	2032	50.94	81.64	3.7	d__Bacteria;p__Bacillota_A;c__Clostridia;o__Oscillospirales;f__Acutalibacteraceae;g__Clostridium_A;s__Clostridium_A leptum
HJ1.bin.56	230	2231442	0	9701.92	13441	4073	79426	2010	58.41	84.92	1.51	d__Bacteria;p__Bacteroidota;c__Bacteroidia;o__Bacteroidales;f__Muribaculaceae;g__CAG-873;s__
SRR14411318.bin.5	415	4019628	0	9685.85	16161	3966	66750	2000	49.58	86.81	1.45	d__Bacteria;p__Bacillota_A;c__Clostridia;o__Lachnospirales;f__Lachnospiraceae;g__UBA3282;s__
BV7.H.bin.93	112	1651979	0	14749.8	21138	6598	85165	2037	59.92	98.72	0.64	d__Bacteria;p__Bacillota_A;c__Clostridia;o__Oscillospirales;f__JAAYOS01;g__CALXFK01;s__
BV22.bin.95	271	1563569	0	5769.63	6789	2958	27582	2001	43.34	82.04	2.66	d__Bacteria;p__Bacillota_A;c__Clostridia;o__UMGS1883;f__UMGS1883;g__JAFLUQ01;s__
RNX8.bin.26	181	1091831	0	6032.22	7047	3260	21111	2073	38.66	81.73	0.15	d__Bacteria;p__Bacillota_A;c__Clostridia;o__Christensenellales;f__UBA3700;g__MGBC100798;s__
HJ14.bin.236	166	1739679	0	10480	15211	4853	51468	2070	60.54	83.13	3.37	d__Bacteria;p__Bacillota_A;c__Clostridia;o__Oscillospirales;f__Oscillospiraceae;g__Marseille-P3106;s__
RN5.bin.61	92	2853353	0	31014.7	51597	14021	171259	2002	34.26	98.52	0.21	d__Bacteria;p__Spirochaetota;c__Spirochaetia;o__Treponematales;f__Treponemataceae;g__Treponema_D;s__
HJ6.bin.29	53	3338845	0	62997.1	154706	30338	347039	2121	50.22	92.78	1.27	d__Bacteria;p__Bacillota_A;c__Clostridia;o__Lachnospirales;f__Lachnospiraceae;g__UBA3282;s__
M1.bin.100	55	2086447	0	37935.4	67752	18553	230016	2137	38.94	99.32	0.45	d__Bacteria;p__Bacillota_A;c__Clostridia;o__Oscillospirales;f__Acutalibacteraceae;g__Ruminococcus_E;s__Ruminococcus_E sp002493635
SRR23368218.bin.24	249	1898065	0	7622.75	10529	3469	28431	2000	63.77	89.78	1.64	d__Bacteria;p__Bacillota_A;c__Clostridia;o__Oscillospirales;f__Oscillospiraceae;g__JAHHSE01;s__
BV8.H.bin.68	207	1867458	0	9021.54	12672	4194	58195	2026	57.13	88.29	2.4	d__Bacteria;p__Bacteroidota;c__Bacteroidia;o__Bacteroidales;f__Muribaculaceae;g__CAG-1031;s__
SRR21350758.bin.27	65	2499134	0	38448.2	51655	19945	129625	3672	56.9	99.86	0.23	d__Bacteria;p__Verrucomicrobiota;c__Verrucomicrobiae;o__Verrucomicrobiales;f__Akkermansiaceae;g__Akkermansia;s__
RN9.bin.45	19	1957956	0	103050	184939	50975	339928	3458	38.38	98.36	1.33	d__Bacteria;p__Bacillota_A;c__Clostridia;o__Oscillospirales;f__Acutalibacteraceae;g__Eubacterium_R;s__
FDSW210084418_7MC.bin.7	66	2361429	0	35779.2	64723	17098	238370	2386	47.82	96.88	0.03	d__Bacteria;p__Bacillota_A;c__Clostridia;o__Oscillospirales;f__Acutalibacteraceae;g__Fimenecus;s__
M1.bin.134	256	2171788	0	8483.55	11179	4209	31177	2082	47.19	83.54	0.99	d__Bacteria;p__Spirochaetota;c__Spirochaetia;o__Treponematales;f__Treponemataceae;g__Treponema_D;s__
HJ16.bin.199	40	3001432	0	75035.8	152510	46150	425727	2170	49.03	99.82	0	d__Bacteria;p__Bacteroidota;c__Bacteroidia;o__Bacteroidales;f__Muribaculaceae;g__Duncaniella;s__Duncaniella sp910578445
H386	29	4000770	390	137958	447324	161039	1302510	564	27.19	99.84	0.37	d__Bacteria;p__Bacillota_A;c__Clostridia;o__Clostridiales;f__Clostridiaceae;g__Clostridium_J;s__
HJ17.bin.180	20	883731	0	44186.6	55146	23822	119031	11940	45.42	97.26	0.24	d__Bacteria;p__Patescibacteria;c__Saccharimonadia;o__Saccharimonadales;f__Nanosyncoccaceae;g__Nanosyncoccus;s__
S7.bin.24	79	1567017	0	19835.7	34007	9703	123608	2686	41.58	99.16	0	d__Bacteria;p__Bacillota;c__Bacilli;o__Lactobacillales;f__Streptococcaceae;g__Streptococcus;s__Streptococcus sp004570525
HJ18.bin.1	1	1015978	0	1015978	1015978	1015978	1015978	1015978	50.37	96.34	0	d__Bacteria;p__Pseudomonadota;c__Alphaproteobacteria;o__Rs-D84;f__Rs-D84;g__Enterousia;s__
DF17.bin.12	262	1562082	0	5962.15	7215	2990	36538	2011	37.33	80.52	2.71	d__Bacteria;p__Cyanobacteriota;c__Vampirovibrionia;o__Gastranaerophilales;f__RUG14156;g__MGBC122484;s__
SRR23368219.bin.20	74	2336942	0	31580.3	49594	19568	198644	2118	36.75	99.99	0.16	d__Bacteria;p__Bacillota_A;c__Clostridia;o__Oscillospirales;f__Acutalibacteraceae;g__Ruminococcus_E;s__
HJ11.bin.192	217	3344132	0	15410.8	23389	7281	82520	2180	48.93	89.92	1.27	d__Bacteria;p__Bacteroidota;c__Bacteroidia;o__Bacteroidales;f__Muribaculaceae;g__CAG-485;s__CAG-485 sp910585275
RN6.bin.15	37	2323951	0	62809.5	109955	27875	200737	2784	49.99	81.83	0.11	d__Bacteria;p__Bacillota;c__Bacilli;o__Erysipelotrichales;f__Erysipelotrichaceae;g__Allobaculum;s__
HJ6.bin.86	145	1700839	0	11729.9	15901	5317	101348	2096	56.16	84.28	0.87	d__Bacteria;p__Actinomycetota;c__Coriobacteriia;o__Coriobacteriales;f__Eggerthellaceae;g__MGBC163016;s__
DF18.bin.111	269	1874296	0	6967.64	8485	3629	35902	2010	53.11	80.44	3.87	d__Bacteria;p__Bacteroidota;c__Bacteroidia;o__Bacteroidales;f__Muribaculaceae;g__UBA3263;s__
SRR21350752.bin.18	299	2087708	0	6982.3	9038	3230	51278	2036	52.25	81.67	2.18	d__Bacteria;p__Bacteroidota;c__Bacteroidia;o__Bacteroidales;f__Muribaculaceae;g__M3;s__
HJ19.bin.97	206	1746787	0	8479.55	11595	4068	39276	2017	57.29	83.59	1.47	d__Bacteria;p__Bacteroidota;c__Bacteroidia;o__Bacteroidales;f__Muribaculaceae;g__CAG-485;s__
HJ19.bin.22	108	2653430	0	24568.8	42486	11000	120088	2253	59.6	89.73	0.33	d__Bacteria;p__Bacteroidota;c__Bacteroidia;o__Bacteroidales;f__Muribaculaceae;g__UBA7173;s__
SRR11425449.bin.22	139	2639080	0	18986.2	28441	9717	106398	2245	52.11	92.2	3.35	d__Bacteria;p__Bacteroidota;c__Bacteroidia;o__Bacteroidales;f__Muribaculaceae;g__CAG-485;s__CAG-485 sp014802625
SRR13490890.bin.50	392	2832101	0	7224.75	9806	3313	62831	2000	61.03	81.26	3.55	d__Bacteria;p__Bacillota_A;c__Clostridia;o__Christensenellales;f__CAG-74;g__Ventricola;s__
M14.bin.29	290	2594191	0	8945.49	13096	3925	55601	2015	56.4	86.14	3.23	d__Bacteria;p__Bacillota_A;c__Clostridia;o__Oscillospirales;f__Oscillospiraceae;g__Faecousia;s__
M20.bin.28	59	3238669	0	54892.7	118948	34122	292028	2061	39.97	83.11	0.27	d__Bacteria;p__Bacillota_A;c__Clostridia;o__Lachnospirales;f__Lachnospiraceae;g__CAG-95;s__CAG-95 sp002490775
MF9.bin.98	47	863035	0	18362.5	27728	8615	80602	2622	46.32	96.84	0.18	d__Bacteria;p__Patescibacteria;c__Saccharimonadia;o__Saccharimonadales;f__Nanosyncoccaceae;g__Nanosyncoccus;s__
M8.bin.81	15	1743436	0	116229	158743	50785	438026	13831	46.62	97.81	0.21	d__Bacteria;p__Spirochaetota;c__Spirochaetia;o__JAFGXN01;f__CALXOJ01;g__CALXOJ01;s__
M8.bin.5	38	2242330	0	59008.7	84176	32987	205719	2453	52.74	99.85	0.05	d__Bacteria;p__Bacteroidota;c__Bacteroidia;o__Bacteroidales;f__Paludibacteraceae;g__RF16;s__
SRR9205166.bin.31	62	2145622	0	34606.8	51550	18389	127077	3829	48.83	83.26	0.14	d__Bacteria;p__Bacteroidota;c__Bacteroidia;o__Bacteroidales;f__Muribaculaceae;g__Duncaniella;s__Duncaniella freteri
SRR23368205.bin.8	65	1896774	0	29181.1	45654	14454	176714	2047	61.6	82.94	0.08	d__Bacteria;p__Bacteroidota;c__Bacteroidia;o__Bacteroidales;f__Rikenellaceae;g__Alistipes;s__
MF16.bin.89	125	1880753	0	15046	25747	6272	67523	2000	41.48	88.93	0.7	d__Bacteria;p__Bacillota_A;c__Clostridia;o__Oscillospirales;f__Acutalibacteraceae;g__Fimenecus;s__
BSTS2.bin.101	98	1540021	0	15714.5	25164	7984	55303	2212	59.35	96.3	0.09	d__Bacteria;p__Bacillota_A;c__Clostridia;o__Oscillospirales;f__Oscillospiraceae;g__Faecousia;s__
DF15.bin.64	34	2478371	0	72893.3	146951	44906	270721	6121	49.93	88.77	0.05	d__Bacteria;p__Bacteroidota;c__Bacteroidia;o__Bacteroidales;f__Bacteroidaceae;g__UBA4334;s__
HJ1.bin.58	47	1011548	0	21522.3	29096	10677	93361	2258	40.78	97.76	0.08	d__Bacteria;p__Pseudomonadota;c__Alphaproteobacteria;o__UBA3830;f__UBA3830;g__;s__
RNX8.bin.106	48	2905927	0	60540.1	112692	31854	281398	2004	48.15	93.53	2.58	d__Bacteria;p__Actinomycetota;c__Coriobacteriia;o__Coriobacteriales;f__Eggerthellaceae;g__D16-34;s__
BV1.bin.60	202	2550726	0	12627.4	17381	6136	79502	2081	49.75	82.01	1.85	d__Bacteria;p__Bacillota_A;c__Clostridia;o__Lachnospirales;f__Lachnospiraceae;g__UBA3282;s__
SRR14411285.bin.23	34	2520229	0	74124.4	106488	38376	421377	4268	48.72	99.99	0.85	d__Bacteria;p__Bacteroidota;c__Bacteroidia;o__Bacteroidales;f__Muribaculaceae;g__CAG-873;s__
SRR23368218.bin.9	40	2911024	0	72775.6	126316	41375	249144	2056	46.55	96.25	0	d__Bacteria;p__Bacillota_A;c__Clostridia;o__Lachnospirales;f__Lachnospiraceae;g__1XD8-76;s__
RF3.bin.7	34	1837253	0	54036.8	97779	30614	281992	2118	35.96	99.98	0.06	d__Bacteria;p__Campylobacterota;c__Campylobacteria;o__Campylobacterales;f__Helicobacteraceae;g__Helicobacter_C;s__Helicobacter_C japonicus
RNX3.bin.34	73	2009664	0	27529.6	42949	14213	150438	2340	42.95	93.55	0.09	d__Bacteria;p__Bacillota_A;c__Clostridia;o__Oscillospirales;f__Acutalibacteraceae;g__Fimenecus;s__
SRR11425453.bin.5	63	2554002	0	40539.7	56203	21092	151169	2444	51.96	88.3	0.02	d__Bacteria;p__Bacteroidota;c__Bacteroidia;o__Bacteroidales;f__Muribaculaceae;g__Paramuribaculum;s__Paramuribaculum sp014802045
SRR21474235.bin.81	201	2880678	0	14331.7	29198	5471	149839	2002	59.59	88.97	4.8	d__Bacteria;p__Bacillota_A;c__Clostridia;o__Oscillospirales;f__Oscillospiraceae;g__DXYV01;s__
BV16.bin.111	41	2169067	0	52904.1	127109	20960	375611	2102	54.06	84.99	0.01	d__Bacteria;p__Bacillota_A;c__Clostridia;o__Oscillospirales;f__Oscillospiraceae;g__Faecousia;s__
HXJS2.bin.30	34	2131926	0	62703.7	76548	29878	219292	12008	49.89	99.09	0.2	d__Bacteria;p__Bacteroidota;c__Bacteroidia;o__Bacteroidales;f__Muribaculaceae;g__CAG-485;s__
HJ17.bin.204	448	2775617	0	6195.57	7743	3149	27121	2054	48.68	89.91	2.15	d__Bacteria;p__Bacillota_A;c__Clostridia;o__Oscillospirales;f__Ruminococcaceae;g__CAG-115;s__
ERR3357634.bin.55	11	684174	0	62197.6	94666	35511	196306	2247	23.24	97.06	0.34	d__Bacteria;p__Bacillota;c__Bacilli;o__Mycoplasmatales;f__Metamycoplasmataceae;g__UBA710;s__UBA710 sp002298905
RNX6.bin.88	167	2010790	0	12040.7	19299	5060	72880	2015	46.16	97.06	0	d__Bacteria;p__Verrucomicrobiota;c__Verrucomicrobiae;o__Opitutales;f__CAG-312;g__UMGS1490;s__UMGS1490 sp900547395
SRR21350685.bin.14	397	3289849	0	8286.77	11463	4038	61070	2011	40.66	97.28	2.28	d__Bacteria;p__Bacillota_A;c__Clostridia;o__Lachnospirales;f__Lachnospiraceae;g__RGIG3040;s__RGIG3040 sp023664735
RN5.bin.32	286	3071136	0	10738.2	17938	4584	97942	2002	60.07	91.91	0.57	d__Bacteria;p__Bacillota_A;c__Clostridia;o__Christensenellales;f__Christensenellaceae;g__JAAUYQ01;s__
RNX10.bin.42	57	1505802	0	26417.6	45929	13405	137391	2265	35.55	88.42	0	d__Bacteria;p__Bacillota;c__Bacilli;o__Lactobacillales;f__Lactobacillaceae;g__Lactobacillus;s__
ERR3357621.bin.85	134	2248514	0	16780	22317	7637	214669	2186	59.27	89.45	0.14	d__Bacteria;p__Bacteroidota;c__Bacteroidia;o__Bacteroidales;f__Rikenellaceae;g__Rikenella;s__Rikenella sp910577885
SRR9205127.bin.9	320	1981095	0	6190.92	7568	2974	35100	2018	56.5	83.91	0.87	d__Bacteria;p__Bacillota_A;c__Clostridia;o__Oscillospirales;f__Butyricicoccaceae;g__Pseudobutyricicoccus;s__Pseudobutyricicoccus sp910579575
RNX4.bin.95	37	1811192	0	48951.1	107439	26370	225759	2040	37.11	100	0	d__Bacteria;p__Campylobacterota;c__Campylobacteria;o__Campylobacterales;f__Helicobacteraceae;g__Helicobacter_D;s__Helicobacter_D rodentium
SRR23368214.bin.43	90	2512814	0	27920.2	43013	15032	146688	2503	48.24	95.12	0.85	d__Bacteria;p__Bacillota_A;c__Clostridia;o__Oscillospirales;f__Ruminococcaceae;g__Faeciplasma;s__
M17.bin.105	90	1768196	0	19646.6	28846	9208	73880	2054	38.67	93	0.82	d__Bacteria;p__Bacillota;c__Bacilli;o__Lactobacillales;f__Lactobacillaceae;g__Limosilactobacillus;s__Limosilactobacillus reuteri
SRR21350692.bin.17	31	1444546	0	46598.3	67525	23122	245711	2446	28.67	99.58	2.13	d__Bacteria;p__Bacillota_A;c__Clostridia;o__TANB77;f__CAG-508;g__CAKPQL01;s__
SRR21350689.bin.1	191	2312629	0	12108	15991	5882	72088	2078	49.52	83.65	2.34	d__Bacteria;p__Bacteroidota;c__Bacteroidia;o__Bacteroidales;f__Muribaculaceae;g__CAG-485;s__
RNX1.bin.39	41	1621377	0	39545.8	64699	17621	215000	2960	39.18	87.73	1.29	d__Bacteria;p__Bacillota;c__Bacilli;o__Lactobacillales;f__Lactobacillaceae;g__Limosilactobacillus;s__
MF17.bin.62	172	1461379	0	8496.39	12373	3808	42882	2089	43.37	87.61	0.56	d__Bacteria;p__Bacillota_A;c__Clostridia;o__Christensenellales;f__CAG-314;g__Fimimonas;s__
BV9.H.bin.69	248	1765714	0	7119.81	9017	3333	53111	2014	41.99	80.07	0.36	d__Bacteria;p__Bacillota_A;c__Clostridia;o__Oscillospirales;f__Ruminococcaceae;g__Ruminococcus;s__
FDSW210084439_12.bin.80	247	2472315	0	10009.4	14248	4671	57482	2016	52.9	87.23	3.96	d__Bacteria;p__Bacillota_A;c__Clostridia;o__Peptostreptococcales;f__Anaerovoracaceae;g__Emergencia;s__
SRR14411275.bin.13	388	2206268	0	5686.26	6855	2779	38746	2008	41.06	80.29	4.19	d__Bacteria;p__Bacillota_A;c__Clostridia;o__Oscillospirales;f__Ruminococcaceae;g__Ruminococcus;s__
RN10.bin.34	58	1469973	0	25344.4	42692	13368	99004	2766	61.18	82.84	0.62	d__Bacteria;p__Actinomycetota;c__Coriobacteriia;o__Coriobacteriales;f__Coriobacteriaceae;g__Collinsella;s__
FDSW210084435_8.bin.117	182	1682074	0	9242.17	12035	4231	67508	2053	48.18	90.61	1.2	d__Bacteria;p__Bacillota_A;c__Clostridia;o__Oscillospirales;f__CAG-272;g__CAKSEI01;s__
HJ11.bin.164	81	2450235	0	30249.8	40568	15658	155814	2682	51.52	89.2	0.19	d__Bacteria;p__Bacteroidota;c__Bacteroidia;o__Bacteroidales;f__Muribaculaceae;g__JAFLTL01;s__
BSTS7.bin.11	80	2987640	0	37345.5	69779	17062	174806	2020	45	93.55	0.03	d__Bacteria;p__Bacillota_A;c__Clostridia;o__Lachnospirales;f__Lachnospiraceae;g__Eubacterium_F;s__
BSTS18.bin.25	44	2030339	0	46144.1	89515	24393	300855	2228	38.34	100	0.09	d__Bacteria;p__Bacillota;c__Bacilli;o__Lactobacillales;f__Streptococcaceae;g__Lactococcus;s__Lactococcus petauri
SRR11425436.bin.8	32	2650151	0	82817.2	122202	54883	218412	5989	46.89	98.73	0.04	d__Bacteria;p__Bacteroidota;c__Bacteroidia;o__Bacteroidales;f__Muribaculaceae;g__CAJUPY01;s__
HJX3.bin.39	282	3020374	0	10710.5	15804	4634	66785	2059	46.46	94	0.54	d__Bacteria;p__Bacillota_A;c__Clostridia;o__Peptostreptococcales;f__Anaerovoracaceae;g__Zhenpiania;s__
SRR13490894.bin.103	281	2822197	0	10043.4	13969	4363	51824	2029	58.11	92.93	2.85	d__Bacteria;p__Bacillota_A;c__Clostridia;o__Lachnospirales;f__Lachnospiraceae;g__Ventrimonas;s__
DF6.bin.31	538	3539545	0	6579.08	8428	3134	68832	2034	43.23	84.62	4.85	d__Bacteria;p__Bacillota_A;c__Clostridia;o__Lachnospirales;f__Lachnospiraceae;g__CAG-95;s__
M19.bin.36	79	4187680	0	53008.6	99412	28742	430059	2304	45.31	95.28	4.79	d__Bacteria;p__Bacillota_A;c__Clostridia;o__Lachnospirales;f__Lachnospiraceae;g__Lachnoclostridium_B;s__
RF17.bin.134	126	2310534	0	18337.6	36744	8751	94384	2047	39.75	93.88	0.03	d__Bacteria;p__Bacillota_A;c__Clostridia;o__Oscillospirales;f__Ruminococcaceae;g__Ruminococcus;s__Ruminococcus sp017622635
S9.bin.19	93	1927660	0	20727.5	35236	10854	104091	2004	63.01	98.28	0.77	d__Bacteria;p__Actinomycetota;c__Coriobacteriia;o__Coriobacteriales;f__Eggerthellaceae;g__ZJ304;s__
HJ18.bin.175	37	1036487	0	28013.2	38529	13859	117830	2171	44.47	93	0.26	d__Bacteria;p__Patescibacteria;c__Saccharimonadia;o__Saccharimonadales;f__Nanosyncoccaceae;g__Nanosyncoccus;s__
ERR3357642.bin.23	62	3481136	0	56147.4	98227	22867	351610	3407	45.72	93.69	0.06	d__Bacteria;p__Bacteroidota;c__Bacteroidia;o__Bacteroidales;f__Tannerellaceae;g__Parabacteroides;s__Parabacteroides sp910577325
M14.bin.51	74	2465526	0	33317.9	45051	14383	158717	3605	52.24	86.48	0.1	d__Bacteria;p__Bacteroidota;c__Bacteroidia;o__Bacteroidales;f__Muribaculaceae;g__CAG-485;s__
HJ1.bin.119	18	2919905	0	162217	263914	114703	537122	5387	48.06	99.94	0.53	d__Bacteria;p__Actinomycetota;c__Coriobacteriia;o__Coriobacteriales;f__Eggerthellaceae;g__D16-34;s__
ERR3357640.bin.98	56	2422098	0	43251.8	63392	24305	199093	4085	52.48	92.25	0.09	d__Bacteria;p__Bacteroidota;c__Bacteroidia;o__Bacteroidales;f__Muribaculaceae;g__Duncaniella;s__Duncaniella muris
RN3.bin.147	76	3055183	0	40199.8	71474	20292	173375	2114	62.33	98.9	0.2	d__Bacteria;p__Bacillota_A;c__Clostridia;o__Christensenellales;f__CAG-74;g__Ventricola;s__
M8.bin.70	127	1909730	0	15037.2	35495	5530	117250	2057	37.27	97.99	1.18	d__Bacteria;p__Bacillota_A;c__Clostridia;o__Tissierellales;f__Peptoniphilaceae;g__Gallicola;s__Gallicola sp012798975
BVI9.bin.29	138	1841561	0	13344.6	18804	6638	46877	2073	51.94	97.92	1.24	d__Bacteria;p__Bacteroidota;c__Bacteroidia;o__Bacteroidales;f__P3;g__Pullibacteroides;s__
HJ18.bin.242	129	2642670	0	20485.8	25777	10761	82281	2048	54.67	85.49	0.17	d__Bacteria;p__Bacteroidota;c__Bacteroidia;o__Bacteroidales;f__Muribaculaceae;g__CAG-873;s__
HJX5.bin.62	39	3764302	0	96520.6	169280	46810	420404	2073	44.44	98.22	0.9	d__Bacteria;p__Bacillota_A;c__Clostridia;o__Lachnospirales;f__Lachnospiraceae;g__UBA3282;s__
RNX1.bin.169	131	1451944	0	11083.5	15896	5420	40076	2069	42.36	85.04	0.41	d__Bacteria;p__Pseudomonadota;c__Alphaproteobacteria;o__RF32;f__CAG-239;g__CAG-267;s__
SRR23368201.bin.17	98	1543216	0	15747.1	35582	5307	85233	2002	27.21	92.91	0.72	d__Bacteria;p__Bacillota_A;c__Clostridia;o__TANB77;f__CAG-508;g__CAG-273;s__
HJ6.bin.81	38	786141	0	20687.9	31645	9751	86233	2838	45.04	90.12	0.14	d__Bacteria;p__Patescibacteria;c__Saccharimonadia;o__Saccharimonadales;f__Nanosyncoccaceae;g__Nanosyncoccus;s__
HJ18.bin.48	135	3456161	0	25601.2	46922	12177	177137	2124	44.12	87.16	1.17	d__Bacteria;p__Bacillota_A;c__Clostridia;o__Lachnospirales;f__Lachnospiraceae;g__MD308;s__
BV3.bin.65	363	2201723	0	6065.35	7545	3056	29814	2042	48.45	81.76	3.99	d__Bacteria;p__Bacillota_A;c__Clostridia;o__Oscillospirales;f__Ruminococcaceae;g__RGIG8773;s__
RN2.bin.97	317	2772662	0	8746.57	13437	3770	81874	2009	63.78	93	2.69	d__Bacteria;p__Actinomycetota;c__Actinomycetia;o__Actinomycetales;f__Micrococcaceae;g__Kocuria;s__
M1.bin.132	38	2109343	0	55509	85811	25707	212481	6797	55.45	80.1	0.13	d__Bacteria;p__Bacteroidota;c__Bacteroidia;o__Bacteroidales;f__Bacteroidaceae;g__UBA4372;s__
M3.bin.127	144	2081886	0	14457.5	21423	6626	94678	2028	52.82	87.82	0.05	d__Bacteria;p__Bacteroidota;c__Bacteroidia;o__Bacteroidales;f__Paludibacteraceae;g__RF16;s__
FDSW210084429_2.bin.17	142	1619377	0	11404.1	17901	4709	56336	2005	55.52	92.27	0.51	d__Bacteria;p__Bacillota_A;c__Clostridia;o__Oscillospirales;f__Oscillospiraceae;g__Enterenecus;s__
SRR21474236.bin.58	28	2097132	0	74897.6	89720	41953	274957	9722	48.07	95.46	0.2	d__Bacteria;p__Bacillota_A;c__Clostridia;o__Christensenellales;f__Pumilibacteraceae;g__Anaerocaecibacter;s__
RN12.bin.7	143	2741627	0	19172.2	35517	8251	135755	2035	32.78	97.88	2.18	d__Bacteria;p__Bacillota;c__Bacilli;o__Staphylococcales;f__Staphylococcaceae;g__Staphylococcus;s__Staphylococcus kloosii
HJX1.bin.116	116	2599173	0	22406.7	31816	11672	94991	2072	52.63	88.05	1.8	d__Bacteria;p__Bacteroidota;c__Bacteroidia;o__Bacteroidales;f__Muribaculaceae;g__Duncaniella;s__
RN17.bin.87	94	3381187	0	35970.1	52316	18444	317989	2086	50.34	97.61	2.42	d__Bacteria;p__Bacillota_A;c__Clostridia;o__Peptostreptococcales;f__Anaerovoracaceae;g__RGIG7179;s__
HJ4.bin.179	186	2791287	0	15006.9	20175	7451	84553	2084	52.98	87.03	2.57	d__Bacteria;p__Bacteroidota;c__Bacteroidia;o__Bacteroidales;f__Muribaculaceae;g__CAG-873;s__
SRR14411330.bin.8	218	2616426	0	12002	17613	5443	91822	2036	52.52	97.32	0.82	d__Bacteria;p__Bacillota_A;c__Clostridia;o__Oscillospirales;f__Ruminococcaceae;g__CAG-115;s__
MF7.bin.140	203	1997373	0	9839.28	14868	4210	55708	2000	47.58	80.43	2.44	d__Bacteria;p__Bacillota_A;c__Clostridia;o__Lachnospirales;f__Lachnospiraceae;g__CAG-510;s__
MF13.bin.111	214	1262878	0	5901.3	6799	2978	29978	2005	53.21	87.79	0.66	d__Bacteria;p__Bacteroidota;c__Bacteroidia;o__Bacteroidales;f__P3;g__Pullibacteroides;s__
HJ18.bin.147	62	4076849	0	65755.6	111008	35175	315875	2275	48.25	96.32	1.22	d__Bacteria;p__Bacillota_A;c__Clostridia;o__Lachnospirales;f__Lachnospiraceae;g__14-2;s__
RNX5.bin.84	56	2395058	0	42768.9	77498	19788	245020	2266	53.06	98.68	0.12	d__Bacteria;p__Bacteroidota;c__Bacteroidia;o__Bacteroidales;f__UBA932;g__Cryptobacteroides;s__
SRR9205132.bin.58	69	3460412	0	50150.9	96862	29381	242374	2046	48.82	90.09	0.43	d__Bacteria;p__Bacillota_A;c__Clostridia;o__Lachnospirales;f__Lachnospiraceae;g__UBA3282;s__UBA3282 sp009774175
MF3.bin.3	458	1998192	0	4362.86	4880	2398	26883	2002	32.8	82.06	4.09	d__Bacteria;p__Cyanobacteriota;c__Vampirovibrionia;o__Gastranaerophilales;f__Gastranaerophilaceae;g__RUG841;s__
SRR11425443.bin.61	171	2639517	0	15435.8	20623	8085	113967	2004	48.62	92.32	0.22	d__Bacteria;p__Bacteroidota;c__Bacteroidia;o__Bacteroidales;f__Marinifilaceae;g__Odoribacter;s__
SRR13490896.bin.84	123	2469002	0	20073.2	35149	8953	82904	2049	61.85	93.56	0.29	d__Bacteria;p__Desulfobacterota;c__Desulfovibrionia;o__Desulfovibrionales;f__Desulfovibrionaceae;g__Bilophila;s__
H587_2	9	2898073	296	322008	406329	184792	1341894	1064	30.37	97.88	0.31	d__Bacteria;p__Bacillota_A;c__Clostridia;o__Peptostreptococcales;f__Peptostreptococcaceae;g__Clostridioides_A;s__Clostridioides_A sp002390935
SRR13490895.bin.92	154	1131846	0	7349.65	9378	3727	32161	2022	41.46	90.9	0.5	d__Bacteria;p__Pseudomonadota;c__Alphaproteobacteria;o__UBA3830;f__UBA3830;g__;s__
SRR13490889.bin.30	82	3220384	0	39273	87707	18269	183390	2036	42.51	99.94	1.37	d__Bacteria;p__Bacillota_A;c__Clostridia;o__Lachnospirales;f__Lachnospiraceae;g__UBA7109;s__
HJ9.bin.66	285	2480404	0	8703.17	12377	4290	41050	2028	44.93	80.68	4.89	d__Bacteria;p__Bacillota_A;c__Clostridia;o__Lachnospirales;f__Lachnospiraceae;g__MGBC143606;s__
BSTS13.bin.24	198	1944465	0	9820.53	13438	4714	39484	2189	53.32	85.54	0.61	d__Bacteria;p__Bacteroidota;c__Bacteroidia;o__Bacteroidales;f__Muribaculaceae;g__Amulumruptor;s__
M9.bin.69	39	2038091	0	52258.7	85652	31609	187396	2899	52.94	82.29	0.01	d__Bacteria;p__Bacteroidota;c__Bacteroidia;o__Bacteroidales;f__Muribaculaceae;g__CAG-873;s__
MF19.bin.2	95	2537706	0	26712.7	40947	13682	106714	2149	49.53	86.15	1.49	d__Bacteria;p__Bacteroidota;c__Bacteroidia;o__Bacteroidales;f__UBA932;g__Cryptobacteroides;s__
M8.bin.10	165	3168766	0	19204.6	24552	9937	103272	2072	46.69	85.37	1.61	d__Bacteria;p__Bacteroidota;c__Bacteroidia;o__Bacteroidales;f__Tannerellaceae;g__Parabacteroides;s__Parabacteroides merdae
HXJS2.bin.104	19	2529573	0	133135	206750	66403	403188	10060	60.98	96.39	0.26	d__Bacteria;p__Bacteroidota;c__Bacteroidia;o__Bacteroidales;f__Rikenellaceae;g__Alistipes;s__
M18.bin.87	21	2015360	0	95969.5	301395	72630	477998	2134	58.66	97.22	0.53	d__Bacteria;p__Actinomycetota;c__Coriobacteriia;o__Coriobacteriales;f__QAMH01;g__QAMH01;s__
RF9.bin.45	330	1830163	0	5545.95	6991	2845	32668	2014	41.98	86.44	0	d__Bacteria;p__Desulfobacterota;c__Desulfovibrionia;o__Desulfovibrionales;f__Desulfovibrionaceae;g__Mailhella;s__
BSTS2.bin.4	223	3152103	0	14135	24215	6054	93791	2025	44.24	97.83	1.06	d__Bacteria;p__Bacillota_A;c__Clostridia;o__Oscillospirales;f__Ruminococcaceae;g__Ruminiclostridium_E;s__
SRR23368219.bin.58	79	2676020	0	33873.7	51855	19334	184280	2425	52.04	85.35	0.27	d__Bacteria;p__Bacillota_A;c__Clostridia;o__Oscillospirales;f__Ruminococcaceae;g__CAG-115;s__
FDSW210084431_4.bin.48	32	1755951	0	54873.5	91974	34291	175296	2460	41.15	83.13	0.61	d__Bacteria;p__Bacillota_A;c__Clostridia;o__Oscillospirales;f__Acutalibacteraceae;g__Ruminococcus_E;s__
HJ18.bin.203	29	2400360	0	82771	108155	57573	315388	2070	62.49	99.54	1.98	d__Bacteria;p__Bacteroidota;c__Bacteroidia;o__Bacteroidales;f__Rikenellaceae;g__Alistipes;s__
SRR23368200.bin.11	72	3501754	0	48635.5	67698	25478	223649	3131	50.17	91.21	0.92	d__Bacteria;p__Bacillota_A;c__Clostridia;o__Lachnospirales;f__Lachnospiraceae;g__Choladocola;s__
SRR13490888.bin.8	20	1612850	0	80642.5	116200	63587	188846	8640	48.5	97.18	0.23	d__Bacteria;p__Bacillota_A;c__Clostridia;o__Christensenellales;f__CAG-314;g__Fimimonas;s__
RF14.bin.13	131	2718823	0	20754.4	31930	10932	139558	2221	29.4	99.97	3.98	d__Bacteria;p__Fusobacteriota;c__Fusobacteriia;o__Fusobacteriales;f__Fusobacteriaceae;g__Fusobacterium_A;s__Fusobacterium_A sp900543175
RN7.bin.13	65	2866111	0	44094	81406	24335	187315	2205	43.45	85.43	0.35	d__Bacteria;p__Bacillota_A;c__Clostridia;o__Lachnospirales;f__Lachnospiraceae;g__UBA7109;s__
SRR14411303.bin.26	432	4482897	0	10377.1	15009	4866	70158	2001	48.33	91.94	1.41	d__Bacteria;p__Bacillota_A;c__Clostridia;o__Lachnospirales;f__Lachnospiraceae;g__RGIG4057;s__RGIG4057 sp910579615
RN1.bin.58	113	1829133	0	16187	26087	8084	90805	2057	32.51	98.79	0.51	d__Bacteria;p__Bacillota;c__Bacilli;o__Erysipelotrichales;f__Erysipelotrichaceae;g__UBA636;s__UBA636 sp900546285
BV22.bin.137	70	2134519	0	30493.1	45816	13841	110622	3992	50.47	99.96	0.05	d__Bacteria;p__Bacteroidota;c__Bacteroidia;o__Bacteroidales;f__Muribaculaceae;g__JAJPXC01;s__
FDSW210084427_NMC.bin.5	285	1579030	0	5540.46	6524	2865	33920	2011	60.13	88.38	0.66	d__Bacteria;p__Bacillota_A;c__Clostridia;o__Oscillospirales;f__Oscillospiraceae;g__MGBC124762;s__
FDSW210084439_12.bin.43	61	2386494	0	39122.8	49582	20429	126079	5728	57.31	95.72	0.05	d__Bacteria;p__Verrucomicrobiota;c__Verrucomicrobiae;o__Verrucomicrobiales;f__Akkermansiaceae;g__Akkermansia;s__
M6.bin.72	32	1804939	0	56404.3	88503	30005	282600	2720	59.22	96.49	0.01	d__Bacteria;p__Actinomycetota;c__Coriobacteriia;o__Coriobacteriales;f__Eggerthellaceae;g__MGBC163016;s__
M3.bin.59	137	1912024	0	13956.4	20322	7159	92384	2082	59.44	82.32	1.7	d__Bacteria;p__Bacillota_A;c__Clostridia;o__Oscillospirales;f__Oscillospiraceae;g__Avoscillospira_A;s__Avoscillospira_A sp022795735
M20.bin.8	161	1818481	0	11294.9	16340	5074	66005	2009	59.33	88.78	0.34	d__Bacteria;p__Actinomycetota;c__Coriobacteriia;o__Coriobacteriales;f__QAMH01;g__QAMH01;s__QAMH01 sp900756605
RN8.bin.7	13	1574513	0	121116	145512	80231	329099	15921	45.02	98.02	0.77	d__Bacteria;p__Bacillota_A;c__Clostridia;o__Oscillospirales;f__Ruminococcaceae;g__RGIG3102;s__
ERR3357643.bin.6	119	3901511	0	32785.8	56296	15633	208850	2063	48.94	88.96	1.07	d__Bacteria;p__Bacillota_A;c__Clostridia;o__Lachnospirales;f__Lachnospiraceae;g__Choladocola;s__Choladocola sp009774145
RF2.bin.81	125	3142225	0	25137.8	52918	11705	147860	2019	43.85	94.32	1.07	d__Bacteria;p__Bacillota_A;c__Clostridia;o__Lachnospirales;f__Lachnospiraceae;g__Blautia_A;s__
SRR23368206.bin.81	40	2247407	0	56185.2	93523	39350	238147	2463	47.92	97.2	0.02	d__Bacteria;p__Bacillota_A;c__Clostridia;o__Oscillospirales;f__Acutalibacteraceae;g__Fimenecus;s__
MF6.bin.30	198	1183312	0	5976.32	6678	3125	22647	2007	54.02	88.34	0.11	d__Bacteria;p__Bacteroidota;c__Bacteroidia;o__Bacteroidales;f__P3;g__Pullibacteroides;s__
RF11.bin.28	103	2471422	0	23994.4	56659	10413	163837	2001	39.09	88.14	4.38	d__Bacteria;p__Bacillota_A;c__Clostridia;o__Lachnospirales;f__Lachnospiraceae;g__Faecalimonas;s__
SRR23368203.bin.17	86	3384837	0	39358.6	58919	18821	143770	2364	50.19	98.06	2.73	d__Bacteria;p__Bacillota_A;c__Clostridia;o__Lachnospirales;f__Lachnospiraceae;g__UBA7050;s__
SRR23368200.bin.72	202	3769496	0	18660.9	27047	9586	115275	2161	46.15	98.6	1.71	d__Bacteria;p__Bacteroidota;c__Bacteroidia;o__Bacteroidales;f__Tannerellaceae;g__Parabacteroides;s__Parabacteroides merdae
HJ16.bin.117	286	2125087	0	7430.37	9881	3525	38001	2005	59.71	86.43	1.26	d__Bacteria;p__Bacillota_A;c__Clostridia;o__Oscillospirales;f__Oscillospiraceae;g__Evtepia;s__
H174	27	7267270	295	269158	668051	143721	1544030	507	48.49	100	0.7	d__Bacteria;p__Bacillota;c__Bacilli;o__Paenibacillales;f__Paenibacillaceae;g__Paenibacillus;s__Paenibacillus sp002573715
HJ17.bin.191	7	1809263	0	258466	387577	153396	522340	83715	53.57	95.04	0.09	d__Bacteria;p__Actinomycetota;c__Coriobacteriia;o__Coriobacteriales;f__Eggerthellaceae;g__MGBC163016;s__
MF12.bin.131	66	2505292	0	37959	67444	16282	215737	2043	52.13	94.31	2.32	d__Bacteria;p__Bacillota_A;c__Clostridia;o__Oscillospirales;f__Ruminococcaceae;g__CAG-115;s__
SRR11425456.bin.13	111	4454021	0	40126.3	119889	21290	244165	2067	42.1	99.34	1.56	d__Bacteria;p__Bacillota_A;c__Clostridia;o__Lachnospirales;f__Lachnospiraceae;g__CAG-95;s__CAG-95 sp014804245
SRR13490889.bin.82	94	1466044	0	15596.2	23455	7967	79879	2391	57.41	94.78	0.79	d__Bacteria;p__Bacillota_B;c__Dehalobacteriia;o__UBA4068;f__UBA5755;g__Avidehalobacter;s__
BV27.bin.2	48	2280962	0	47520	79087	21884	150856	3081	66.17	82.48	1.16	d__Bacteria;p__Desulfobacterota;c__Desulfovibrionia;o__Desulfovibrionales;f__Desulfovibrionaceae;g__Desulfovibrio;s__
DF20.bin.62	272	2244506	0	8251.86	11158	3682	76727	2020	65.92	82.98	1.08	d__Bacteria;p__Desulfobacterota;c__Desulfovibrionia;o__Desulfovibrionales;f__Desulfovibrionaceae;g__Desulfovibrio;s__
SRR23368212.bin.46	121	2277682	0	18823.8	27852	9066	82800	2106	50.58	100	0.33	d__Bacteria;p__Bacillota_A;c__Clostridia;o__Oscillospirales;f__Butyricicoccaceae;g__Agathobaculum;s__
BV20.bin.12	154	3878093	0	25182.4	43661	14178	122822	2009	43.69	98.45	3.64	d__Bacteria;p__Bacillota_A;c__Clostridia;o__Lachnospirales;f__Lachnospiraceae;g__UBA7109;s__
FDSW210084442_16.bin.16	30	2001503	0	66716.8	82566	42065	172482	7194	57.72	99.28	0	d__Bacteria;p__Bacillota_A;c__Clostridia;o__Oscillospirales;f__Acutalibacteraceae;g__Acutalibacter;s__
SRR21474234.bin.71	88	3617707	0	41110.3	64983	22933	172598	2569	44.72	99.32	1.36	d__Bacteria;p__Bacillota_A;c__Clostridia;o__Lachnospirales;f__Lachnospiraceae;g__Velocimicrobium;s__
SRR9205126.bin.73	215	2170228	0	10094.1	14479	4341	131234	2021	58.14	89.75	2.06	d__Bacteria;p__Bacillota_A;c__Clostridia;o__Oscillospirales;f__Butyricicoccaceae;g__Pseudobutyricicoccus;s__Pseudobutyricicoccus sp910585875
SRR14411297.bin.12	69	2549308	0	36946.5	60698	21606	142533	2728	44.14	99.62	0.19	d__Bacteria;p__Bacteroidota;c__Bacteroidia;o__Bacteroidales;f__Muribaculaceae;g__Paramuribaculum;s__Paramuribaculum sp014800945
ERR3357643.bin.43	61	3175027	0	52049.6	98052	29436	514015	2119	48.51	99.99	0.4	d__Bacteria;p__Bacteroidota;c__Bacteroidia;o__Bacteroidales;f__Muribaculaceae;g__Duncaniella;s__Duncaniella dubosii
M11.bin.46	51	3140384	0	61576.2	118426	32624	357832	2474	30.82	95.87	0.99	d__Bacteria;p__Bacillota;c__Bacilli;o__Erysipelotrichales;f__Coprobacillaceae;g__Coprobacillus;s__Coprobacillus cateniformis
BSTS10.bin.34	214	2569313	0	12006.1	22890	4302	95665	2011	40.64	96.93	1.1	d__Bacteria;p__Desulfobacterota;c__Desulfovibrionia;o__Desulfovibrionales;f__Desulfovibrionaceae;g__Desulfovibrio;s__
BV23.bin.2	71	2682075	0	37775.7	50313	19651	130897	7458	51.55	87.17	0	d__Bacteria;p__Bacteroidota;c__Bacteroidia;o__Bacteroidales;f__Bacteroidaceae;g__Prevotella;s__
SRR14411256.bin.19	317	1941655	0	6125.09	7694	2954	31892	2014	42.73	81.47	0.79	d__Bacteria;p__Bacteroidota;c__Bacteroidia;o__Bacteroidales;f__Muribaculaceae;g__CAJUPY01;s__
SRR23368217.bin.65	30	2025813	0	67527.1	114379	37587	152133	2603	45.08	97.4	1.69	d__Bacteria;p__Bacillota_A;c__Clostridia;o__Christensenellales;f__Borkfalkiaceae;g__Coproplasma;s__
MF12.bin.123	211	2405657	0	11401.2	16978	5233	65347	2083	52.27	82.67	3.45	d__Bacteria;p__Bacteroidota;c__Bacteroidia;o__Bacteroidales;f__Bacteroidaceae;g__Prevotella;s__
RF10.bin.149	86	2527418	0	29388.6	48141	15754	147562	2206	37.19	99.61	2.44	d__Bacteria;p__Bacillota_A;c__Clostridia;o__Lachnospirales;f__Lachnospiraceae;g__Anaerostipes;s__Anaerostipes hadrus
RN18.bin.134	44	1845966	0	41953.8	61825	24304	278223	2010	38.19	97.89	0.12	d__Bacteria;p__Bacillota_A;c__Clostridia;o__Oscillospirales;f__Acutalibacteraceae;g__Eubacterium_R;s__
S5.bin.76	302	2075488	0	6872.48	8928	3250	37845	2021	56.86	81.45	2.91	d__Bacteria;p__Bacteroidota;c__Bacteroidia;o__Bacteroidales;f__Muribaculaceae;g__CAG-873;s__
DF13.bin.23	294	2606499	0	8865.64	12758	3847	62640	2011	43.74	80.22	0	d__Bacteria;p__Bacillota_A;c__Clostridia;o__Lachnospirales;f__Lachnospiraceae;g__CAG-95;s__
SRR14411284.bin.8	79	2988401	0	37827.9	71258	24107	249723	2051	48.64	95.96	0.07	d__Bacteria;p__Bacteroidota;c__Bacteroidia;o__Bacteroidales;f__Muribaculaceae;g__Muribaculum;s__Muribaculum sp001701195
SRR23368204.bin.72	97	1846475	0	19035.8	25977	10746	98531	2292	49.76	93.16	0.27	d__Bacteria;p__Bacteroidota;c__Bacteroidia;o__Bacteroidales;f__Muribaculaceae;g__CAG-485;s__
MF14.bin.83	15	1092784	0	72852.3	111742	32653	158419	11009	47.43	93.72	0	d__Bacteria;p__Verrucomicrobiota;c__Verrucomicrobiae;o__Opitutales;f__UBA9783;g__;s__
BV24.bin.10	153	3016575	0	19716.2	29166	9404	79936	2281	48.02	83.66	0.87	d__Bacteria;p__Bacillota_A;c__Clostridia;o__Lachnospirales;f__Lachnospiraceae;g__Caccovicinus;s__
M19.bin.10	121	3604055	0	29785.6	51998	14529	150935	2027	44.74	85.82	3.59	d__Bacteria;p__Bacillota_A;c__Clostridia;o__Lachnospirales;f__Lachnospiraceae;g__UBA3282;s__
SRR14411294.bin.1	132	2805984	0	21257.5	32330	10640	156629	2032	50.96	94.84	0.01	d__Bacteria;p__Bacteroidota;c__Bacteroidia;o__Bacteroidales;f__Bacteroidaceae;g__Prevotella;s__
HJ15.bin.113	171	4176450	0	24423.7	68047	10634	252000	2018	44.95	87.8	3.63	d__Bacteria;p__Bacteroidota;c__Bacteroidia;o__Bacteroidales;f__Muribaculaceae;g__CAG-485;s__
HJ7.bin.14	4	903043	0	225761	657575	96412	657575	48913	63.44	80.05	0.09	d__Bacteria;p__Actinomycetota;c__Coriobacteriia;o__Coriobacteriales;f__Eggerthellaceae;g__MGBC163016;s__
RNX2.bin.103	74	2492413	0	33681.3	75049	19141	161149	2219	63.01	96.83	1.32	d__Bacteria;p__Bacillota_A;c__Clostridia;o__Oscillospirales;f__Oscillospiraceae;g__Dysosmobacter;s__
RNX5.bin.48	85	2533768	0	29809	48521	17602	147423	2173	31.28	97.04	0.68	d__Bacteria;p__Deferribacterota;c__Deferribacteres;o__Deferribacterales;f__Mucispirillaceae;g__Mucispirillum;s__Mucispirillum sp944324465
FDSW210084433_6.bin.82	163	2319324	0	14229	18957	6982	63316	2042	48.67	96.38	1.23	d__Bacteria;p__Bacillota_A;c__Clostridia;o__Oscillospirales;f__Ruminococcaceae;g__CAG-115;s__
SRR23368216.bin.44	117	2203739	0	18835.4	33274	8509	71555	2004	39.24	99.14	0.08	d__Bacteria;p__Bacillota_A;c__Clostridia;o__Oscillospirales;f__Acutalibacteraceae;g__Eubacterium_R;s__
SRR13490894.bin.109	7	886324	0	126618	519077	73363	519077	16993	34.29	98.45	0	d__Bacteria;p__Bacillota_A;c__Clostridia;o__Oscillospirales;f__Ruminococcaceae;g__RGIG1955;s__
RN18.bin.115	48	2055355	0	42819.9	69448	23537	185361	2639	59.56	99.28	0.5	d__Bacteria;p__Actinomycetota;c__Coriobacteriia;o__Coriobacteriales;f__Coriobacteriaceae;g__Collinsella;s__Collinsella sp003466125
HJ8.bin.49	31	2343323	0	75591.1	117443	45527	289327	8201	50.87	87.51	0.3	d__Bacteria;p__Bacteroidota;c__Bacteroidia;o__Bacteroidales;f__Muribaculaceae;g__CAG-873;s__
HJ8.bin.130	69	1809258	0	26221.1	51318	10517	129710	2209	38.41	99.89	1.54	d__Bacteria;p__Bacillota;c__Bacilli;o__Lactobacillales;f__Lactobacillaceae;g__Limosilactobacillus;s__Limosilactobacillus reuteri_F
BV10.bin.82	247	1888665	0	7646.42	10280	3548	36493	2020	50.6	84.14	2.11	d__Bacteria;p__Bacteroidota;c__Bacteroidia;o__Bacteroidales;f__Muribaculaceae;g__CAG-485;s__
RN9.bin.186	210	1991554	0	9483.59	14564	3971	73188	2008	42.36	87.96	4.68	d__Bacteria;p__Bacillota;c__Bacilli;o__Staphylococcales;f__Salinicoccaceae;g__Salinicoccus;s__Salinicoccus sp001265075
DF2.bin.77	229	1637922	0	7152.5	9290	3425	39831	2024	49.91	84.74	2.67	d__Bacteria;p__Actinomycetota;c__Coriobacteriia;o__Coriobacteriales;f__Eggerthellaceae;g__UBA9715;s__
MF16.bin.10	248	1430025	0	5766.23	6836	2800	30064	2001	32.69	81.17	1.88	d__Bacteria;p__Bacillota;c__Bacilli;o__Acholeplasmatales;f__Anaeroplasmataceae;g__Pelethenecus;s__
BV13.bin.88	47	2622708	0	55802.3	83329	27325	178345	3501	44.82	98.81	0.84	d__Bacteria;p__Bacillota_A;c__Clostridia;o__Lachnospirales;f__Lachnospiraceae;g__Wujia;s__
BV13.bin.69	92	2434408	0	26461	50996	11837	143421	2010	52.7	96.98	0.48	d__Bacteria;p__Bacillota_A;c__Clostridia;o__Oscillospirales;f__Oscillospiraceae;g__CAKSXP01;s__
HJ6.bin.9	152	1176177	0	7738.01	9547	4124	30867	2069	45.87	81.21	0.04	d__Bacteria;p__Pseudomonadota;c__Alphaproteobacteria;o__RUG11792;f__;g__;s__
SRR23368201.bin.53	67	2538772	0	37892.1	63195	19626	162903	2012	48.4	87.37	3.2	d__Bacteria;p__Bacillota_A;c__Clostridia;o__Lachnospirales;f__Lachnospiraceae;g__Merdisoma;s__
M8.bin.71	127	2039074	0	16055.7	27829	6552	118314	2015	38.86	99.59	2.06	d__Bacteria;p__Bacillota;c__Bacilli;o__Lactobacillales;f__Lactobacillaceae;g__Limosilactobacillus;s__Limosilactobacillus reuteri
SRR23368203.bin.18	39	1530429	0	39241.8	72656	19816	215326	2338	45.35	99.14	0.01	d__Bacteria;p__Bacillota_A;c__Clostridia;o__Christensenellales;f__Borkfalkiaceae;g__Coproplasma;s__
SRR14411335.bin.11	223	1587279	0	7117.84	9029	3587	31452	2019	49.5	84.79	2.71	d__Bacteria;p__Bacillota_A;c__Clostridia;o__Christensenellales;f__Pumilibacteraceae;g__Anaerocaecibacter;s__
RN3.bin.66	195	2045387	0	10489.2	14025	5358	65310	2025	61.4	92.56	0.66	d__Bacteria;p__Bacillota_A;c__Clostridia;o__Oscillospirales;f__Oscillospiraceae;g__Dysosmobacter;s__Dysosmobacter sp900548505
RF1.bin.36	236	2012479	0	8527.45	11858	4109	41295	2079	54.16	81.64	0.9	d__Bacteria;p__Bacteroidota;c__Bacteroidia;o__Bacteroidales;f__Muribaculaceae;g__Paramuribaculum;s__Paramuribaculum sp009775605
DF1.bin.26	83	3036368	0	36582.8	57837	16106	263694	2313	49.49	90.71	0.81	d__Bacteria;p__Bacillota_A;c__Clostridia;o__Lachnospirales;f__Lachnospiraceae;g__Acetatifactor;s__
ERR3357634.bin.59	73	3335462	0	45691.3	74085	23051	222624	2584	47.78	85.17	0.02	d__Bacteria;p__Bacillota_A;c__Clostridia;o__Lachnospirales;f__Lachnospiraceae;g__14-2;s__14-2 sp000403315
SRR11852054.bin.24	263	1878449	0	7142.39	8655	3859	27786	2027	56.12	81.28	0.42	d__Bacteria;p__Bacteroidota;c__Bacteroidia;o__Bacteroidales;f__P3;g__RUG11139;s__
HJ11.bin.211	78	2167923	0	27793.9	45568	12912	112440	2287	59.28	83.84	0.05	d__Bacteria;p__Bacteroidota;c__Bacteroidia;o__Bacteroidales;f__Rikenellaceae;g__Rikenella;s__
FDSW210084425_43MC.bin.7	591	3341514	0	5654	6754	2880	41720	2012	45.12	86.34	0.4	d__Bacteria;p__Bacillota_A;c__Clostridia;o__Lachnospirales;f__Lachnospiraceae;g__CAG-95;s__CAG-95 sp002492465
SRR11425451.bin.60	28	1963843	0	70137.2	98956	48699	271019	4443	38.4	99.95	0.19	d__Bacteria;p__Bacillota;c__Bacilli;o__Lactobacillales;f__Lactobacillaceae;g__Ligilactobacillus;s__Ligilactobacillus apodemi
SRR11425447.bin.16	60	2512994	0	41883.2	62668	24820	117325	3667	51.92	96.45	0.04	d__Bacteria;p__Bacteroidota;c__Bacteroidia;o__Bacteroidales;f__Muribaculaceae;g__Paramuribaculum;s__Paramuribaculum sp014802045
ERR3357641.bin.62	138	5182425	0	37553.8	83632	15942	356565	2011	49.44	93.77	4.27	d__Bacteria;p__Bacillota_A;c__Clostridia;o__Lachnospirales;f__Lachnospiraceae;g__Acetatifactor;s__Acetatifactor sp910586775
FDSW210084422_14MC.bin.1	179	3258057	0	18201.4	28378	9494	96652	2005	44.53	85.52	0.18	d__Bacteria;p__Bacillota_A;c__Clostridia;o__Lachnospirales;f__Lachnospiraceae;g__JAAYNV01;s__
HJ20.bin.7	1	925088	0	925088	925088	925088	925088	925088	45.94	94.53	0.12	d__Bacteria;p__Verrucomicrobiota;c__Verrucomicrobiae;o__Opitutales;f__LL51;g__LL51;s__
RF18.bin.52	35	1813672	0	51819.2	84215	29335	162662	3372	53.92	98.76	0.34	d__Bacteria;p__Bacillota_A;c__Clostridia;o__Oscillospirales;f__Acutalibacteraceae;g__CAG-217;s__CAG-217 sp000436335
HJ19.bin.194	23	2402618	0	104462	177601	61666	369670	3467	57.59	98.69	0.11	d__Bacteria;p__Bacteroidota;c__Bacteroidia;o__Bacteroidales;f__Muribaculaceae;g__CAG-873;s__
SRR10605906.bin.45	92	2573693	0	27974.9	46526	13267	194460	2545	44.58	99.02	0.05	d__Bacteria;p__Bacillota_A;c__Clostridia;o__Oscillospirales;f__Ruminococcaceae;g__Ruminiclostridium_E;s__
RNX6.bin.43	112	2616815	0	23364.4	35495	11534	99570	2095	42.6	94.28	0.02	d__Bacteria;p__Bacteroidota;c__Bacteroidia;o__Bacteroidales;f__Bacteroidaceae;g__;s__
SRR13890232.bin.13	320	2656338	0	8301.06	11366	3828	61088	2012	49.47	88.14	3.91	d__Bacteria;p__Desulfobacterota;c__Desulfovibrionia;o__Desulfovibrionales;f__Desulfovibrionaceae;g__Desulfovibrio;s__
DF17.bin.57	90	2415112	0	26834.6	44858	15472	102007	2021	49.55	97.12	2.42	d__Bacteria;p__Bacillota_A;c__Clostridia;o__Oscillospirales;f__Ruminococcaceae;g__CAG-115;s__
HJ13.bin.91	187	4138086	0	22128.8	54120	8707	238229	2002	44.61	99.79	4.44	d__Bacteria;p__Bacteroidota;c__Bacteroidia;o__Bacteroidales;f__Muribaculaceae;g__CAG-485;s__
SRR21474239.bin.109	115	2706981	0	23539	38671	11795	103849	2298	45.35	98.1	0.14	d__Bacteria;p__Bacillota_A;c__Clostridia;o__Oscillospirales;f__Ruminococcaceae;g__CAG-353;s__
ERR3357628.bin.70	30	1954145	0	65138.2	104681	26196	264748	4221	37.75	97.67	1.55	d__Bacteria;p__Bacillota_A;c__Clostridia;o__Oscillospirales;f__Acutalibacteraceae;g__Eubacterium_R;s__Eubacterium_R sp011958665
RNX7.bin.9	135	2308538	0	17100.3	29003	7525	217284	2039	63.05	86.97	0.66	d__Bacteria;p__Actinomycetota;c__Coriobacteriia;o__Coriobacteriales;f__Eggerthellaceae;g__Adlercreutzia;s__
SRR23368204.bin.27	66	2041143	0	30926.4	51649	13301	151827	2702	61.74	82.5	0.29	d__Bacteria;p__Bacteroidota;c__Bacteroidia;o__Bacteroidales;f__Rikenellaceae;g__Alistipes;s__
SRR13490893.bin.70	28	3301743	0	117919	143996	72829	407943	2344	46.16	86.07	1.32	d__Bacteria;p__Bacillota_A;c__Clostridia;o__Lachnospirales;f__Lachnospiraceae;g__UBA3282;s__
SRR14411323.bin.14	369	2772920	0	7514.69	10959	3340	55451	2017	48.41	93.14	4.77	d__Bacteria;p__Bacteroidota;c__Bacteroidia;o__Bacteroidales;f__Muribaculaceae;g__CAG-485;s__
RNX1.bin.6	130	1736802	0	13360	19904	6423	72635	2012	53.44	83.73	0.12	d__Bacteria;p__Bacillota_C;c__Negativicutes;o__Selenomonadales;f__Selenomonadaceae;g__RGIG250;s__
MF17.bin.51	44	1394316	0	31689	48600	14709	186731	2537	46.46	95.64	1.47	d__Bacteria;p__Bacillota_A;c__Clostridia;o__Christensenellales;f__Borkfalkiaceae;g__Coproplasma;s__
HJX5.bin.40	65	2995083	0	46078.2	75567	29180	309677	2285	48.49	98.09	1.66	d__Bacteria;p__Bacteroidota;c__Bacteroidia;o__Bacteroidales;f__UBA932;g__Cryptobacteroides;s__
BV14.H.bin.2	110	1524977	0	13863.4	18516	7048	93830	2042	60.79	93.19	2.16	d__Bacteria;p__Actinomycetota;c__Coriobacteriia;o__Coriobacteriales;f__Eggerthellaceae;g__MGBC163016;s__
RF13.bin.25	43	1320833	0	30717	50690	13054	105991	2474	49.32	87.93	0.03	d__Bacteria;p__Bacillota_A;c__Clostridia;o__Christensenellales;f__CAG-917;g__CAG-475;s__CAG-475 sp900769205
BV6.H.bin.14	110	1579696	0	14360.9	20719	6611	83969	2032	44.58	85.58	0.52	d__Bacteria;p__Bacillota_A;c__Clostridia;o__Oscillospirales;f__Oscillospiraceae;g__SIG495;s__
SRR11425463.bin.16	173	1599026	0	9242.92	13441	4131	54170	2112	56.57	91.56	0.31	d__Bacteria;p__Bacteroidota;c__Bacteroidia;o__Bacteroidales;f__P3;g__Pullibacteroides;s__Pullibacteroides sp014802725
H24	62	3942042	488	63581.3	143928	47398	431215	591	27.91	99.91	2.1	d__Bacteria;p__Bacillota_A;c__Clostridia;o__Clostridiales;f__Clostridiaceae;g__Clostridium;s__Clostridium sartagoforme_A
DF2.bin.114	374	1934434	0	5172.28	6022	2821	23620	2023	55.47	80.72	1.21	d__Bacteria;p__Bacillota_A;c__Clostridia;o__Christensenellales;f__Christensenellaceae;g__JAAUYQ01;s__
DF1.bin.32	248	2787100	0	11238.3	16653	5165	69822	2040	52.14	91.77	0.35	d__Bacteria;p__Bacillota_A;c__Clostridia;o__Oscillospirales;f__Oscillospiraceae;g__CAKSXP01;s__
RN17.bin.62	64	2049561	0	32024.4	49369	18516	212987	2297	51.34	82.76	0.35	d__Bacteria;p__Desulfobacterota;c__Desulfovibrionia;o__Desulfovibrionales;f__Desulfovibrionaceae;g__Desulfovibrio;s__
SRR21350685.bin.11	45	2544993	0	56555.4	79598	37382	280805	3325	57.72	99.78	0.28	d__Bacteria;p__Bacteroidota;c__Bacteroidia;o__Bacteroidales;f__Muribaculaceae;g__Amulumruptor;s__
HJ19.bin.101	26	2460316	0	94627.5	111893	51011	430301	9278	50.91	88.92	0.17	d__Bacteria;p__Bacteroidota;c__Bacteroidia;o__Bacteroidales;f__Muribaculaceae;g__CAG-873;s__
ERR3357637.bin.57	108	3449244	0	31937.5	65421	14970	206302	2014	40.84	86.36	0.23	d__Bacteria;p__Bacillota_A;c__Clostridia;o__Lachnospirales;f__Lachnospiraceae;g__14-2;s__14-2 sp910576385
DF18.bin.30	184	2423201	0	13169.6	19936	6977	48843	2034	51.57	90.19	3.02	d__Bacteria;p__Bacillota_A;c__Clostridia;o__Oscillospirales;f__Ruminococcaceae;g__CAG-115;s__
H368	23	3891693	1156	169204	397788	99810	688864	527	42.17	100	0.26	d__Bacteria;p__Bacillota;c__Bacilli;o__Lactobacillales;f__Enterococcaceae;g__Enterococcus_D;s__Enterococcus_D innesii
RN2.bin.52	409	2646592	0	6470.89	9193	2852	53567	2009	39.66	82.97	3.35	d__Bacteria;p__Bacillota;c__Bacilli;o__Bacillales;f__Planococcaceae;g__Kurthia;s__Kurthia intestinigallinarum
ERR3357615.bin.53	81	2443413	0	30165.6	61395	14288	317242	2085	47.46	86.88	4.83	d__Bacteria;p__Bacteroidota;c__Bacteroidia;o__Bacteroidales;f__Muribaculaceae;g__JAFLTL01;s__JAFLTL01 sp910578395
MF12.bin.60	50	1762786	0	35255.7	58672	16776	197688	2639	36.37	92.04	2.29	d__Bacteria;p__Bacillota_A;c__Clostridia;o__Christensenellales;f__CAG-1252;g__RUG14300;s__
HJ15.bin.71	26	2847891	0	109534	196545	47592	357321	10182	47.66	99.28	0.25	d__Bacteria;p__Bacteroidota;c__Bacteroidia;o__Bacteroidales;f__UBA932;g__Cryptobacteroides;s__
SRR21350762.bin.9	102	3043373	0	29837	45028	16494	142186	2515	45.76	99.85	2.01	d__Bacteria;p__Bacillota_A;c__Clostridia;o__Lachnospirales;f__Lachnospiraceae;g__MGBC120314;s__
HJ13.bin.146	109	3202773	0	29383.2	43812	15287	162476	2287	45.67	90.69	0.85	d__Bacteria;p__Bacillota_A;c__Clostridia;o__Lachnospirales;f__Lachnospiraceae;g__JAAVZI01;s__
SRR21350762.bin.6	95	1988903	0	20935.8	33355	10200	78672	2081	51.89	98.29	1.03	d__Bacteria;p__Bacteroidota;c__Bacteroidia;o__Bacteroidales;f__Muribaculaceae;g__UBA3263;s__
BVI9.bin.5	179	2501360	0	13974.1	22326	5648	117271	2085	49.84	86.14	3.07	d__Bacteria;p__Bacteroidota;c__Bacteroidia;o__Bacteroidales;f__Bacteroidaceae;g__Prevotella;s__
MF18.bin.60	21	2074632	0	98792	208630	51167	392668	2417	40.58	97.73	0.11	d__Bacteria;p__Deferribacterota;c__Deferribacteres;o__Deferribacterales;f__Mucispirillaceae;g__;s__
HJ14.bin.83	382	3251577	0	8511.98	10812	4160	46368	2030	51.84	82.31	0.09	d__Bacteria;p__Bacillota_A;c__Clostridia;o__Lachnospirales;f__Lachnospiraceae;g__UBA3402;s__
MF4.bin.107	134	2348159	0	17523.6	23739	7910	135067	2131	53.37	81.33	0.59	d__Bacteria;p__Bacteroidota;c__Bacteroidia;o__Bacteroidales;f__Muribaculaceae;g__CAJUPY01;s__
SRR11425431.bin.11	40	2218072	0	55451.8	84472	32148	166215	2719	46.62	87.12	0.14	d__Bacteria;p__Bacteroidota;c__Bacteroidia;o__Bacteroidales;f__Muribaculaceae;g__CAG-485;s__CAG-485 sp014803765
HJ8.bin.88	51	2803003	0	54960.8	76925	26575	302965	5171	48.72	99.91	0.12	d__Bacteria;p__Bacteroidota;c__Bacteroidia;o__Bacteroidales;f__Muribaculaceae;g__Muribaculum;s__Muribaculum sp910578835
RN16.bin.73	96	2884673	0	30048.7	54985	14351	217378	2026	29.32	99.14	1.29	d__Bacteria;p__Bacillota;c__Bacilli;o__Erysipelotrichales;f__Coprobacillaceae;g__Faecalibacillus;s__
MF6.bin.70	194	2484247	0	12805.4	20406	5611	73831	2046	40.05	86.85	0.27	d__Bacteria;p__Spirochaetota;c__Spirochaetia;o__Treponematales;f__Treponemataceae;g__Treponema_D;s__
HJ12.bin.186	24	2270517	0	94604.9	179956	53046	284006	7693	52.83	82.44	0.03	d__Bacteria;p__Bacteroidota;c__Bacteroidia;o__Bacteroidales;f__Muribaculaceae;g__Duncaniella;s__
FDSW210084434_7.bin.63	247	1569315	0	6353.5	7323	3331	32078	2023	64.89	82	2.18	d__Bacteria;p__Actinomycetota;c__Coriobacteriia;o__Coriobacteriales;f__Eggerthellaceae;g__MGBC163016;s__
RF6.bin.48	26	1892319	0	72781.5	154590	41058	235793	2011	57.9	98.91	0.25	d__Bacteria;p__Actinomycetota;c__Coriobacteriia;o__Coriobacteriales;f__Eggerthellaceae;g__W1P20-047;s__
BSTS7.bin.27	176	2501677	0	14214.1	21546	7068	76958	2128	55.75	92.76	0.02	d__Bacteria;p__Bacillota_A;c__Clostridia;o__Oscillospirales;f__Oscillospiraceae;g__Avoscillospira_A;s__
M10.bin.104	183	2208532	0	12068.5	20263	5770	63664	2009	43.75	96.62	0.33	d__Bacteria;p__Bacteroidota;c__Bacteroidia;o__Bacteroidales;f__Paludibacteraceae;g__Aphodosoma;s__
ERR3357626.bin.58	101	3092176	0	30615.6	60763	14073	226230	2016	48.4	88.52	0.32	d__Bacteria;p__Bacillota_A;c__Clostridia;o__Lachnospirales;f__Lachnospiraceae;g__14-2;s__14-2 sp910585625
S2.bin.19	39	2218035	0	56872.7	92470	26584	225767	2290	31.11	91.97	0.76	d__Bacteria;p__Deferribacterota;c__Deferribacteres;o__Deferribacterales;f__Mucispirillaceae;g__Mucispirillum;s__
ERR3357627.bin.98	182	1846717	0	10146.8	12882	5051	42133	2080	49.25	85.16	1.01	d__Bacteria;p__Bacteroidota;c__Bacteroidia;o__Bacteroidales;f__Muribaculaceae;g__CAG-485;s__CAG-485 sp003979075
FDSW210084435_8.bin.96	21	1892719	0	90129.5	129339	62895	275290	2125	41.66	97.18	0	d__Bacteria;p__Bacillota_A;c__Clostridia;o__Oscillospirales;f__Acutalibacteraceae;g__Fimenecus;s__
FDSW210084437_10.bin.53	108	2531930	0	23443.8	36266	10896	133739	2121	43.31	91.31	1.31	d__Bacteria;p__Bacillota_A;c__Clostridia;o__Lachnospirales;f__Lachnospiraceae;g__RGIG6919;s__
SRR14411251.bin.26	263	1422971	0	5410.54	6865	2639	28809	2001	32.23	84.45	2.52	d__Bacteria;p__Bacillota;c__Bacilli;o__Erysipelotrichales;f__Erysipelotrichaceae;g__;s__
S7.bin.39	121	1762579	0	14566.8	22396	6669	86014	2007	31.87	97.14	0.45	d__Bacteria;p__Bacillota;c__Bacilli;o__Erysipelotrichales;f__Erysipelotrichaceae;g__CAJTFG01;s__
SRR21350757.bin.11	217	1908416	0	8794.54	11573	4666	29554	2017	47.48	91.19	0.23	d__Bacteria;p__Bacteroidota;c__Bacteroidia;o__Bacteroidales;f__Muribaculaceae;g__CAG-485;s__
BV24.bin.37	190	1695952	0	8926.06	13341	3624	50897	2009	55.63	82.75	2.36	d__Bacteria;p__Actinomycetota;c__Coriobacteriia;o__Coriobacteriales;f__Eggerthellaceae;g__MGBC163016;s__
FDSW210084419_9MC.bin.5	359	1986298	0	5532.86	6443	2788	29290	2011	50.25	85.29	3.02	d__Bacteria;p__Bacteroidota;c__Bacteroidia;o__Bacteroidales;f__Muribaculaceae;g__UBA3263;s__
SRR10605906.bin.46	87	3142554	0	36121.3	57730	18453	134560	3413	46.91	81.92	1.03	d__Bacteria;p__Bacillota_A;c__Clostridia;o__Lachnospirales;f__Lachnospiraceae;g__UBA3282;s__
ERR3357635.bin.20	89	3566683	0	40075.1	74893	21767	158651	2130	45.8	88.98	1.59	d__Bacteria;p__Bacillota_A;c__Clostridia;o__Lachnospirales;f__Lachnospiraceae;g__Sporofaciens;s__Sporofaciens sp910577685
BV21.bin.29	232	1989650	0	8576.08	11198	4194	48341	2042	54.36	83.11	4.84	d__Bacteria;p__Bacteroidota;c__Bacteroidia;o__Bacteroidales;f__Muribaculaceae;g__Duncaniella;s__
M5.bin.35	191	2084968	0	10916.1	15848	5529	52785	2011	48.97	84.98	1.08	d__Bacteria;p__Bacillota_A;c__Clostridia;o__Lachnospirales;f__Lachnospiraceae;g__W0P33-017;s__
M13.bin.59	52	2372077	0	45616.9	84776	21527	235076	2325	47.1	96.47	0.05	d__Bacteria;p__Bacteroidota;c__Bacteroidia;o__Bacteroidales;f__Muribaculaceae;g__CAG-873;s__CAG-873 sp017621845
SRR13490888.bin.52	108	1556386	0	14411	21221	7018	73754	2017	52.46	93.45	1.32	d__Bacteria;p__Elusimicrobiota;c__Elusimicrobia;o__Elusimicrobiales;f__Elusimicrobiaceae;g__UBA1436;s__
FDSW210084434_7.bin.48	135	1023435	0	7581	9871	3630	40208	2038	41.28	94.25	3.67	d__Bacteria;p__Pseudomonadota;c__Alphaproteobacteria;o__UBA3830;f__UBA3830;g__;s__
SRR11425443.bin.44	47	1764937	0	37551.8	65924	19138	191684	2095	50.75	83.27	0.78	d__Bacteria;p__Bacteroidota;c__Bacteroidia;o__Bacteroidales;f__Muribaculaceae;g__CAG-485;s__
RNX6.bin.100	51	2721065	0	53354.2	80550	30214	250259	3915	46.7	87.85	0.82	d__Bacteria;p__Bacillota_A;c__Clostridia;o__Lachnospirales;f__Lachnospiraceae;g__CAG-317;s__
M13.bin.16	18	1574887	0	87493.7	144527	55378	420279	2003	32.97	99.93	0.08	d__Bacteria;p__Desulfobacterota;c__Desulfovibrionia;o__Desulfovibrionales;f__Desulfovibrionaceae;g__Lawsonia;s__Lawsonia intracellularis
SRR13490891.bin.54	88	768000	0	8727.27	12079	4334	36136	2042	48.75	91.19	3.2	d__Bacteria;p__Patescibacteria;c__Saccharimonadia;o__Saccharimonadales;f__Nanosyncoccaceae;g__Nanosyncoccus;s__
SRR11425455.bin.3	34	2483709	0	73050.3	101077	35687	442538	4378	46.89	91.31	1.83	d__Bacteria;p__Spirochaetota;c__Spirochaetia;o__Treponematales;f__Treponemataceae;g__Treponema_D;s__Treponema_D sp014804005
BSTS8.bin.96	123	2251436	0	18304.4	26686	9569	65713	2168	52.81	98.84	2.79	d__Bacteria;p__Bacteroidota;c__Bacteroidia;o__Bacteroidales;f__Muribaculaceae;g__CAG-485;s__
M7.bin.74	38	1736002	0	45684.3	79304	25714	198569	2117	42.84	99.99	0.08	d__Bacteria;p__Bacillota;c__Bacilli;o__Lactobacillales;f__Streptococcaceae;g__Streptococcus;s__Streptococcus ferus
S5.bin.82	144	1684958	0	11701.1	15975	5696	70664	2128	32.55	96.93	1.09	d__Bacteria;p__Bacillota_A;c__Clostridia;o__Oscillospirales;f__Acutalibacteraceae;g__RGIG9287;s__
HJ8.bin.60	40	2730241	0	68256	109287	31819	285223	2258	50	99.51	0.02	d__Bacteria;p__Bacteroidota;c__Bacteroidia;o__Bacteroidales;f__Muribaculaceae;g__Muribaculum;s__Muribaculum sp910578785
G1.bin.30	341	4421312	0	12965.7	21159	5698	134098	2059	67.41	99.96	2.42	d__Bacteria;p__Actinomycetota;c__Actinomycetia;o__Mycobacteriales;f__Mycobacteriaceae;g__Rhodococcus;s__Rhodococcus sp012844225
MF9.bin.61	142	1932009	0	13605.7	19140	6334	56792	2271	54.71	83.62	0.82	d__Bacteria;p__Bacillota_A;c__Clostridia;o__Oscillospirales;f__Ruminococcaceae;g__UBA3855;s__
SRR14411332.bin.5	357	2652946	0	7431.22	10461	3283	82228	2001	48.57	81.8	2.49	d__Bacteria;p__Bacteroidota;c__Bacteroidia;o__Bacteroidales;f__Muribaculaceae;g__CAG-485;s__
HJ1.bin.87	77	2736758	0	35542.3	54065	19560	171796	2122	45.59	81.94	0.07	d__Bacteria;p__Bacteroidota;c__Bacteroidia;o__Bacteroidales;f__Muribaculaceae;g__CAG-485;s__
BV14.H.bin.88	50	1896285	0	37925.7	66281	20575	372432	2254	49.22	97.04	0.32	d__Bacteria;p__Bacillota_A;c__Clostridia;o__Oscillospirales;f__CAG-272;g__UMGS1696;s__
SRR11852055.bin.15	39	974484	0	24986.8	43010	10606	116852	2085	28.47	94.8	0.1	d__Bacteria;p__Bacillota;c__Bacilli;o__Mycoplasmatales;f__Mycoplasmoidaceae;g__Malacoplasma;s__Malacoplasma sp021444005
SRR21350765.bin.2	652	3968940	0	6087.33	8002	2873	46939	2002	47.21	86.26	3.64	d__Bacteria;p__Bacillota_A;c__Clostridia;o__Lachnospirales;f__Lachnospiraceae;g__1XD8-76;s__
FDSW210084416_4MC.bin.13	292	2131432	0	7299.42	8926	3927	32429	2004	51.3	83.55	0.92	d__Bacteria;p__Bacteroidota;c__Bacteroidia;o__Bacteroidales;f__Muribaculaceae;g__CAG-873;s__
HJX5.bin.5	30	2136217	0	71207.2	119179	39928	337528	4029	37.7	92.28	0.22	d__Bacteria;p__Bacillota_A;c__Clostridia;o__Oscillospirales;f__Acutalibacteraceae;g__Eubacterium_R;s__
SRR9205133.bin.38	82	1838147	0	22416.4	38804	9554	128733	2627	55.35	87.43	1.88	d__Bacteria;p__Bacteroidota;c__Bacteroidia;o__Bacteroidales;f__Rikenellaceae;g__Alistipes;s__Alistipes sp003979135
SRR21474236.bin.74	91	3003539	0	33005.9	58476	17624	243030	2033	44.09	85.59	0.06	d__Bacteria;p__Bacillota_A;c__Clostridia;o__Oscillospirales;f__Ruminococcaceae;g__RGIG8773;s__
M13.bin.24	80	2876377	0	35954.7	56305	17654	183480	2268	42.76	83.83	0	d__Bacteria;p__Bacteroidota;c__Bacteroidia;o__Bacteroidales;f__Bacteroidaceae;g__Phocaeicola;s__Phocaeicola sp905198575
S1.bin.89	33	1774136	0	53761.7	103477	21807	257732	2175	62.91	96.64	0.8	d__Bacteria;p__Actinomycetota;c__Coriobacteriia;o__Coriobacteriales;f__Eggerthellaceae;g__MGBC163016;s__
MF4.bin.105	69	2229840	0	32316.5	53198	14998	145673	2324	53.78	90.73	0.27	d__Bacteria;p__Bacteroidota;c__Bacteroidia;o__Bacteroidales;f__Muribaculaceae;g__CAG-873;s__
SRR14411285.bin.8	29	3002193	0	103524	178738	45875	443462	2362	39.85	99.55	0.34	d__Bacteria;p__Bacillota_A;c__Clostridia;o__Lachnospirales;f__Lachnospiraceae;g__CAG-603;s__CAG-603 sp910583605
RF19.bin.118	155	2493870	0	16089.5	28803	7067	83125	2190	41.32	95.69	1.95	d__Bacteria;p__Bacillota_A;c__Clostridia;o__Lachnospirales;f__Lachnospiraceae;g__Dorea;s__Dorea formicigenerans
SRR21474239.bin.60	353	2583799	0	7319.54	9789	3429	34640	2063	48.35	89.06	2.97	d__Bacteria;p__Bacillota_A;c__Clostridia;o__Oscillospirales;f__Ruminococcaceae;g__CAG-115;s__
SRR6032586.bin.15	167	3644071	0	21820.8	34543	10915	78792	2008	36.63	96.01	1.89	d__Bacteria;p__Bacillota_A;c__Clostridia;o__Lachnospirales;f__Lachnospiraceae;g__Butyribacter;s__Butyribacter sp910579085
H265	20	5301900	777	265095	650059	182325	2386539	1485	59.37	100	0.03	d__Bacteria;p__Pseudomonadota;c__Gammaproteobacteria;o__Enterobacterales;f__Enterobacteriaceae;g__Serratia;s__Serratia ureilytica
SRR21474235.bin.29	220	1982257	0	9010.26	12156	4398	36965	2034	51.41	88.71	1.79	d__Bacteria;p__Bacteroidota;c__Bacteroidia;o__Bacteroidales;f__Muribaculaceae;g__CAG-873;s__
DF7.bin.96	9	2255875	0	250653	406109	136830	432545	54623	52.23	83.72	0.1	d__Bacteria;p__Bacteroidota;c__Bacteroidia;o__Bacteroidales;f__Bacteroidaceae;g__UBA4372;s__
SRR14411279.bin.6	116	2317579	0	19979.1	28542	9668	89592	2001	46	91.69	0.02	d__Bacteria;p__Bacteroidota;c__Bacteroidia;o__Bacteroidales;f__Muribaculaceae;g__CAG-485;s__CAG-485 sp014800895
BV14.H.bin.104	107	2743254	0	25637.9	61046	12309	241439	2033	50.23	99.5	0.48	d__Bacteria;p__Desulfobacterota;c__Desulfovibrionia;o__Desulfovibrionales;f__Desulfovibrionaceae;g__Desulfovibrio;s__
BSTS2.bin.97	244	2156978	0	8840.07	13040	4320	33811	2020	49.22	83.88	1.17	d__Bacteria;p__Bacillota_A;c__Clostridia;o__Lachnospirales;f__Lachnospiraceae;g__SIG307;s__
RF17.bin.109	98	1965803	0	20059.2	32509	10743	89391	2090	39.7	89.08	0.81	d__Bacteria;p__Bacillota;c__Bacilli;o__Lactobacillales;f__Lactobacillaceae;g__Ligilactobacillus;s__
HJ14.bin.213	25	2071751	0	82870	122823	55230	290941	6509	51.34	95.3	0.6	d__Bacteria;p__Bacillota_A;c__Clostridia;o__Christensenellales;f__Pumilibacteraceae;g__Anaerocaecibacter;s__
DF1.bin.81	148	1841017	0	12439.3	19984	5708	77110	2066	41.63	95.09	0.39	d__Bacteria;p__Bacillota;c__Bacilli;o__Erysipelotrichales;f__Erysipelotrichaceae;g__Allobaculum;s__
BV4.bin.64	221	1895236	0	8575.73	13313	3639	56538	2002	43.07	90.75	1	d__Bacteria;p__Bacteroidota;c__Bacteroidia;o__Bacteroidales;f__Muribaculaceae;g__CAG-485;s__
HJ17.bin.179	84	2676451	0	31862.5	54256	14568	142770	2785	49.47	95.1	0.12	d__Bacteria;p__Bacteroidota;c__Bacteroidia;o__Bacteroidales;f__Muribaculaceae;g__Duncaniella;s__Duncaniella sp910578445
BV3.bin.124	166	2904058	0	17494.3	31177	8065	121435	2056	59.69	84.27	3.86	d__Bacteria;p__Bacillota_A;c__Clostridia;o__Oscillospirales;f__Oscillospiraceae;g__Enterenecus;s__
H894	11	3800308	487	345483	1018762	209154	1248386	1635	42.25	99.99	0.7	d__Bacteria;p__Bacillota;c__Bacilli;o__Lactobacillales;f__Enterococcaceae;g__Enterococcus_D;s__Enterococcus_D innesii
HJ11.bin.208	98	2294268	0	23410.9	32612	11693	73583	2718	54.38	88.62	0.14	d__Bacteria;p__Bacteroidota;c__Bacteroidia;o__Bacteroidales;f__Muribaculaceae;g__CAG-485;s__
SRR13490895.bin.43	215	1378104	0	6409.79	7889	3254	28305	2011	46.53	92.26	0.35	d__Bacteria;p__Pseudomonadota;c__Alphaproteobacteria;o__RF32;f__CAG-239;g__CAZU01;s__
HJ12.bin.208	46	2298458	0	49966.5	69563	27510	139529	2748	54.41	86.57	0	d__Bacteria;p__Bacteroidota;c__Bacteroidia;o__Bacteroidales;f__Muribaculaceae;g__CAG-485;s__
SRR11425433.bin.16	79	1981417	0	25081.2	47082	11716	209202	3006	55.43	96.81	0.09	d__Bacteria;p__Bacteroidota;c__Bacteroidia;o__Bacteroidales;f__P3;g__Pullibacteroides;s__Pullibacteroides sp014802725
HJ9.bin.126	51	3595541	0	70500.8	147735	33964	198921	2286	44.84	92.87	0.04	d__Bacteria;p__Bacillota_A;c__Clostridia;o__Lachnospirales;f__Lachnospiraceae;g__14-2;s__
SRR14411328.bin.18	139	1616489	0	11629.4	17880	5475	60211	2086	60.37	82.23	3.99	d__Bacteria;p__Bacteroidota;c__Bacteroidia;o__Bacteroidales;f__Rikenellaceae;g__Alistipes;s__
MF14.bin.38	57	1139333	0	19988.3	29516	8323	100243	2914	51.63	98.23	0	d__Bacteria;p__Pseudomonadota;c__Alphaproteobacteria;o__RUG11792;f__;g__;s__
HM409_1	124	3853683	292	31078.1	75428	14550	275855	603	39.24	99.05	0.8	d__Bacteria;p__Bacillota;c__Bacilli;o__Lactobacillales;f__Enterococcaceae;g__Enterococcus_A;s__Enterococcus_A avium
M7.bin.55	20	2173002	0	108650	152357	55165	250624	2758	48.17	99.89	0.12	d__Bacteria;p__Bacillota;c__Bacilli;o__Lactobacillales;f__Lactobacillaceae;g__Lacticaseibacillus;s__Lacticaseibacillus saniviri
SRR23368216.bin.64	119	1480150	0	12438.2	18911	5618	87672	2100	31.54	89.5	4.87	d__Bacteria;p__Bacillota;c__Bacilli;o__RF39;f__UBA660;g__CALVUN01;s__
ERR3357633.bin.74	25	1329276	0	53171	82179	34539	189979	2134	43.53	83.91	0.04	d__Bacteria;p__Bacillota_A;c__Clostridia;o__Christensenellales;f__Borkfalkiaceae;g__Coproplasma;s__Coproplasma sp910577875
BV10.bin.102	82	2537428	0	30944.2	56725	14501	206136	2088	49.58	100	3.2	d__Bacteria;p__Bacillota_A;c__Clostridia;o__Oscillospirales;f__Ruminococcaceae;g__CAG-115;s__
SRR23368211.bin.60	256	2402529	0	9384.88	15420	4079	77684	2002	61.73	94.14	3.08	d__Bacteria;p__Bacillota_A;c__Clostridia;o__Oscillospirales;f__Oscillospiraceae;g__Pelethomonas;s__
SRR23368201.bin.84	168	2702032	0	16083.5	24978	8094	82299	2012	52.41	86.99	0.52	d__Bacteria;p__Bacillota_A;c__Clostridia;o__Oscillospirales;f__Ruminococcaceae;g__CAG-115;s__
SRR13490891.bin.88	101	3323585	0	32906.8	54581	19787	184077	2037	46.13	86.42	0.03	d__Bacteria;p__Bacillota_A;c__Clostridia;o__Lachnospirales;f__Lachnospiraceae;g__COE1;s__
SRR14411301.bin.20	248	2295573	0	9256.34	11399	4757	68051	2004	42.63	88.46	1.36	d__Bacteria;p__Bacillota_A;c__Clostridia;o__Oscillospirales;f__Ruminococcaceae;g__UBA3855;s__
HJ9.bin.97	77	2659121	0	34534	53994	18966	255127	2188	60.89	89.75	1	d__Bacteria;p__Bacillota_A;c__Clostridia;o__Oscillospirales;f__Oscillospiraceae;g__Enterenecus;s__
SRR13490896.bin.117	93	1914391	0	20584.8	34557	10023	85876	2048	33.22	94.53	0.59	d__Bacteria;p__Cyanobacteriota;c__Vampirovibrionia;o__Gastranaerophilales;f__RUG14156;g__RUG14156;s__
HZ180	10	4418342	387	441834	1019318	326186	1823518	546	56.42	100	1.56	d__Bacteria;p__Pseudomonadota;c__Gammaproteobacteria;o__Burkholderiales;f__Burkholderiaceae_C;g__Alcaligenes;s__Alcaligenes faecalis
SRR11425453.bin.19	61	2381650	0	39043.4	53988	24757	155021	2010	47.24	83.42	3.51	d__Bacteria;p__Bacteroidota;c__Bacteroidia;o__Bacteroidales;f__Muribaculaceae;g__CAG-485;s__CAG-485 sp014800525
BV17.H.bin.85	115	1969590	0	17126.9	33071	7154	144087	2221	40.53	96.68	0.89	d__Bacteria;p__Bacillota_A;c__Clostridia;o__Oscillospirales;f__Acutalibacteraceae;g__Fimenecus;s__
RN5.bin.44	381	2089844	0	5485.15	6232	2843	29602	2009	47.42	81.13	2.93	d__Bacteria;p__Bacillota_A;c__Clostridia;o__Peptostreptococcales;f__Anaerovoracaceae;g__Lentihominibacter;s__
BV10.bin.8	224	1717458	0	7667.22	9405	3768	52108	2005	56.83	86.62	0.81	d__Bacteria;p__Bacillota_A;c__Clostridia;o__Oscillospirales;f__Ruminococcaceae;g__Firm-04;s__
FDSW210084436_9.bin.78	313	1409940	0	4504.6	5010	2405	29790	2001	66.34	81.05	4.91	d__Bacteria;p__Bacillota_A;c__Clostridia;o__Oscillospirales;f__Oscillospiraceae;g__MGBC124762;s__
BV23.bin.105	183	2208550	0	12068.6	17804	5238	79447	2032	53.91	81.87	2.9	d__Bacteria;p__Bacteroidota;c__Bacteroidia;o__Bacteroidales;f__Muribaculaceae;g__Duncaniella;s__
HJ11.bin.49	296	2166617	0	7319.65	9669	3487	32664	2003	44.95	90.3	0.09	d__Bacteria;p__Bacillota_A;c__Clostridia;o__Lachnospirales;f__Lachnospiraceae;g__Eubacterium_F;s__
FDSW210084442_16.bin.84	158	1912527	0	12104.6	17939	5852	82845	2025	64.78	96.68	2.26	d__Bacteria;p__Actinomycetota;c__Coriobacteriia;o__Coriobacteriales;f__Eggerthellaceae;g__MGBC163016;s__
H130	29	3520217	291	121387	456526	71645	496164	781	38.47	100	0.74	d__Bacteria;p__Pseudomonadota;c__Gammaproteobacteria;o__Pseudomonadales;f__Moraxellaceae;g__Acinetobacter;s__Acinetobacter junii
BV6.H.bin.37	153	2311029	0	15104.8	23159	6889	68935	2146	51.82	90.2	0	d__Bacteria;p__Bacillota_A;c__Clostridia;o__Oscillospirales;f__Ruminococcaceae;g__UBA3855;s__
SRR9205132.bin.80	243	2406104	0	9901.66	13137	4884	72872	2067	49.82	90.47	1.57	d__Bacteria;p__Bacillota_A;c__Clostridia;o__Oscillospirales;f__Ruminococcaceae;g__CAG-115;s__CAG-115 sp910587465
RF8.bin.61	87	2353408	0	27050.7	44168	13282	147890	2310	43.47	85.52	0.67	d__Bacteria;p__Bacillota_A;c__Clostridia;o__Lachnospirales;f__Lachnospiraceae;g__Blautia_A;s__
SRR21474237.bin.37	350	1994800	0	5699.43	6253	2934	38471	2010	49.62	82.39	0.94	d__Bacteria;p__Bacillota_A;c__Clostridia;o__Christensenellales;f__Pumilibacteraceae;g__Pumilibacter;s__
SRR23368202.bin.14	73	3312179	0	45372.3	78779	24229	174105	2025	45.44	91.94	0.3	d__Bacteria;p__Bacillota_A;c__Clostridia;o__Lachnospirales;f__Lachnospiraceae;g__Roseburia;s__
RF14.bin.2	71	2410224	0	33946.8	57054	17471	162812	2323	45.91	86.84	0.24	d__Bacteria;p__Bacteroidota;c__Bacteroidia;o__Bacteroidales;f__Bacteroidaceae;g__UBA4372;s__
SRR23368218.bin.11	229	2600218	0	11354.7	17844	4725	91064	2058	59.87	83.94	2.33	d__Bacteria;p__Bacillota_A;c__Clostridia;o__Oscillospirales;f__Oscillospiraceae;g__Dysosmobacter;s__
SRR21350752.bin.15	58	2639517	0	45508.9	82020	26830	157189	2061	46.69	98.66	0.88	d__Bacteria;p__Bacteroidota;c__Bacteroidia;o__Bacteroidales;f__Muribaculaceae;g__JAGBWK01;s__
RF11.bin.21	209	1911365	0	9145.29	12138	4514	43566	2089	59.45	80.73	0.78	d__Bacteria;p__Bacillota_A;c__Clostridia;o__Oscillospirales;f__Oscillospiraceae;g__Faecousia;s__
RN7.bin.89	212	1620023	0	7641.62	9404	3913	27771	2016	43.03	93.75	3.72	d__Bacteria;p__Bacillota;c__Bacilli;o__Lactobacillales;f__Streptococcaceae;g__Streptococcus;s__
ERR3357628.bin.62	79	3863247	0	48901.9	71101	29844	171801	2067	50.58	93.49	1.4	d__Bacteria;p__Bacillota_A;c__Clostridia;o__Lachnospirales;f__Lachnospiraceae;g__Acetatifactor;s__Acetatifactor sp910585015
RNX9.bin.42	54	2623866	0	48590.1	75032	25537	209404	2499	42.19	84.63	0.02	d__Bacteria;p__Bacillota_A;c__Clostridia;o__Lachnospirales;f__Lachnospiraceae;g__Faecalimonas;s__
SRR11425447.bin.12	59	2096724	0	35537.7	57084	15952	213733	3363	33.2	85.7	0.09	d__Bacteria;p__Bacillota_A;c__Clostridia;o__Oscillospirales;f__Ruminococcaceae;g__UBA3855;s__UBA3855 sp014799805
RF1.bin.19	334	2073167	0	6207.09	7268	3215	35897	2005	51.3	80.28	3.51	d__Bacteria;p__Bacteroidota;c__Bacteroidia;o__Bacteroidales;f__Muribaculaceae;g__Amulumruptor;s__Amulumruptor sp001689515
HXJS2.bin.85	130	1900571	0	14619.8	26104	6405	58595	2047	41.18	94.44	0.13	d__Bacteria;p__Desulfobacterota;c__Desulfovibrionia;o__Desulfovibrionales;f__Desulfovibrionaceae;g__Mailhella;s__Mailhella sp910578585
H1403_1	60	4725250	483	78754.2	247465	63697	474975	561	50.86	99.99	0	d__Bacteria;p__Pseudomonadota;c__Gammaproteobacteria;o__Enterobacterales;f__Enterobacteriaceae;g__Escherichia;s__Escherichia coli
BSTS14.bin.137	84	2457293	0	29253.5	44056	16189	111286	2059	52.5	93.21	2.12	d__Bacteria;p__Bacillota_A;c__Clostridia;o__Oscillospirales;f__Ruminococcaceae;g__CAG-115;s__
SRR23368206.bin.68	218	2142323	0	9827.17	13796	4625	61070	2008	51.04	95.31	0.73	d__Bacteria;p__Bacillota_C;c__Negativicutes;o__Selenomonadales;f__;g__;s__
RN12.bin.126	296	2322647	0	7846.78	10126	3794	52786	2008	57.04	90.06	0.6	d__Bacteria;p__Bacillota_A;c__Clostridia;o__Oscillospirales;f__Oscillospiraceae;g__CAG-170;s__
BSTS7.bin.65	90	1847890	0	20532.1	28741	10093	96207	2830	47.78	93.84	0.4	d__Bacteria;p__Bacillota_A;c__Clostridia;o__Oscillospirales;f__CAG-382;g__UBA1752;s__
HXJS1.bin.21	59	3016995	0	51135.5	76146	29629	202651	3586	52.24	91.1	0.91	d__Bacteria;p__Bacteroidota;c__Bacteroidia;o__Bacteroidales;f__Bacteroidaceae;g__Prevotella;s__
MF4.bin.44	172	1567633	0	9114.15	11843	4316	52147	2044	57.94	92.98	0.02	d__Bacteria;p__Bacteroidota;c__Bacteroidia;o__Bacteroidales;f__P3;g__Pullibacteroides;s__
ERR3357633.bin.51	115	3415515	0	29700.1	72385	12382	157249	2216	47.17	92.43	2.22	d__Bacteria;p__Bacillota_A;c__Clostridia;o__Lachnospirales;f__Lachnospiraceae;g__VSOB01;s__VSOB01 sp910589075
HJ7.bin.193	220	3878637	0	17630.2	29483	7546	96420	2231	46.9	85.8	0.45	d__Bacteria;p__Bacillota_A;c__Clostridia;o__Lachnospirales;f__Lachnospiraceae;g__UBA3282;s__
HJ13.bin.130	180	2395837	0	13310.2	22794	6107	53807	2094	69.05	83.48	0.23	d__Bacteria;p__Actinomycetota;c__Coriobacteriia;o__Coriobacteriales;f__Eggerthellaceae;g__Enterorhabdus;s__
HJ12.bin.112	30	2464103	0	82136.8	120560	44503	303757	2730	51.37	91.11	0.03	d__Bacteria;p__Bacteroidota;c__Bacteroidia;o__Bacteroidales;f__Muribaculaceae;g__JAFLTL01;s__
RN17.bin.11	186	2815279	0	15135.9	25106	6654	119020	2006	46.57	88.55	0.36	d__Bacteria;p__Bacillota_A;c__Clostridia;o__Peptostreptococcales;f__Anaerovoracaceae;g__Lentihominibacter;s__
RF8.bin.60	207	2479502	0	11978.3	16411	5762	52725	2113	48.07	83.84	2.97	d__Bacteria;p__Actinomycetota;c__Coriobacteriia;o__Coriobacteriales;f__Eggerthellaceae;g__D16-34;s__
SRR11425441.bin.4	104	1792452	0	17235.1	31541	7388	99220	2081	31.81	98.72	2.27	d__Bacteria;p__Cyanobacteriota;c__Vampirovibrionia;o__Gastranaerophilales;f__Gastranaerophilaceae;g__Zag111;s__Zag111 sp014803505
RF20.bin.39	277	1721389	0	6214.4	7292	3210	27537	2015	52.12	80.94	1.45	d__Bacteria;p__Bacillota_A;c__Clostridia;o__Oscillospirales;f__Acutalibacteraceae;g__CAG-177;s__CAG-177 sp003514385
BV9.H.bin.20	161	2971079	0	18453.9	28394	8931	86040	2361	43.82	100	2.05	d__Bacteria;p__Bacillota_A;c__Clostridia;o__Lachnospirales;f__Lachnospiraceae;g__NK4A136;s__
SRR23368215.bin.88	271	2732492	0	10083	15674	4214	97470	2023	45.76	82.42	3.91	d__Bacteria;p__Bacillota_A;c__Clostridia;o__Oscillospirales;f__Ruminococcaceae;g__RGIG8773;s__
MF11.bin.73	39	2635793	0	67584.4	112411	77263	329754	2013	43.1	81.9	0.69	d__Bacteria;p__Bacillota_A;c__Clostridia;o__Lachnospirales;f__Lachnospiraceae;g__Eubacterium_F;s__
SRR14411251.bin.30	33	2228702	0	67536.4	114257	32807	285139	4040	56.55	99.51	0.36	d__Bacteria;p__Bacteroidota;c__Bacteroidia;o__Bacteroidales;f__Muribaculaceae;g__UBA3263;s__UBA3263 sp002490725
HJ18.bin.4	137	1552962	0	11335.5	16462	5488	74773	2053	64.08	83.16	1.65	d__Bacteria;p__Actinomycetota;c__Coriobacteriia;o__Coriobacteriales;f__Eggerthellaceae;g__MGBC163016;s__
SRR11425443.bin.38	210	1211491	0	5769	6813	2666	53491	2001	33.86	80	4.21	d__Bacteria;p__Bacillota;c__Bacilli;o__Lactobacillales;f__Lactobacillaceae;g__Lactobacillus;s__
ERR3357632.bin.17	332	1826837	0	5502.52	6432	2893	25417	2003	40.25	81.2	1.72	d__Bacteria;p__Bacillota;c__Bacilli;o__Erysipelotrichales;f__Erysipelotrichaceae;g__C-19;s__C-19 sp910576855
RN18.bin.34	93	2801833	0	30127.2	43630	15547	124220	3441	50.53	89.65	0.33	d__Bacteria;p__Bacteroidota;c__Bacteroidia;o__Bacteroidales;f__Muribaculaceae;g__CAG-873;s__CAG-873 sp910584495
HZ183_2	19	7229652	194	380508	945878	188376	1242668	592	66.2	100	0.9	d__Bacteria;p__Pseudomonadota;c__Gammaproteobacteria;o__Burkholderiales;f__Burkholderiaceae_C;g__Achromobacter;s__Achromobacter xylosoxidans_C
M18.bin.33	23	1939747	0	84336.8	201740	41645	305084	3530	38.77	99.93	1.15	d__Bacteria;p__Bacillota;c__Bacilli;o__Lactobacillales;f__Lactobacillaceae;g__Limosilactobacillus;s__Limosilactobacillus reuteri
ERR3357624.bin.5	116	1750886	0	15093.8	22600	7140	88498	2064	55.18	81.98	0.85	d__Bacteria;p__Bacteroidota;c__Bacteroidia;o__Bacteroidales;f__Rikenellaceae;g__Alistipes;s__Alistipes sp003979135
BSTS7.bin.112	82	1962203	0	23929.3	36757	13063	98826	2036	58.89	80.39	0.01	d__Bacteria;p__Bacillota_A;c__Clostridia;o__Oscillospirales;f__Acutalibacteraceae;g__Acutalibacter;s__
DF5.bin.32	243	4327714	0	17809.5	39289	6627	168376	2019	42.5	81.27	4.93	d__Bacteria;p__Bacillota_A;c__Clostridia;o__Lachnospirales;f__Lachnospiraceae;g__CAG-95;s__
SRR13490894.bin.53	189	2463562	0	13034.7	19140	6165	93797	2043	57.56	89.49	0.12	d__Bacteria;p__Bacteroidota;c__Bacteroidia;o__Bacteroidales;f__Rikenellaceae;g__Rikenella;s__
SRR23368205.bin.51	49	2787490	0	56887.6	80573	27759	190063	3506	44.02	87.2	0.45	d__Bacteria;p__Bacillota_A;c__Clostridia;o__Lachnospirales;f__Lachnospiraceae;g__CAG-95;s__
SRR11425454.bin.16	354	2309850	0	6525	8429	2988	60339	2008	38.94	94.27	1.01	d__Bacteria;p__Bacillota_A;c__Clostridia;o__Oscillospirales;f__Ruminococcaceae;g__Ruminococcus;s__Ruminococcus sp014799765
M4.bin.44	141	3535029	0	25071.1	39430	13121	142716	2168	48.75	95.65	3.26	d__Bacteria;p__Bacillota_A;c__Clostridia;o__Lachnospirales;f__Lachnospiraceae;g__1XD8-76;s__
M3.bin.98	39	2605793	0	66815.2	132384	34654	216812	3172	43	96.17	0.27	d__Bacteria;p__Bacillota_A;c__Clostridia;o__Lachnospirales;f__Lachnospiraceae;g__Velocimicrobium;s__
DF7.bin.38	51	2385532	0	46775.1	77305	20918	303498	2086	50.39	91.25	1.49	d__Bacteria;p__Bacteroidota;c__Bacteroidia;o__Bacteroidales;f__Muribaculaceae;g__CAG-873;s__
M4.bin.42	126	3763505	0	29869.1	53755	15490	214024	2110	44.31	87.28	4.27	d__Bacteria;p__Bacillota_A;c__Clostridia;o__Lachnospirales;f__Lachnospiraceae;g__CAG-95;s__
SRR23368206.bin.2	14	1773512	0	126679	130978	63799	410104	17168	55.28	97.89	0.36	d__Bacteria;p__Bacillota_A;c__Clostridia;o__Oscillospirales;f__Oscillospiraceae;g__Faecousia;s__
MF10.bin.98	98	1507659	0	15384.3	21290	6502	62754	2800	50.5	94.37	0.43	d__Bacteria;p__Bacillota_A;c__Clostridia;o__Christensenellales;f__Pumilibacteraceae;g__Anaerocaecibacter;s__
HJ8.bin.180	241	1682862	0	6982.83	9857	3095	44712	2026	65.35	91.5	2.29	d__Bacteria;p__Actinomycetota;c__Coriobacteriia;o__Coriobacteriales;f__Eggerthellaceae;g__D16-63;s__
MF6.bin.84	167	1841234	0	11025.4	16202	4773	92682	2071	52.13	97.06	0.47	d__Bacteria;p__Bacillota_A;c__Clostridia;o__Oscillospirales;f__Ruminococcaceae;g__;s__
RNX1.bin.18	122	2961358	0	24273.4	38515	12894	117641	2025	43.35	89.73	0.02	d__Bacteria;p__Bacteroidota;c__Bacteroidia;o__Bacteroidales;f__Bacteroidaceae;g__Phocaeicola;s__Phocaeicola sp905198575
HJX3.bin.54	260	1287873	0	4953.36	5622	2758	23799	2029	28.18	85.63	0.26	d__Bacteria;p__Bacillota_A;c__Clostridia;o__Lachnospirales;f__CAG-274;g__;s__
SRR14411255.bin.2	208	3183726	0	15306.4	26285	7091	113132	2046	45.42	90.55	3.36	d__Bacteria;p__Bacteroidota;c__Bacteroidia;o__Bacteroidales;f__Muribaculaceae;g__CAG-485;s__
SRR9205157.bin.50	260	2994729	0	11518.2	16470	5355	58277	2063	56.74	90.77	2.95	d__Bacteria;p__Bacillota_A;c__Clostridia;o__Oscillospirales;f__Butyricicoccaceae;g__QXXE01;s__QXXE01 sp910586575
HJ16.bin.152	98	2087172	0	21297.7	36568	8777	151413	2194	63.38	96.27	2.12	d__Bacteria;p__Actinomycetota;c__Coriobacteriia;o__Coriobacteriales;f__Eggerthellaceae;g__MGBC163016;s__
RN8.bin.23	60	1791624	0	29860.4	40874	14802	140349	3251	43.12	99.19	0	d__Bacteria;p__Bacillota;c__Bacilli;o__Lactobacillales;f__Streptococcaceae;g__Streptococcus;s__Streptococcus hyointestinalis_A
RNX8.bin.30	99	2208935	0	22312.5	36548	9644	74083	2515	52.35	88.36	0.06	d__Bacteria;p__Bacteroidota;c__Bacteroidia;o__Bacteroidales;f__Muribaculaceae;g__CAG-873;s__
SRR14411340.bin.23	276	1542314	0	5588.09	7062	2782	25407	2012	32.48	83.01	1.39	d__Bacteria;p__Bacillota_A;c__Clostridia;o__Christensenellales;f__UBA3700;g__MGBC100798;s__MGBC100798 sp910583995
M9.bin.100	385	2203662	0	5723.8	6691	2892	30826	2042	60.37	83.84	1.29	d__Bacteria;p__Actinomycetota;c__Actinomycetia;o__Mycobacteriales;f__Mycobacteriaceae;g__Corynebacterium;s__Corynebacterium flavescens
HJX3.bin.61	43	1850226	0	43028.5	84677	22063	257266	2533	38.21	84.74	1.02	d__Bacteria;p__Bacillota;c__Bacilli;o__Lactobacillales;f__Lactobacillaceae;g__Limosilactobacillus;s__Limosilactobacillus reuteri_F
SRR14411258.bin.20	277	3053360	0	11023	15578	4722	79901	2041	51.62	91.89	4.45	d__Bacteria;p__Bacteroidota;c__Bacteroidia;o__Bacteroidales;f__Muribaculaceae;g__CAG-873;s__CAG-873 sp910578035
SRR21350782.bin.1	277	3751904	0	13544.8	19017	6622	96918	2068	52.98	94.59	1.56	d__Bacteria;p__Bacillota_A;c__Clostridia;o__Lachnospirales;f__Lachnospiraceae;g__Acetatifactor;s__
RN17.bin.114	273	2120213	0	7766.35	10638	3448	84327	2055	59.4	84.55	0.57	d__Bacteria;p__Bacillota_A;c__Clostridia;o__Oscillospirales;f__Butyricicoccaceae;g__Pseudobutyricicoccus;s__
ERR3357636.bin.55	251	3920615	0	15620	22726	7420	75110	2126	51.18	93.44	0.15	d__Bacteria;p__Bacillota_A;c__Clostridia;o__Lachnospirales;f__Lachnospiraceae;g__Acetatifactor;s__Acetatifactor sp910577665
BV21.bin.15	258	2677869	0	10379.3	16659	4241	90686	2021	43.68	98.38	0.83	d__Bacteria;p__Desulfobacterota;c__Desulfovibrionia;o__Desulfovibrionales;f__Desulfovibrionaceae;g__Desulfovibrio;s__
RNX10.bin.26	76	4350172	0	57239.1	85308	28988	187694	2920	43.71	89.25	2.7	d__Bacteria;p__Bacteroidota;c__Bacteroidia;o__Bacteroidales;f__Bacteroidaceae;g__Phocaeicola;s__Phocaeicola sartorii
SRR14411325.bin.6	195	2393917	0	12276.5	18427	5892	55673	2033	48.5	96.17	2.59	d__Bacteria;p__Bacillota_A;c__Clostridia;o__Oscillospirales;f__Ruminococcaceae;g__RGIG8773;s__
SRR6032586.bin.5	73	3913432	0	53608.7	100155	27533	186168	3552	51.64	97.28	0.02	d__Bacteria;p__Bacillota_A;c__Clostridia;o__Lachnospirales;f__Lachnospiraceae;g__Acetatifactor;s__Acetatifactor sp011959105
BSTS9.bin.41	124	1840981	0	14846.6	21086	6943	87309	2009	45.99	82.48	2.12	d__Bacteria;p__Bacteroidota;c__Bacteroidia;o__Bacteroidales;f__Muribaculaceae;g__CAG-485;s__
DF13.bin.96	53	3347824	0	63166.5	138061	29790	256324	2023	46.49	96.59	0.95	d__Bacteria;p__Bacillota_A;c__Clostridia;o__Lachnospirales;f__Lachnospiraceae;g__CAG-510;s__
HJ2.bin.56	32	2138366	0	66823.9	118633	32394	204883	8676	58.39	91.5	0.34	d__Bacteria;p__Bacteroidota;c__Bacteroidia;o__Bacteroidales;f__Rikenellaceae;g__Alistipes;s__Alistipes sp910587675
SRR23368216.bin.11	389	2584651	0	6644.35	8815	3064	35943	2002	48.19	80.29	2.58	d__Bacteria;p__Bacillota_A;c__Clostridia;o__Lachnospirales;f__Lachnospiraceae;g__UBA3282;s__
RNX7.bin.7	58	4820021	0	83103.8	136371	40090	462355	2271	47.36	94.49	4.62	d__Bacteria;p__Bacillota_A;c__Clostridia;o__Lachnospirales;f__Lachnospiraceae;g__Sporofaciens;s__
RNX8.bin.138	29	1651376	0	56944	112218	34055	190320	2529	33.94	86.53	0	d__Bacteria;p__Bacillota;c__Bacilli;o__Lactobacillales;f__Lactobacillaceae;g__Lactobacillus;s__
MF3.bin.127	77	2794314	0	36289.8	99407	24744	421471	2038	44.06	92.9	2.98	d__Bacteria;p__Bacillota_A;c__Clostridia;o__Lachnospirales;f__Lachnospiraceae;g__NK4A136;s__
RNX8.bin.105	153	1688796	0	11037.9	16783	4670	64475	2029	42.62	87.95	0.29	d__Bacteria;p__Bacteroidota;c__Bacteroidia;o__Bacteroidales;f__UBA932;g__Coprenecus;s__
HJ1.bin.77	53	2449352	0	46214.2	69147	29848	133539	2850	49.12	85.61	0.12	d__Bacteria;p__Bacteroidota;c__Bacteroidia;o__Bacteroidales;f__Muribaculaceae;g__Muribaculum;s__Muribaculum sp910578835
BSTS16.bin.37	86	1379072	0	16035.7	22266	8652	63012	2137	45.35	80.43	0.37	d__Bacteria;p__Bacillota_A;c__Clostridia;o__Monoglobales;f__;g__;s__
HJ19.bin.3	18	2315942	0	128663	180721	71377	307698	3300	62.45	84.68	2.05	d__Bacteria;p__Actinomycetota;c__Coriobacteriia;o__Coriobacteriales;f__Eggerthellaceae;g__Adlercreutzia;s__
HJ4.bin.64	140	2471932	0	17656.7	27767	8751	79658	2021	61.44	94.02	4.26	d__Bacteria;p__Bacteroidota;c__Bacteroidia;o__Bacteroidales;f__Rikenellaceae;g__Alistipes;s__
ERR3357636.bin.17	85	1859235	0	21873.3	43029	10901	87169	2035	63.17	96.67	0.04	d__Bacteria;p__Bacteroidota;c__Bacteroidia;o__Bacteroidales;f__Rikenellaceae;g__Alistipes;s__Alistipes sp009774895
SRR14411244.bin.9	103	3226626	0	31326.5	48841	15661	142116	2382	39.86	99.8	0.74	d__Bacteria;p__Bacillota_A;c__Clostridia;o__Lachnospirales;f__Lachnospiraceae;g__RUG11237;s__
SRR11425441.bin.11	292	2108075	0	7219.44	9718	3406	35358	2000	52.54	80.37	0.32	d__Bacteria;p__Bacteroidota;c__Bacteroidia;o__Bacteroidales;f__Muribaculaceae;g__Paramuribaculum;s__Paramuribaculum sp014802045
M13.bin.33	76	2356118	0	31001.5	51012	15901	140206	2450	47.19	86.26	2.09	d__Bacteria;p__Bacteroidota;c__Bacteroidia;o__Bacteroidales;f__Bacteroidaceae;g__UBA4372;s__
SRR21350769.bin.4	102	2940592	0	28829.3	98539	13202	254900	2057	46.82	99.81	0.03	d__Bacteria;p__Bacteroidota;c__Bacteroidia;o__Bacteroidales;f__Muribaculaceae;g__Duncaniella;s__
HJ14.bin.166	158	1276308	0	8077.9	10172	3574	40592	2038	47.4	84.34	0.17	d__Bacteria;p__Bacillota_A;c__Clostridia;o__Christensenellales;f__Borkfalkiaceae;g__Coproplasma;s__
HJ10.bin.36	224	2876054	0	12839.5	18636	5965	71441	2018	48.28	94.79	4.01	d__Bacteria;p__Bacillota_A;c__Clostridia;o__Lachnospirales;f__Lachnospiraceae;g__Merdisoma;s__
RF18.bin.7	178	2236760	0	12566.1	17253	5723	60544	2224	47.57	85.54	1.32	d__Bacteria;p__Bacteroidota;c__Bacteroidia;o__Bacteroidales;f__UBA932;g__Cryptobacteroides;s__
RNX2.bin.33	63	2082339	0	33053	52600	17214	323808	2509	39.85	99.99	0.44	d__Bacteria;p__Bacillota;c__Bacilli;o__Lactobacillales;f__Lactobacillaceae;g__Ligilactobacillus;s__Ligilactobacillus sp910587695
RN12.bin.66	52	2544864	0	48939.7	77426	21247	273613	2722	48.48	96.52	0.3	d__Bacteria;p__Bacillota_A;c__Clostridia;o__Lachnospirales;f__Lachnospiraceae;g__W0P33-017;s__
MF32	78	4243567	0	54404.7	395878	63627	691396	100	44.33	100	0.05	d__Bacteria;p__Bacillota;c__Bacilli;o__Bacillales;f__Bacillaceae;g__Bacillus_P;s__
HJ7.bin.137	33	799991	0	24242.2	53805	10807	83668	2813	40.14	83.59	0.03	d__Bacteria;p__Bacillota_A;c__Clostridia;o__Oscillospirales;f__Acutalibacteraceae;g__CAG-557;s__
M4.bin.78	104	3550549	0	34139.9	55561	18212	137337	2172	46.42	90.8	0.17	d__Bacteria;p__Bacillota_A;c__Clostridia;o__Lachnospirales;f__Lachnospiraceae;g__UBA3282;s__
SRR14411253.bin.9	209	2289336	0	10953.8	15283	5491	52242	2001	57.2	80.8	0.97	d__Bacteria;p__Bacteroidota;c__Bacteroidia;o__Bacteroidales;f__Muribaculaceae;g__CAG-873;s__
SRR23368219.bin.49	75	3084767	0	41130.2	65338	19965	246748	2201	46.06	95.17	0.45	d__Bacteria;p__Bacillota_A;c__Clostridia;o__Lachnospirales;f__Lachnospiraceae;g__1XD8-76;s__
DF1.bin.58	18	879005	0	48833.6	84093	24789	112784	3642	46.11	96.93	0.39	d__Bacteria;p__Patescibacteria;c__Saccharimonadia;o__Saccharimonadales;f__Nanosyncoccaceae;g__Nanosyncoccus;s__
SRR14411283.bin.6	251	3579255	0	14260	24675	5859	84527	2015	38.29	99.63	1.72	d__Bacteria;p__Bacillota_A;c__Clostridia;o__Oscillospirales;f__Ruminococcaceae;g__Ruminococcus;s__
SRR11425439.bin.17	172	2733536	0	15892.6	23208	8082	51484	2142	49.06	83.83	1.22	d__Bacteria;p__Bacillota_A;c__Clostridia;o__Lachnospirales;f__Lachnospiraceae;g__UBA3282;s__
RNX4.bin.2	77	3787513	0	49188.5	74709	27748	207145	3055	46.18	96.4	0.78	d__Bacteria;p__Bacillota_A;c__Clostridia;o__Lachnospirales;f__Lachnospiraceae;g__UBA3282;s__
DF14.bin.21	82	2637175	0	32160.7	51627	16813	155093	2119	52.66	99.93	0.28	d__Bacteria;p__Desulfobacterota;c__Desulfovibrionia;o__Desulfovibrionales;f__Desulfovibrionaceae;g__Desulfovibrio;s__
SRR23368205.bin.62	76	2255206	0	29673.8	48958	15963	125204	2283	55.06	86.83	0.01	d__Bacteria;p__Bacteroidota;c__Bacteroidia;o__Bacteroidales;f__Muribaculaceae;g__UBA7173;s__
DF19.bin.42	175	1151959	0	6582.62	8474	3225	44022	2021	53.84	87.75	0.03	d__Bacteria;p__Bacteroidota;c__Bacteroidia;o__Bacteroidales;f__P3;g__Pullibacteroides;s__
HJX1.bin.49	125	2316450	0	18531.6	27064	9216	86951	2010	45.62	81.72	2.33	d__Bacteria;p__Bacteroidota;c__Bacteroidia;o__Bacteroidales;f__Muribaculaceae;g__CAJUPY01;s__
SRR14411248.bin.4	194	1922240	0	9908.45	13404	4750	55391	2002	59.79	83.83	0.1	d__Bacteria;p__Bacteroidota;c__Bacteroidia;o__Bacteroidales;f__Muribaculaceae;g__CAG-873;s__
BV8.H.bin.50	202	2491624	0	12334.8	18361	5883	92837	2024	53.22	90.41	4.42	d__Bacteria;p__Bacillota_A;c__Clostridia;o__Oscillospirales;f__Oscillospiraceae;g__Faecousia;s__
RNX1.bin.10	151	2059421	0	13638.5	19976	7245	54220	2011	54.48	89.48	1	d__Bacteria;p__Bacteroidota;c__Bacteroidia;o__Bacteroidales;f__Muribaculaceae;g__CAG-485;s__
SRR11425437.bin.25	262	3351674	0	12792.6	22505	5344	86286	2035	52.19	87.48	4.47	d__Bacteria;p__Bacteroidota;c__Bacteroidia;o__Bacteroidales;f__Muribaculaceae;g__CAG-485;s__
BV8.H.bin.113	247	2795445	0	11317.6	19351	4642	83863	2073	47.26	93.47	0.92	d__Bacteria;p__Bacteroidota;c__Bacteroidia;o__Bacteroidales;f__Muribaculaceae;g__Duncaniella;s__
SRR21474242.bin.21	440	2299203	0	5225.46	6098	2866	18786	2007	50.9	80.9	3	d__Bacteria;p__Desulfobacterota;c__Desulfovibrionia;o__Desulfovibrionales;f__Desulfovibrionaceae;g__Desulfovibrio;s__
M5.bin.36	35	1975273	0	56436.4	89618	22582	211225	8999	48.98	88.71	0.1	d__Bacteria;p__Bacillota_A;c__Clostridia;o__Oscillospirales;f__Acutalibacteraceae;g__Fimenecus;s__
SRR21474244.bin.8	260	2569350	0	9882.12	14247	4818	47758	2005	49.41	86.41	4.68	d__Bacteria;p__Bacillota_A;c__Clostridia;o__Lachnospirales;f__Lachnospiraceae;g__Acetatifactor;s__
RF2.bin.13	28	1540640	0	55022.9	118605	36084	217671	2663	39.37	94.14	0.59	d__Bacteria;p__Bacillota_A;c__Clostridia;o__Peptostreptococcales;f__Anaerovoracaceae;g__UMGS973;s__
M5.bin.65	41	2910912	0	70997.9	140879	42065	218580	2089	36.8	100	0.37	d__Bacteria;p__Bacillota;c__Bacilli;o__Lactobacillales;f__Enterococcaceae;g__Enterococcus_B;s__Enterococcus_B hirae
M4.bin.53	45	2837788	0	63062	98186	32815	256171	2568	55.07	99.47	0.3	d__Bacteria;p__Bacteroidota;c__Bacteroidia;o__Bacteroidales;f__Muribaculaceae;g__CAG-485;s__CAG-485 sp002491165
SRR11425439.bin.19	247	1747242	0	7073.85	8593	3698	55774	2020	52.49	87.56	2.22	d__Bacteria;p__Bacteroidota;c__Bacteroidia;o__Bacteroidales;f__P3;g__Pullibacteroides;s__
SRR10605903.bin.3	213	2437225	0	11442.4	16403	5399	50293	2008	50.4	86.89	1.78	d__Bacteria;p__Bacteroidota;c__Bacteroidia;o__Bacteroidales;f__Muribaculaceae;g__Paramuribaculum;s__Paramuribaculum sp910586895
RN17.bin.25	70	2559029	0	36557.6	85607	16320	358469	2152	33.1	99.87	1.7	d__Bacteria;p__Bacillota;c__Bacilli;o__Staphylococcales;f__Staphylococcaceae;g__Staphylococcus;s__Staphylococcus saprophyticus
BSTS8.bin.129	243	1883466	0	7750.89	9899	3800	35818	2021	51.06	82.66	0.08	d__Bacteria;p__Bacteroidota;c__Bacteroidia;o__Bacteroidales;f__Muribaculaceae;g__CAJUPY01;s__
RNX6.bin.140	59	3257521	0	55212.2	103656	26027	233601	2470	49.1	98.57	0.1	d__Bacteria;p__Bacteroidota;c__Bacteroidia;o__Bacteroidales;f__Bacteroidaceae;g__Prevotella;s__
SRR14411251.bin.35	389	2641161	0	6789.62	8259	3446	31922	2003	52.99	80.41	1.47	d__Bacteria;p__Bacteroidota;c__Bacteroidia;o__Bacteroidales;f__Muribaculaceae;g__Duncaniella;s__
HJ20.bin.96	164	2216478	0	13515.1	19358	5962	76310	2068	55.61	92.5	0.01	d__Bacteria;p__Bacteroidota;c__Bacteroidia;o__Bacteroidales;f__Muribaculaceae;g__Paramuribaculum;s__
SRR14411299.bin.5	137	2267308	0	16549.7	26741	7547	108253	2343	42.61	86.9	1.14	d__Bacteria;p__Bacteroidota;c__Bacteroidia;o__Bacteroidales;f__Muribaculaceae;g__CAJUPY01;s__
SRR14411294.bin.10	108	1017710	0	9423.24	12715	4350	46132	2057	24.21	92.84	0	d__Bacteria;p__Bacillota;c__Bacilli;o__Mycoplasmatales;f__Mycoplasmoidaceae;g__Malacoplasma;s__
SRR11852054.bin.13	349	1707163	0	4891.58	6211	2366	20369	2005	28.59	96.37	0.57	d__Archaea;p__Methanobacteriota;c__Methanobacteria;o__Methanobacteriales;f__Methanobacteriaceae;g__Methanobrevibacter_A;s__Methanobrevibacter_A sp021442885
SRR23368204.bin.82	18	1679849	0	93324.9	141572	47894	339006	7659	59.29	90.41	0.01	d__Bacteria;p__Bacteroidota;c__Bacteroidia;o__Bacteroidales;f__Rikenellaceae;g__Tidjanibacter;s__
BV12.bin.105	150	2347923	0	15652.8	24927	7595	78327	2010	48.26	85.07	3.79	d__Bacteria;p__Bacteroidota;c__Bacteroidia;o__Bacteroidales;f__Muribaculaceae;g__Paramuribaculum;s__
HXJS4.bin.43	38	1680953	0	44235.6	70700	20588	141640	2866	38.29	83.28	1.21	d__Bacteria;p__Bacillota;c__Bacilli;o__Lactobacillales;f__Lactobacillaceae;g__Limosilactobacillus;s__Limosilactobacillus reuteri_F
HJ5.bin.25	89	1829326	0	20554.2	32410	10660	128739	2049	65.66	93.66	4.27	d__Bacteria;p__Actinomycetota;c__Coriobacteriia;o__Coriobacteriales;f__Eggerthellaceae;g__D16-63;s__
RN5.bin.53	269	2012616	0	7481.84	9627	3709	33225	2028	49.07	87.94	2.48	d__Bacteria;p__Bacillota;c__Bacilli;o__Erysipelotrichales;f__Erysipelotrichaceae;g__Dubosiella;s__Dubosiella sp910585105
MF19.bin.65	305	2471572	0	8103.51	10387	3977	35448	2001	53.29	88.67	2.43	d__Bacteria;p__Bacillota_A;c__Clostridia;o__Oscillospirales;f__Ruminococcaceae;g__Ruminiclostridium_E;s__
ERR3357627.bin.94	35	1943359	0	55524.5	99954	22658	342790	2833	40.43	95.95	0.64	d__Bacteria;p__Bacillota_A;c__Clostridia;o__Christensenellales;f__UBA3700;g__RACS-045;s__RACS-045 sp013316135
HJ6.bin.43	27	3129639	0	115913	229596	75461	556914	3017	47.87	98.43	0.26	d__Bacteria;p__Bacillota_A;c__Clostridia;o__Lachnospirales;f__Lachnospiraceae;g__1XD8-76;s__
HJ6.bin.171	28	1883875	0	67281.2	87961	38656	230359	2552	52.37	81.21	0.81	d__Bacteria;p__Bacteroidota;c__Bacteroidia;o__Bacteroidales;f__Muribaculaceae;g__CAG-485;s__
SRR9205131.bin.47	274	3338390	0	12183.9	18890	5318	67639	2044	46.47	94.66	4.57	d__Bacteria;p__Bacillota_A;c__Clostridia;o__Lachnospirales;f__Lachnospiraceae;g__Eubacterium_J;s__Eubacterium_J sp009774535
SRR23368210.bin.16	98	2754445	0	28106.6	41495	16102	119387	2630	52.25	87.45	0.19	d__Bacteria;p__Bacillota_A;c__Clostridia;o__Oscillospirales;f__Ruminococcaceae;g__CAG-115;s__
HJ1.bin.76	37	3399163	0	91869.3	140394	53376	413910	2894	67.42	99.51	0.08	d__Bacteria;p__Actinomycetota;c__Actinomycetia;o__Actinomycetales;f__Microbacteriaceae;g__Leucobacter;s__
DF17.bin.28	116	1869064	0	16112.6	28808	6817	118306	2002	36.03	99.71	0.32	d__Bacteria;p__Campylobacterota;c__Campylobacteria;o__Campylobacterales;f__Helicobacteraceae;g__Helicobacter_C;s__Helicobacter_C japonicus
SRR21474243.bin.85	263	3244428	0	12336.2	22115	5548	90488	2019	52.77	91.48	3.37	d__Bacteria;p__Bacillota_A;c__Clostridia;o__Lachnospirales;f__Lachnospiraceae;g__Acetatifactor;s__
SRR13490888.bin.61	165	2291538	0	13888.1	23369	6063	100184	2024	44.46	85.69	3.52	d__Bacteria;p__Bacteroidota;c__Bacteroidia;o__Bacteroidales;f__Muribaculaceae;g__CAG-485;s__
SRR9205166.bin.60	65	3435876	0	52859.6	78274	33891	489071	2028	45.23	85.6	0.26	d__Bacteria;p__Bacillota_A;c__Clostridia;o__Lachnospirales;f__Lachnospiraceae;g__Kineothrix;s__Kineothrix sp000403275
SRR11425432.bin.17	241	2099186	0	8710.32	11798	4212	42114	2004	51.17	83.78	0.9	d__Bacteria;p__Bacteroidota;c__Bacteroidia;o__Bacteroidales;f__Muribaculaceae;g__CAG-873;s__
[truncated: 4,334 more rows]
