# Supplementary material for: Enterocytozoon bieneusi infection disrupts bile acid metabolism in the wild rodent gut microbiota: adaptive shifts in microbial metabolism and community structure
Source: Front Cell Infect Microbiol. 2025 Sep 22;15:1647377. doi: 10.3389/fcimb.2025.1647377 (PMC12497767; doi:10.3389/fcimb.2025.1647377)
Supplement: Supplementary file 4 [file Table2.xlsx]

## Sheet: Sheet1
Table S2: Information on 10,051 genes involved in Bile acid transformation pathways.
Gene	Genome	KO	Taxonomy
M12.bin.31_k141_56261_49	M12.bin.31	K23231	d__Bacteria;p__Bacillota_A;c__Clostridia;o__Lachnospirales;f__Lachnospiraceae;g__Ruminococcus_B;s__Ruminococcus_B gnavus
M18.bin.56_k141_74079_15	M18.bin.56	K23231	d__Bacteria;p__Bacillota_A;c__Clostridia;o__Lachnospirales;f__Lachnospiraceae;g__Ruminococcus_B;s__Ruminococcus_B gnavus
RF20.bin.40_k141_126126_155	RF20.bin.40	K23231	d__Bacteria;p__Bacillota_A;c__Clostridia;o__Lachnospirales;f__Lachnospiraceae;g__Ruminococcus_B;s__Ruminococcus_B gnavus
SRR14411341.bin.6_k141_31263_98	SRR14411341.bin.6	K23231	d__Bacteria;p__Bacillota_A;c__Clostridia;o__Lachnospirales;f__Lachnospiraceae;g__Ruminococcus_B;s__Ruminococcus_B gnavus
RF8.bin.27_k141_219725_3	RF8.bin.27	K23231	d__Bacteria;p__Bacillota_A;c__Clostridia;o__Clostridiales;f__Clostridiaceae;g__Clostridium;s__Clostridium jeddahitimonense
RF8.bin.27_k141_174811_19	RF8.bin.27	K23231	d__Bacteria;p__Bacillota_A;c__Clostridia;o__Clostridiales;f__Clostridiaceae;g__Clostridium;s__Clostridium jeddahitimonense
DF3.bin.53_k141_1072069_86	DF3.bin.53	K22606	d__Bacteria;p__Patescibacteria;c__Saccharimonadia;o__Saccharimonadales;f__Nanosyncoccaceae;g__Nanosyncoccus;s__
HJ1.bin.63_k141_70202_30	HJ1.bin.63	K22606	d__Bacteria;p__Patescibacteria;c__Saccharimonadia;o__Saccharimonadales;f__Nanosyncoccaceae;g__Nanosyncoccus;s__
HJ6.bin.161_k141_545746_6	HJ6.bin.161	K22606	d__Bacteria;p__Patescibacteria;c__Saccharimonadia;o__Saccharimonadales;f__Nanosyncoccaceae;g__Nanosyncoccus;s__
S7.bin.23_k141_111042_5	S7.bin.23	K22606	d__Bacteria;p__Patescibacteria;c__Saccharimonadia;o__Saccharimonadales;f__Nanosyncoccaceae;g__Nanosyncoccus;s__
RN10.bin.65_k141_235145_16	RN10.bin.65	K22606	d__Bacteria;p__Bacillota_B;c__Peptococcia;o__Peptococcales;f__Peptococcaceae;g__UBA7185;s__UBA7185 sp002491065
RF15.bin.40_k141_26209_63	RF15.bin.40	K22606	d__Bacteria;p__Bacillota_A;c__Clostridia;o__Peptostreptococcales;f__Anaerovoracaceae;g__RUG099;s__
FDSW210084439_12.bin.54_k141_497929_7	FDSW210084439_12.bin.54	K22606	d__Bacteria;p__Bacillota_A;c__Clostridia;o__Peptostreptococcales;f__Anaerovoracaceae;g__RGIG7179;s__
FDSW210084439_12.bin.54_k141_388845_3	FDSW210084439_12.bin.54	K22606	d__Bacteria;p__Bacillota_A;c__Clostridia;o__Peptostreptococcales;f__Anaerovoracaceae;g__RGIG7179;s__
FDSW210084428_1.bin.69_k141_406269_5	FDSW210084428_1.bin.69	K22606	d__Bacteria;p__Bacillota_A;c__Clostridia;o__Oscillospirales;f__Ruminococcaceae;g__UBA866;s__
SRR23368211.bin.10_k141_315730_13	SRR23368211.bin.10	K22606	d__Bacteria;p__Bacillota_A;c__Clostridia;o__Oscillospirales;f__Ruminococcaceae;g__JAHHTP01;s__
RF8.bin.62_k141_29332_59	RF8.bin.62	K22606	d__Bacteria;p__Bacillota_A;c__Clostridia;o__Oscillospirales;f__Ruminococcaceae;g__Fournierella;s__Fournierella excrementavium
FDSW210084434_7.bin.29_k141_9655_2	FDSW210084434_7.bin.29	K22606	d__Bacteria;p__Bacillota_A;c__Clostridia;o__Oscillospirales;f__Ruminococcaceae;g__CALWZE01;s__
SRR23368208.bin.6_k141_181021_4	SRR23368208.bin.6	K22606	d__Bacteria;p__Bacillota_A;c__Clostridia;o__Oscillospirales;f__Ruminococcaceae;g__CALWZE01;s__
RN7.bin.79_k141_135329_26	RN7.bin.79	K22606	d__Bacteria;p__Bacillota_A;c__Clostridia;o__Oscillospirales;f__Ruminococcaceae;g__;s__
HXJS2.bin.61_k141_225724_2	HXJS2.bin.61	K22606	d__Bacteria;p__Bacillota_A;c__Clostridia;o__Oscillospirales;f__Oscillospiraceae;g__Pelethomonas;s__
MF15.bin.44_k141_463357_8	MF15.bin.44	K22606	d__Bacteria;p__Bacillota_A;c__Clostridia;o__Oscillospirales;f__Oscillospiraceae;g__Pelethomonas;s__
SRR21474244.bin.73_k141_303741_85	SRR21474244.bin.73	K22606	d__Bacteria;p__Bacillota_A;c__Clostridia;o__Oscillospirales;f__Oscillospiraceae;g__Pelethomonas;s__
SRR23368211.bin.75_k141_448262_9	SRR23368211.bin.75	K22606	d__Bacteria;p__Bacillota_A;c__Clostridia;o__Oscillospirales;f__Oscillospiraceae;g__Marseille-P3106;s__
M1.bin.49_k141_63561_8	M1.bin.49	K22606	d__Bacteria;p__Bacillota_A;c__Clostridia;o__Oscillospirales;f__Oscillospiraceae;g__Limivicinus;s__
RF5.bin.43_k141_344211_49	RF5.bin.43	K22606	d__Bacteria;p__Bacillota_A;c__Clostridia;o__Oscillospirales;f__Oscillospiraceae;g__Limivicinus;s__
RN10.bin.22_k141_262596_25	RN10.bin.22	K22606	d__Bacteria;p__Bacillota_A;c__Clostridia;o__Oscillospirales;f__Oscillospiraceae;g__Limivicinus;s__
RN16.bin.128_k141_91950_1	RN16.bin.128	K22606	d__Bacteria;p__Bacillota_A;c__Clostridia;o__Oscillospirales;f__Oscillospiraceae;g__Limivicinus;s__
SRR13490889.bin.1_k141_7806_4	SRR13490889.bin.1	K22606	d__Bacteria;p__Bacillota_A;c__Clostridia;o__Oscillospirales;f__Oscillospiraceae;g__Limivicinus;s__
RN7.bin.97_k141_376055_31	RN7.bin.97	K22606	d__Bacteria;p__Bacillota_A;c__Clostridia;o__Oscillospirales;f__Oscillospiraceae;g__HGM13010;s__
RN7.bin.97_k141_354703_14	RN7.bin.97	K22606	d__Bacteria;p__Bacillota_A;c__Clostridia;o__Oscillospirales;f__Oscillospiraceae;g__HGM13010;s__
HJ8.bin.139_k141_340717_35	HJ8.bin.139	K22606	d__Bacteria;p__Bacillota_A;c__Clostridia;o__Oscillospirales;f__Oscillospiraceae;g__HGM13006;s__
SRR23368202.bin.76_k141_16731_7	SRR23368202.bin.76	K22606	d__Bacteria;p__Bacillota_A;c__Clostridia;o__Oscillospirales;f__Oscillospiraceae;g__Faecousia;s__
SRR23368206.bin.2_k141_650720_165	SRR23368206.bin.2	K22606	d__Bacteria;p__Bacillota_A;c__Clostridia;o__Oscillospirales;f__Oscillospiraceae;g__Faecousia;s__
HJ6.bin.133_k141_473351_2	HJ6.bin.133	K22606	d__Bacteria;p__Bacillota_A;c__Clostridia;o__Oscillospirales;f__Oscillospiraceae;g__Enterenecus;s__
SRR23368200.bin.13_k141_359849_64	SRR23368200.bin.13	K22606	d__Bacteria;p__Bacillota_A;c__Clostridia;o__Oscillospirales;f__Oscillospiraceae;g__Enterenecus;s__
SRR23368200.bin.13_k141_421891_5	SRR23368200.bin.13	K22606	d__Bacteria;p__Bacillota_A;c__Clostridia;o__Oscillospirales;f__Oscillospiraceae;g__Enterenecus;s__
RF9.bin.115_k141_262722_17	RF9.bin.115	K22606	d__Bacteria;p__Bacillota_A;c__Clostridia;o__Oscillospirales;f__Oscillospiraceae;g__CAG-170;s__
M19.bin.39_k141_282360_63	M19.bin.39	K22606	d__Bacteria;p__Bacillota_A;c__Clostridia;o__Oscillospirales;f__Acutalibacteraceae;g__Scatavimonas;s__
FDSW210084432_5.bin.94_k141_201314_285	FDSW210084432_5.bin.94	K22606	d__Bacteria;p__Bacillota_A;c__Clostridia;o__Oscillospirales;f__Acutalibacteraceae;g__Acutalibacter;s__
FDSW210084436_9.bin.118_k141_223066_47	FDSW210084436_9.bin.118	K22606	d__Bacteria;p__Bacillota_A;c__Clostridia;o__Oscillospirales;f__Acutalibacteraceae;g__Acutalibacter;s__
FDSW210084436_9.bin.156_k141_416948_7	FDSW210084436_9.bin.156	K22606	d__Bacteria;p__Bacillota_A;c__Clostridia;o__Oscillospirales;f__Acutalibacteraceae;g__Acutalibacter;s__
FDSW210084439_12.bin.35_k141_581204_1	FDSW210084439_12.bin.35	K22606	d__Bacteria;p__Bacillota_A;c__Clostridia;o__Oscillospirales;f__Acutalibacteraceae;g__Acutalibacter;s__
FDSW210084439_12.bin.35_k141_292450_26	FDSW210084439_12.bin.35	K22606	d__Bacteria;p__Bacillota_A;c__Clostridia;o__Oscillospirales;f__Acutalibacteraceae;g__Acutalibacter;s__
FDSW210084439_12.bin.58_k141_482073_1	FDSW210084439_12.bin.58	K22606	d__Bacteria;p__Bacillota_A;c__Clostridia;o__Oscillospirales;f__Acutalibacteraceae;g__Acutalibacter;s__
FDSW210084439_12.bin.74_k141_385541_29	FDSW210084439_12.bin.74	K22606	d__Bacteria;p__Bacillota_A;c__Clostridia;o__Oscillospirales;f__Acutalibacteraceae;g__Acutalibacter;s__
FDSW210084436_9.bin.98_k141_475222_115	FDSW210084436_9.bin.98	K22606	d__Bacteria;p__Bacillota_A;c__Clostridia;o__Lachnospirales;f__Lachnospiraceae;g__UBA7109;s__
BV13.bin.33_k141_366488_2	BV13.bin.33	K22606	d__Bacteria;p__Bacillota_A;c__Clostridia;o__Lachnospirales;f__Lachnospiraceae;g__UBA7050;s__
SRR21474240.bin.78_k141_168235_2	SRR21474240.bin.78	K22606	d__Bacteria;p__Bacillota_A;c__Clostridia;o__Lachnospirales;f__Lachnospiraceae;g__UBA3282;s__
RN20.bin.91_k141_75287_17	RN20.bin.91	K22606	d__Bacteria;p__Bacillota_A;c__Clostridia;o__Lachnospirales;f__Lachnospiraceae;g__Schaedlerella;s__Schaedlerella sp905203555
SRR23368216.bin.23_k141_465029_47	SRR23368216.bin.23	K22606	d__Bacteria;p__Bacillota_A;c__Clostridia;o__Lachnospirales;f__Lachnospiraceae;g__NK4A136;s__
ERR3357644.bin.29_k141_66026_2	ERR3357644.bin.29	K22606	d__Bacteria;p__Bacillota_A;c__Clostridia;o__Lachnospirales;f__Lachnospiraceae;g__MGBC164599;s__MGBC164599 sp910575625
SRR9205169.bin.15_k141_310546_11	SRR9205169.bin.15	K22606	d__Bacteria;p__Bacillota_A;c__Clostridia;o__Lachnospirales;f__Lachnospiraceae;g__MGBC164599;s__MGBC164599 sp910575625
SRR9205128.bin.15_k141_33610_2	SRR9205128.bin.15	K22606	d__Bacteria;p__Bacillota_A;c__Clostridia;o__Lachnospirales;f__Lachnospiraceae;g__MGBC114844;s__MGBC114844 sp910585855
SRR9205131.bin.30_k141_170595_3	SRR9205131.bin.30	K22606	d__Bacteria;p__Bacillota_A;c__Clostridia;o__Lachnospirales;f__Lachnospiraceae;g__MGBC114844;s__MGBC114844 sp910579865
SRR9205134.bin.19_k141_45701_15	SRR9205134.bin.19	K22606	d__Bacteria;p__Bacillota_A;c__Clostridia;o__Lachnospirales;f__Lachnospiraceae;g__MGBC114844;s__MGBC114844 sp910579865
SRR13490889.bin.77_k141_216166_27	SRR13490889.bin.77	K22606	d__Bacteria;p__Bacillota_A;c__Clostridia;o__Lachnospirales;f__Lachnospiraceae;g__Marvinbryantia;s__
ERR3357626.bin.90_k141_22913_2	ERR3357626.bin.90	K22606	d__Bacteria;p__Bacillota_A;c__Clostridia;o__Lachnospirales;f__Lachnospiraceae;g__Lachnospira;s__Lachnospira sp910589305
ERR3357633.bin.66_k141_47211_26	ERR3357633.bin.66	K22606	d__Bacteria;p__Bacillota_A;c__Clostridia;o__Lachnospirales;f__Lachnospiraceae;g__Lachnospira;s__Lachnospira sp910589305
RN12.bin.133_k141_546969_160	RN12.bin.133	K22606	d__Bacteria;p__Bacillota_A;c__Clostridia;o__Lachnospirales;f__Lachnospiraceae;g__Faecalimonas;s__
RNX10.bin.3_k141_185613_22	RNX10.bin.3	K22606	d__Bacteria;p__Bacillota_A;c__Clostridia;o__Lachnospirales;f__Lachnospiraceae;g__Eisenbergiella;s__
SRR23368200.bin.21_k141_185411_12	SRR23368200.bin.21	K22606	d__Bacteria;p__Bacillota_A;c__Clostridia;o__Lachnospirales;f__Lachnospiraceae;g__Coprococcus;s__Coprococcus sp017935345
SRR23368206.bin.22_k141_308362_1	SRR23368206.bin.22	K22606	d__Bacteria;p__Bacillota_A;c__Clostridia;o__Lachnospirales;f__Lachnospiraceae;g__CAG-95;s__
BSTS10.bin.6_k141_674527_15	BSTS10.bin.6	K22606	d__Bacteria;p__Bacillota_A;c__Clostridia;o__Lachnospirales;f__Lachnospiraceae;g__Butyrivibrio_A;s__
BSTS11.bin.59_k141_710436_3	BSTS11.bin.59	K22606	d__Bacteria;p__Bacillota_A;c__Clostridia;o__Lachnospirales;f__Lachnospiraceae;g__Butyrivibrio_A;s__
BSTS16.bin.126_k141_259070_164	BSTS16.bin.126	K22606	d__Bacteria;p__Bacillota_A;c__Clostridia;o__Lachnospirales;f__Lachnospiraceae;g__Butyrivibrio_A;s__
FDSW210084434_7.bin.60_k141_161908_8	FDSW210084434_7.bin.60	K22606	d__Bacteria;p__Bacillota_A;c__Clostridia;o__Lachnospirales;f__Lachnospiraceae;g__Butyrivibrio_A;s__
FDSW210084436_9.bin.101_k141_47547_67	FDSW210084436_9.bin.101	K22606	d__Bacteria;p__Bacillota_A;c__Clostridia;o__Lachnospirales;f__Lachnospiraceae;g__Butyrivibrio_A;s__
MF7.bin.154_k141_975060_16	MF7.bin.154	K22606	d__Bacteria;p__Bacillota_A;c__Clostridia;o__Lachnospirales;f__Lachnospiraceae;g__Butyrivibrio_A;s__
SRR21474234.bin.73_k141_159582_14	SRR21474234.bin.73	K22606	d__Bacteria;p__Bacillota_A;c__Clostridia;o__Lachnospirales;f__Lachnospiraceae;g__Butyrivibrio_A;s__
SRR21474243.bin.60_k141_255840_8	SRR21474243.bin.60	K22606	d__Bacteria;p__Bacillota_A;c__Clostridia;o__Lachnospirales;f__Lachnospiraceae;g__Butyrivibrio_A;s__
SRR23368219.bin.77_k141_342410_120	SRR23368219.bin.77	K22606	d__Bacteria;p__Bacillota_A;c__Clostridia;o__Lachnospirales;f__Lachnospiraceae;g__Butyrivibrio_A;s__
SRR23368213.bin.53_k141_499288_318	SRR23368213.bin.53	K22606	d__Bacteria;p__Bacillota_A;c__Clostridia;o__Lachnospirales;f__Lachnospiraceae;g__Bacteroides_F;s__
BV4.bin.97_k141_347100_2	BV4.bin.97	K22606	d__Bacteria;p__Bacillota_A;c__Clostridia;o__Lachnospirales;f__Lachnospiraceae;g__1XD42-69;s__
SRR23368205.bin.5_k141_457907_13	SRR23368205.bin.5	K22606	d__Bacteria;p__Bacillota_A;c__Clostridia;o__Lachnospirales;f__Lachnospiraceae;g__;s__
H1657_1_730	H1657	K22606	d__Bacteria;p__Bacillota_A;c__Clostridia;o__Clostridiales;f__Clostridiaceae;g__Clostridium;s__Clostridium tertium
HJ12.bin.69_k141_596934_2	HJ12.bin.69	K22606	d__Bacteria;p__Bacillota_A;c__Clostridia;o__Christensenellales;f__MGBC116941;g__MGBC116941;s__
RN9.bin.186_k141_1095840_14	RN9.bin.186	K22606	d__Bacteria;p__Bacillota;c__Bacilli;o__Staphylococcales;f__Salinicoccaceae;g__Salinicoccus;s__Salinicoccus sp001265075
RN9.bin.10_k141_368873_7	RN9.bin.10	K22606	d__Bacteria;p__Bacillota;c__Bacilli;o__Staphylococcales;f__Salinicoccaceae;g__Jeotgalicoccus;s__Jeotgalicoccus aerolatus
MF85_NODE_1_length_4299434_cov_62.520621_3733	MF85	K22606	d__Bacteria;p__Bacillota;c__Bacilli;o__Paenibacillales;f__Paenibacillaceae;g__Paenibacillus;s__
H1112_18_23	H1112	K22606	d__Bacteria;p__Bacillota;c__Bacilli;o__Lactobacillales;f__Lactobacillaceae;g__Lentilactobacillus;s__Lentilactobacillus buchneri
SAMEA6809623.bin.1_k141_8224_47	SAMEA6809623.bin.1	K22606	d__Bacteria;p__Bacillota;c__Bacilli;o__Lactobacillales;f__Carnobacteriaceae;g__Atopostipes;s__
RF18.bin.25_k141_508902_15	RF18.bin.25	K22606	d__Bacteria;p__Bacillota;c__Bacilli;o__Erysipelotrichales;f__Erysipelotrichaceae;g__UBA636;s__UBA636 sp900546285
RN1.bin.58_k141_52636_28	RN1.bin.58	K22606	d__Bacteria;p__Bacillota;c__Bacilli;o__Erysipelotrichales;f__Erysipelotrichaceae;g__UBA636;s__UBA636 sp900546285
RN20.bin.58_k141_177727_4	RN20.bin.58	K22606	d__Bacteria;p__Bacillota;c__Bacilli;o__Erysipelotrichales;f__Erysipelotrichaceae;g__Faecalicoccus;s__Faecalicoccus pleomorphus
RN11.bin.18_k141_33950_8	RN11.bin.18	K22606	d__Bacteria;p__Bacillota;c__Bacilli;o__Erysipelotrichales;f__Erysipelotrichaceae;g__Faecalibaculum;s__Faecalibaculum rodentium
RF18.bin.225_k141_284221_18	RF18.bin.225	K22606	d__Bacteria;p__Bacillota;c__Bacilli;o__Erysipelotrichales;f__Erysipelotrichaceae;g__Faecalibaculum;s__
RNX5.bin.142_k141_189817_11	RNX5.bin.142	K22606	d__Bacteria;p__Bacillota;c__Bacilli;o__Erysipelotrichales;f__Erysipelotrichaceae;g__Dubosiella;s__Dubosiella sp910585105
RN11.bin.10_k141_187160_43	RN11.bin.10	K22606	d__Bacteria;p__Bacillota;c__Bacilli;o__Erysipelotrichales;f__Erysipelotrichaceae;g__Dubosiella;s__
RN6.bin.74_k141_466888_1	RN6.bin.74	K22606	d__Bacteria;p__Bacillota;c__Bacilli;o__Erysipelotrichales;f__Erysipelotrichaceae;g__Dubosiella;s__
RNX10.bin.41_k141_198109_26	RNX10.bin.41	K22606	d__Bacteria;p__Bacillota;c__Bacilli;o__Erysipelotrichales;f__Erysipelotrichaceae;g__Clostridium_AQ;s__Clostridium_AQ innocuum
M15.bin.81_k141_170621_10	M15.bin.81	K22606	d__Bacteria;p__Bacillota;c__Bacilli;o__Erysipelotrichales;f__Erysipelotrichaceae;g__Allobaculum;s__Allobaculum sp910580115
RF11.bin.35_k141_94795_54	RF11.bin.35	K22606	d__Bacteria;p__Bacillota;c__Bacilli;o__Erysipelotrichales;f__Erysipelotrichaceae;g__Allobaculum;s__Allobaculum mucolyticum
RF14.bin.59_k141_124609_1	RF14.bin.59	K22606	d__Bacteria;p__Bacillota;c__Bacilli;o__Erysipelotrichales;f__Erysipelotrichaceae;g__Allobaculum;s__
RN8.bin.92_k141_408838_63	RN8.bin.92	K22606	d__Bacteria;p__Bacillota;c__Bacilli;o__Erysipelotrichales;f__Erysipelotrichaceae;g__Allobaculum;s__
M15.bin.71_k141_227267_4	M15.bin.71	K22606	d__Bacteria;p__Bacillota;c__Bacilli;o__Erysipelotrichales;f__Erysipelotrichaceae;g__;s__
RF19.bin.42_k141_172497_3	RF19.bin.42	K22606	d__Bacteria;p__Bacillota;c__Bacilli;o__Erysipelotrichales;f__Erysipelotrichaceae;g__;s__
H631_2_482	H631	K22606	d__Bacteria;p__Bacillota;c__Bacilli;o__Bacillales_D;f__Amphibacillaceae;g__Oceanobacillus;s__Oceanobacillus sojae
DX29_NODE_6_length_212831_cov_129.568918_93	DX29	K22606	d__Bacteria;p__Bacillota;c__Bacilli;o__Bacillales;f__Planococcaceae;g__Sporosarcina;s__
H40_3_82	H40	K22606	d__Bacteria;p__Bacillota;c__Bacilli;o__Bacillales;f__Planococcaceae;g__Solibacillus;s__Solibacillus silvestris
H320_2_1_1203	H320_2	K22606	d__Bacteria;p__Bacillota;c__Bacilli;o__Bacillales;f__Planococcaceae;g__Lysinibacillus;s__Lysinibacillus fusiformis
RN2.bin.52_k141_513244_3	RN2.bin.52	K22606	d__Bacteria;p__Bacillota;c__Bacilli;o__Bacillales;f__Planococcaceae;g__Kurthia;s__Kurthia intestinigallinarum
RNX9.bin.52_k141_688516_4	RNX9.bin.52	K22606	d__Bacteria;p__Bacillota;c__Bacilli;o__Bacillales;f__Planococcaceae;g__Kurthia;s__Kurthia intestinigallinarum
HJX8.bin.14_k141_149187_85	HJX8.bin.14	K22606	d__Bacteria;p__Bacillota;c__Bacilli;o__Bacillales;f__Planococcaceae;g__Kurthia;s__Kurthia gibsonii
RN9.bin.126_k141_757203_27	RN9.bin.126	K22606	d__Bacteria;p__Bacillota;c__Bacilli;o__Bacillales;f__Planococcaceae;g__Kurthia;s__Kurthia gibsonii
H96_1_288	H96	K22606	d__Bacteria;p__Bacillota;c__Bacilli;o__Bacillales;f__DSM-1321;g__Peribacillus;s__Peribacillus frigoritolerans
H1118_2_1_214	H1118_2	K22606	d__Bacteria;p__Bacillota;c__Bacilli;o__Bacillales;f__Caldibacillaceae;g__Bacillus_J;s__Bacillus_J thermoamylovorans
MFY2_NODE_1_length_1229462_cov_86.644412_571	MFY2	K22606	d__Bacteria;p__Bacillota;c__Bacilli;o__Bacillales;f__Bacillaceae_G;g__Gottfriedia;s__Gottfriedia solisilvae
HJ16.bin.23_k141_341835_10	HJ16.bin.23	K22606	d__Bacteria;p__Actinomycetota;c__Coriobacteriia;o__Coriobacteriales;f__UMGS124;g__JAHZGC01;s__
HJ16.bin.23_k141_251248_28	HJ16.bin.23	K22606	d__Bacteria;p__Actinomycetota;c__Coriobacteriia;o__Coriobacteriales;f__UMGS124;g__JAHZGC01;s__
S7.bin.47_k141_59959_25	S7.bin.47	K22606	d__Bacteria;p__Actinomycetota;c__Coriobacteriia;o__Coriobacteriales;f__UMGS124;g__JAHZGC01;s__
S7.bin.47_k141_118517_13	S7.bin.47	K22606	d__Bacteria;p__Actinomycetota;c__Coriobacteriia;o__Coriobacteriales;f__UMGS124;g__JAHZGC01;s__
M20.bin.8_k141_439309_6	M20.bin.8	K22606	d__Bacteria;p__Actinomycetota;c__Coriobacteriia;o__Coriobacteriales;f__QAMH01;g__QAMH01;s__QAMH01 sp900756605
M18.bin.87_k141_192697_183	M18.bin.87	K22606	d__Bacteria;p__Actinomycetota;c__Coriobacteriia;o__Coriobacteriales;f__QAMH01;g__QAMH01;s__
HJ14.bin.249_k141_194616_28	HJ14.bin.249	K22606	d__Bacteria;p__Actinomycetota;c__Coriobacteriia;o__Coriobacteriales;f__Eggerthellaceae;g__Parvibacter;s__
HJX8.bin.25_k141_687199_24	HJX8.bin.25	K22606	d__Bacteria;p__Actinomycetota;c__Coriobacteriia;o__Coriobacteriales;f__Eggerthellaceae;g__Parvibacter;s__
S7.bin.42_k141_94396_10	S7.bin.42	K22606	d__Bacteria;p__Actinomycetota;c__Coriobacteriia;o__Coriobacteriales;f__Eggerthellaceae;g__Parvibacter;s__
RN5.bin.59_k141_171338_4	RN5.bin.59	K22606	d__Bacteria;p__Actinomycetota;c__Coriobacteriia;o__Coriobacteriales;f__Eggerthellaceae;g__MGBC163016;s__
S7.bin.60_k141_102294_5	S7.bin.60	K22606	d__Bacteria;p__Actinomycetota;c__Coriobacteriia;o__Coriobacteriales;f__Eggerthellaceae;g__MGBC163016;s__
M11.bin.32_k141_33648_2	M11.bin.32	K22606	d__Bacteria;p__Actinomycetota;c__Coriobacteriia;o__Coriobacteriales;f__Eggerthellaceae;g__Eggerthella;s__Eggerthella lenta
M11.bin.32_k141_52425_4	M11.bin.32	K22606	d__Bacteria;p__Actinomycetota;c__Coriobacteriia;o__Coriobacteriales;f__Eggerthellaceae;g__Eggerthella;s__Eggerthella lenta
HJ10.bin.217_k141_447001_9	HJ10.bin.217	K22606	d__Bacteria;p__Actinomycetota;c__Coriobacteriia;o__Coriobacteriales;f__Eggerthellaceae;g__D16-34;s__
HJ11.bin.61_k141_97007_8	HJ11.bin.61	K22606	d__Bacteria;p__Actinomycetota;c__Coriobacteriia;o__Coriobacteriales;f__Eggerthellaceae;g__D16-34;s__
HJ16.bin.166_k141_328316_19	HJ16.bin.166	K22606	d__Bacteria;p__Actinomycetota;c__Coriobacteriia;o__Coriobacteriales;f__Eggerthellaceae;g__D16-34;s__
HJ1.bin.119_k141_84481_105	HJ1.bin.119	K22606	d__Bacteria;p__Actinomycetota;c__Coriobacteriia;o__Coriobacteriales;f__Eggerthellaceae;g__D16-34;s__
HJ1.bin.11_k141_171729_141	HJ1.bin.11	K22606	d__Bacteria;p__Actinomycetota;c__Coriobacteriia;o__Coriobacteriales;f__Eggerthellaceae;g__D16-34;s__
HJ20.bin.40_k141_251098_16	HJ20.bin.40	K22606	d__Bacteria;p__Actinomycetota;c__Coriobacteriia;o__Coriobacteriales;f__Eggerthellaceae;g__D16-34;s__
HJ3.bin.167_k141_618675_9	HJ3.bin.167	K22606	d__Bacteria;p__Actinomycetota;c__Coriobacteriia;o__Coriobacteriales;f__Eggerthellaceae;g__D16-34;s__
HJX3.bin.102_k141_293089_2	HJX3.bin.102	K22606	d__Bacteria;p__Actinomycetota;c__Coriobacteriia;o__Coriobacteriales;f__Eggerthellaceae;g__D16-34;s__
RNX7.bin.9_k141_411273_13	RNX7.bin.9	K22606	d__Bacteria;p__Actinomycetota;c__Coriobacteriia;o__Coriobacteriales;f__Eggerthellaceae;g__Adlercreutzia;s__
M16.bin.5_k141_11337_6	M16.bin.5	K22606	d__Bacteria;p__Actinomycetota;c__Coriobacteriia;o__Coriobacteriales;f__Coriobacteriaceae;g__Collinsella;s__Collinsella tanakaei
RF8.bin.68_k141_104168_6	RF8.bin.68	K22606	d__Bacteria;p__Actinomycetota;c__Coriobacteriia;o__Coriobacteriales;f__Coriobacteriaceae;g__Collinsella;s__Collinsella tanakaei
HJX7.bin.38_k141_470405_41	HJX7.bin.38	K22606	d__Bacteria;p__Actinomycetota;c__Actinomycetia;o__Actinomycetales;f__Microbacteriaceae;g__Microbacterium;s__Microbacterium oxydans
H470_6_109	H470	K22606	d__Bacteria;p__Actinomycetota;c__Actinomycetia;o__Actinomycetales;f__Brevibacteriaceae;g__Brevibacterium;s__Brevibacterium luteolum
M7.bin.72_k141_697151_59	M7.bin.72	K22605	d__Bacteria;p__Spirochaetota;c__Spirochaetia;o__Treponematales;f__Treponemataceae;g__Treponema_D;s__
MF7.bin.8_k141_19985_5	MF7.bin.8	K22605	d__Bacteria;p__Spirochaetota;c__Spirochaetia;o__Treponematales;f__Treponemataceae;g__Treponema_D;s__
RN5.bin.61_k141_392077_72	RN5.bin.61	K22605	d__Bacteria;p__Spirochaetota;c__Spirochaetia;o__Treponematales;f__Treponemataceae;g__Treponema_D;s__
RF13.bin.21_k141_116989_39	RF13.bin.21	K22605	d__Bacteria;p__Patescibacteria;c__Saccharimonadia;o__Saccharimonadales;f__Nanosyncoccaceae;g__UBA2834;s__UBA2834 sp004561445
RF2.bin.76_k141_496551_164	RF2.bin.76	K22605	d__Bacteria;p__Patescibacteria;c__Saccharimonadia;o__Saccharimonadales;f__Nanosyncoccaceae;g__UBA2834;s__UBA2834 sp004561445
RN3.bin.146_k141_82340_48	RN3.bin.146	K22605	d__Bacteria;p__Patescibacteria;c__Saccharimonadia;o__Saccharimonadales;f__Nanosyncoccaceae;g__UBA2834;s__UBA2834 sp004561445
BV18.H.bin.94_k141_68302_35	BV18.H.bin.94	K22605	d__Bacteria;p__Patescibacteria;c__Saccharimonadia;o__Saccharimonadales;f__Nanosyncoccaceae;g__Nanosyncoccus;s__
BV8.H.bin.116_k141_797441_6	BV8.H.bin.116	K22605	d__Bacteria;p__Patescibacteria;c__Saccharimonadia;o__Saccharimonadales;f__Nanosyncoccaceae;g__Nanosyncoccus;s__
DF1.bin.58_k141_1256410_57	DF1.bin.58	K22605	d__Bacteria;p__Patescibacteria;c__Saccharimonadia;o__Saccharimonadales;f__Nanosyncoccaceae;g__Nanosyncoccus;s__
ERR3357628.bin.22_k141_245454_12	ERR3357628.bin.22	K22605	d__Bacteria;p__Patescibacteria;c__Saccharimonadia;o__Saccharimonadales;f__Nanosyncoccaceae;g__Nanosyncoccus;s__
FDSW210084433_6.bin.3_k141_109980_76	FDSW210084433_6.bin.3	K22605	d__Bacteria;p__Patescibacteria;c__Saccharimonadia;o__Saccharimonadales;f__Nanosyncoccaceae;g__Nanosyncoccus;s__
HJ12.bin.200_k141_329875_46	HJ12.bin.200	K22605	d__Bacteria;p__Patescibacteria;c__Saccharimonadia;o__Saccharimonadales;f__Nanosyncoccaceae;g__Nanosyncoccus;s__
HJ14.bin.48_k141_954807_21	HJ14.bin.48	K22605	d__Bacteria;p__Patescibacteria;c__Saccharimonadia;o__Saccharimonadales;f__Nanosyncoccaceae;g__Nanosyncoccus;s__
HJ14.bin.61_k141_620617_23	HJ14.bin.61	K22605	d__Bacteria;p__Patescibacteria;c__Saccharimonadia;o__Saccharimonadales;f__Nanosyncoccaceae;g__Nanosyncoccus;s__
HJ16.bin.138_k141_260897_17	HJ16.bin.138	K22605	d__Bacteria;p__Patescibacteria;c__Saccharimonadia;o__Saccharimonadales;f__Nanosyncoccaceae;g__Nanosyncoccus;s__
HJ16.bin.156_k141_216321_46	HJ16.bin.156	K22605	d__Bacteria;p__Patescibacteria;c__Saccharimonadia;o__Saccharimonadales;f__Nanosyncoccaceae;g__Nanosyncoccus;s__
HJ17.bin.180_k141_507385_24	HJ17.bin.180	K22605	d__Bacteria;p__Patescibacteria;c__Saccharimonadia;o__Saccharimonadales;f__Nanosyncoccaceae;g__Nanosyncoccus;s__
HJ17.bin.59_k141_538486_11	HJ17.bin.59	K22605	d__Bacteria;p__Patescibacteria;c__Saccharimonadia;o__Saccharimonadales;f__Nanosyncoccaceae;g__Nanosyncoccus;s__
HJ18.bin.175_k141_671258_19	HJ18.bin.175	K22605	d__Bacteria;p__Patescibacteria;c__Saccharimonadia;o__Saccharimonadales;f__Nanosyncoccaceae;g__Nanosyncoccus;s__
HJ19.bin.110_k141_38617_5	HJ19.bin.110	K22605	d__Bacteria;p__Patescibacteria;c__Saccharimonadia;o__Saccharimonadales;f__Nanosyncoccaceae;g__Nanosyncoccus;s__
HJ1.bin.81_k141_166727_1	HJ1.bin.81	K22605	d__Bacteria;p__Patescibacteria;c__Saccharimonadia;o__Saccharimonadales;f__Nanosyncoccaceae;g__Nanosyncoccus;s__
HJ3.bin.100_k141_448545_5	HJ3.bin.100	K22605	d__Bacteria;p__Patescibacteria;c__Saccharimonadia;o__Saccharimonadales;f__Nanosyncoccaceae;g__Nanosyncoccus;s__
HJ4.bin.50_k141_503911_3	HJ4.bin.50	K22605	d__Bacteria;p__Patescibacteria;c__Saccharimonadia;o__Saccharimonadales;f__Nanosyncoccaceae;g__Nanosyncoccus;s__
HJ5.bin.15_k141_40802_34	HJ5.bin.15	K22605	d__Bacteria;p__Patescibacteria;c__Saccharimonadia;o__Saccharimonadales;f__Nanosyncoccaceae;g__Nanosyncoccus;s__
HJ5.bin.46_k141_20263_2	HJ5.bin.46	K22605	d__Bacteria;p__Patescibacteria;c__Saccharimonadia;o__Saccharimonadales;f__Nanosyncoccaceae;g__Nanosyncoccus;s__
HJ6.bin.140_k141_311555_5	HJ6.bin.140	K22605	d__Bacteria;p__Patescibacteria;c__Saccharimonadia;o__Saccharimonadales;f__Nanosyncoccaceae;g__Nanosyncoccus;s__
HJ7.bin.138_k141_167115_8	HJ7.bin.138	K22605	d__Bacteria;p__Patescibacteria;c__Saccharimonadia;o__Saccharimonadales;f__Nanosyncoccaceae;g__Nanosyncoccus;s__
HJ7.bin.149_k141_38178_31	HJ7.bin.149	K22605	d__Bacteria;p__Patescibacteria;c__Saccharimonadia;o__Saccharimonadales;f__Nanosyncoccaceae;g__Nanosyncoccus;s__
HJ7.bin.69_k141_129656_2	HJ7.bin.69	K22605	d__Bacteria;p__Patescibacteria;c__Saccharimonadia;o__Saccharimonadales;f__Nanosyncoccaceae;g__Nanosyncoccus;s__
HJX5.bin.25_k141_100131_2	HJX5.bin.25	K22605	d__Bacteria;p__Patescibacteria;c__Saccharimonadia;o__Saccharimonadales;f__Nanosyncoccaceae;g__Nanosyncoccus;s__
M19.bin.6_k141_136950_87	M19.bin.6	K22605	d__Bacteria;p__Patescibacteria;c__Saccharimonadia;o__Saccharimonadales;f__Nanosyncoccaceae;g__Nanosyncoccus;s__
M20.bin.10_k141_148881_1	M20.bin.10	K22605	d__Bacteria;p__Patescibacteria;c__Saccharimonadia;o__Saccharimonadales;f__Nanosyncoccaceae;g__Nanosyncoccus;s__
MF18.bin.66_k141_1549528_3	MF18.bin.66	K22605	d__Bacteria;p__Patescibacteria;c__Saccharimonadia;o__Saccharimonadales;f__Nanosyncoccaceae;g__Nanosyncoccus;s__
MF9.bin.98_k141_351537_21	MF9.bin.98	K22605	d__Bacteria;p__Patescibacteria;c__Saccharimonadia;o__Saccharimonadales;f__Nanosyncoccaceae;g__Nanosyncoccus;s__
RN5.bin.21_k141_356046_25	RN5.bin.21	K22605	d__Bacteria;p__Patescibacteria;c__Saccharimonadia;o__Saccharimonadales;f__Nanosyncoccaceae;g__Nanosyncoccus;s__
RN9.bin.19_k141_196203_8	RN9.bin.19	K22605	d__Bacteria;p__Patescibacteria;c__Saccharimonadia;o__Saccharimonadales;f__Nanosyncoccaceae;g__Nanosyncoccus;s__
RNX1.bin.119_k141_159912_286	RNX1.bin.119	K22605	d__Bacteria;p__Patescibacteria;c__Saccharimonadia;o__Saccharimonadales;f__Nanosyncoccaceae;g__Nanosyncoccus;s__
RNX5.bin.151_k141_399673_3	RNX5.bin.151	K22605	d__Bacteria;p__Patescibacteria;c__Saccharimonadia;o__Saccharimonadales;f__Nanosyncoccaceae;g__Nanosyncoccus;s__
S9.bin.43_k141_263117_9	S9.bin.43	K22605	d__Bacteria;p__Patescibacteria;c__Saccharimonadia;o__Saccharimonadales;f__Nanosyncoccaceae;g__Nanosyncoccus;s__
SAMEA6809426.bin.9_k141_43320_18	SAMEA6809426.bin.9	K22605	d__Bacteria;p__Patescibacteria;c__Saccharimonadia;o__Saccharimonadales;f__Nanosyncoccaceae;g__Nanosyncoccus;s__
SRR13490891.bin.54_k141_437336_1	SRR13490891.bin.54	K22605	d__Bacteria;p__Patescibacteria;c__Saccharimonadia;o__Saccharimonadales;f__Nanosyncoccaceae;g__Nanosyncoccus;s__
SRR13890099.bin.10_k141_15297_2	SRR13890099.bin.10	K22605	d__Bacteria;p__Patescibacteria;c__Saccharimonadia;o__Saccharimonadales;f__Nanosyncoccaceae;g__Nanosyncoccus;s__
SRR13890103.bin.22_k141_93541_69	SRR13890103.bin.22	K22605	d__Bacteria;p__Patescibacteria;c__Saccharimonadia;o__Saccharimonadales;f__Nanosyncoccaceae;g__Nanosyncoccus;s__
SRR13890105.bin.16_k141_158521_6	SRR13890105.bin.16	K22605	d__Bacteria;p__Patescibacteria;c__Saccharimonadia;o__Saccharimonadales;f__Nanosyncoccaceae;g__Nanosyncoccus;s__
SRR13890126.bin.25_k141_91122_32	SRR13890126.bin.25	K22605	d__Bacteria;p__Patescibacteria;c__Saccharimonadia;o__Saccharimonadales;f__Nanosyncoccaceae;g__Nanosyncoccus;s__
SRR13890126.bin.32_k141_134419_12	SRR13890126.bin.32	K22605	d__Bacteria;p__Patescibacteria;c__Saccharimonadia;o__Saccharimonadales;f__Nanosyncoccaceae;g__Nanosyncoccus;s__
SRR6032588.bin.18_k141_31452_3	SRR6032588.bin.18	K22605	d__Bacteria;p__Bacteroidota;c__Bacteroidia;o__Bacteroidales;f__UBA932;g__Cryptobacteroides;s__Cryptobacteroides sp910585445
M8.bin.48_k141_2355_23	M8.bin.48	K22605	d__Bacteria;p__Bacteroidota;c__Bacteroidia;o__Bacteroidales;f__UBA932;g__Cryptobacteroides;s__Cryptobacteroides sp900760425
SRR23368205.bin.41_k141_498333_5	SRR23368205.bin.41	K22605	d__Bacteria;p__Bacteroidota;c__Bacteroidia;o__Bacteroidales;f__UBA932;g__Cryptobacteroides;s__Cryptobacteroides sp900760425
M10.bin.83_k141_254906_9	M10.bin.83	K22605	d__Bacteria;p__Bacteroidota;c__Bacteroidia;o__Bacteroidales;f__UBA932;g__Cryptobacteroides;s__Cryptobacteroides sp900546445
ERR3357641.bin.45_k141_101965_47	ERR3357641.bin.45	K22605	d__Bacteria;p__Bacteroidota;c__Bacteroidia;o__Bacteroidales;f__UBA932;g__Cryptobacteroides;s__Cryptobacteroides sp009774765
SRR9205167.bin.32_k141_243416_4	SRR9205167.bin.32	K22605	d__Bacteria;p__Bacteroidota;c__Bacteroidia;o__Bacteroidales;f__UBA932;g__Cryptobacteroides;s__Cryptobacteroides sp009774765
ERR3357620.bin.50_k141_161265_60	ERR3357620.bin.50	K22605	d__Bacteria;p__Bacteroidota;c__Bacteroidia;o__Bacteroidales;f__UBA932;g__Cryptobacteroides;s__Cryptobacteroides sp002298075
ERR3357643.bin.3_k141_61754_29	ERR3357643.bin.3	K22605	d__Bacteria;p__Bacteroidota;c__Bacteroidia;o__Bacteroidales;f__UBA932;g__Cryptobacteroides;s__Cryptobacteroides sp002298075
RF16.bin.25_k141_116207_17	RF16.bin.25	K22605	d__Bacteria;p__Bacteroidota;c__Bacteroidia;o__Bacteroidales;f__UBA932;g__Cryptobacteroides;s__Cryptobacteroides sp000431015
BV18.H.bin.26_k141_833749_2	BV18.H.bin.26	K22605	d__Bacteria;p__Bacteroidota;c__Bacteroidia;o__Bacteroidales;f__UBA932;g__Cryptobacteroides;s__
BV28.bin.9_k141_1397254_6	BV28.bin.9	K22605	d__Bacteria;p__Bacteroidota;c__Bacteroidia;o__Bacteroidales;f__UBA932;g__Cryptobacteroides;s__
HJ10.bin.31_k141_567141_6	HJ10.bin.31	K22605	d__Bacteria;p__Bacteroidota;c__Bacteroidia;o__Bacteroidales;f__UBA932;g__Cryptobacteroides;s__
HJ12.bin.77_k141_625367_86	HJ12.bin.77	K22605	d__Bacteria;p__Bacteroidota;c__Bacteroidia;o__Bacteroidales;f__UBA932;g__Cryptobacteroides;s__
HJ13.bin.117_k141_57943_55	HJ13.bin.117	K22605	d__Bacteria;p__Bacteroidota;c__Bacteroidia;o__Bacteroidales;f__UBA932;g__Cryptobacteroides;s__
HJ15.bin.71_k141_19723_81	HJ15.bin.71	K22605	d__Bacteria;p__Bacteroidota;c__Bacteroidia;o__Bacteroidales;f__UBA932;g__Cryptobacteroides;s__
HJ19.bin.128_k141_87195_72	HJ19.bin.128	K22605	d__Bacteria;p__Bacteroidota;c__Bacteroidia;o__Bacteroidales;f__UBA932;g__Cryptobacteroides;s__
HJ7.bin.89_k141_186468_27	HJ7.bin.89	K22605	d__Bacteria;p__Bacteroidota;c__Bacteroidia;o__Bacteroidales;f__UBA932;g__Cryptobacteroides;s__
HJ8.bin.87_k141_294514_18	HJ8.bin.87	K22605	d__Bacteria;p__Bacteroidota;c__Bacteroidia;o__Bacteroidales;f__UBA932;g__Cryptobacteroides;s__
HJX1.bin.55_k141_83111_12	HJX1.bin.55	K22605	d__Bacteria;p__Bacteroidota;c__Bacteroidia;o__Bacteroidales;f__UBA932;g__Cryptobacteroides;s__
HJX5.bin.112_k141_242244_3	HJX5.bin.112	K22605	d__Bacteria;p__Bacteroidota;c__Bacteroidia;o__Bacteroidales;f__UBA932;g__Cryptobacteroides;s__
HJX5.bin.114_k141_532630_70	HJX5.bin.114	K22605	d__Bacteria;p__Bacteroidota;c__Bacteroidia;o__Bacteroidales;f__UBA932;g__Cryptobacteroides;s__
HJX5.bin.40_k141_38533_2	HJX5.bin.40	K22605	d__Bacteria;p__Bacteroidota;c__Bacteroidia;o__Bacteroidales;f__UBA932;g__Cryptobacteroides;s__
M13.bin.102_k141_39934_10	M13.bin.102	K22605	d__Bacteria;p__Bacteroidota;c__Bacteroidia;o__Bacteroidales;f__UBA932;g__Cryptobacteroides;s__
M13.bin.113_k141_9931_3	M13.bin.113	K22605	d__Bacteria;p__Bacteroidota;c__Bacteroidia;o__Bacteroidales;f__UBA932;g__Cryptobacteroides;s__
M19.bin.46_k141_122401_13	M19.bin.46	K22605	d__Bacteria;p__Bacteroidota;c__Bacteroidia;o__Bacteroidales;f__UBA932;g__Cryptobacteroides;s__
M1.bin.62_k141_137693_16	M1.bin.62	K22605	d__Bacteria;p__Bacteroidota;c__Bacteroidia;o__Bacteroidales;f__UBA932;g__Cryptobacteroides;s__
M3.bin.81_k141_606264_8	M3.bin.81	K22605	d__Bacteria;p__Bacteroidota;c__Bacteroidia;o__Bacteroidales;f__UBA932;g__Cryptobacteroides;s__
M7.bin.43_k141_548898_43	M7.bin.43	K22605	d__Bacteria;p__Bacteroidota;c__Bacteroidia;o__Bacteroidales;f__UBA932;g__Cryptobacteroides;s__
MF19.bin.2_k141_1271061_37	MF19.bin.2	K22605	d__Bacteria;p__Bacteroidota;c__Bacteroidia;o__Bacteroidales;f__UBA932;g__Cryptobacteroides;s__
MF20.bin.70_k141_1649717_3	MF20.bin.70	K22605	d__Bacteria;p__Bacteroidota;c__Bacteroidia;o__Bacteroidales;f__UBA932;g__Cryptobacteroides;s__
MF4.bin.57_k141_1442910_4	MF4.bin.57	K22605	d__Bacteria;p__Bacteroidota;c__Bacteroidia;o__Bacteroidales;f__UBA932;g__Cryptobacteroides;s__
RF13.bin.51_k141_9756_8	RF13.bin.51	K22605	d__Bacteria;p__Bacteroidota;c__Bacteroidia;o__Bacteroidales;f__UBA932;g__Cryptobacteroides;s__
RF13.bin.61_k141_168776_13	RF13.bin.61	K22605	d__Bacteria;p__Bacteroidota;c__Bacteroidia;o__Bacteroidales;f__UBA932;g__Cryptobacteroides;s__
RN18.bin.126_k141_304745_1	RN18.bin.126	K22605	d__Bacteria;p__Bacteroidota;c__Bacteroidia;o__Bacteroidales;f__UBA932;g__Cryptobacteroides;s__
RN18.bin.126_k141_236875_4	RN18.bin.126	K22605	d__Bacteria;p__Bacteroidota;c__Bacteroidia;o__Bacteroidales;f__UBA932;g__Cryptobacteroides;s__
RNX1.bin.163_k141_319299_93	RNX1.bin.163	K22605	d__Bacteria;p__Bacteroidota;c__Bacteroidia;o__Bacteroidales;f__UBA932;g__Cryptobacteroides;s__
RNX1.bin.36_k141_256175_29	RNX1.bin.36	K22605	d__Bacteria;p__Bacteroidota;c__Bacteroidia;o__Bacteroidales;f__UBA932;g__Cryptobacteroides;s__
RNX5.bin.84_k141_422994_8	RNX5.bin.84	K22605	d__Bacteria;p__Bacteroidota;c__Bacteroidia;o__Bacteroidales;f__UBA932;g__Cryptobacteroides;s__
RNX6.bin.29_k141_558804_51	RNX6.bin.29	K22605	d__Bacteria;p__Bacteroidota;c__Bacteroidia;o__Bacteroidales;f__UBA932;g__Cryptobacteroides;s__
RNX8.bin.95_k141_164362_37	RNX8.bin.95	K22605	d__Bacteria;p__Bacteroidota;c__Bacteroidia;o__Bacteroidales;f__UBA932;g__Cryptobacteroides;s__
SRR14411247.bin.3_k141_64875_7	SRR14411247.bin.3	K22605	d__Bacteria;p__Bacteroidota;c__Bacteroidia;o__Bacteroidales;f__UBA932;g__Cryptobacteroides;s__
SRR14411252.bin.5_k141_92282_35	SRR14411252.bin.5	K22605	d__Bacteria;p__Bacteroidota;c__Bacteroidia;o__Bacteroidales;f__UBA932;g__Cryptobacteroides;s__
SRR14411285.bin.10_k141_91779_4	SRR14411285.bin.10	K22605	d__Bacteria;p__Bacteroidota;c__Bacteroidia;o__Bacteroidales;f__UBA932;g__Cryptobacteroides;s__
SRR14411288.bin.20_k141_199290_6	SRR14411288.bin.20	K22605	d__Bacteria;p__Bacteroidota;c__Bacteroidia;o__Bacteroidales;f__UBA932;g__Cryptobacteroides;s__
SRR14411304.bin.17_k141_203392_4	SRR14411304.bin.17	K22605	d__Bacteria;p__Bacteroidota;c__Bacteroidia;o__Bacteroidales;f__UBA932;g__Cryptobacteroides;s__
M8.bin.30_k141_454679_2	M8.bin.30	K22605	d__Bacteria;p__Bacteroidota;c__Bacteroidia;o__Bacteroidales;f__UBA932;g__Coprenecus;s__
RNX8.bin.60_k141_85664_3	RNX8.bin.60	K22605	d__Bacteria;p__Bacteroidota;c__Bacteroidia;o__Bacteroidales;f__UBA932;g__Coprenecus;s__
BSTS7.bin.60_k141_514487_11	BSTS7.bin.60	K22605	d__Bacteria;p__Bacteroidota;c__Bacteroidia;o__Bacteroidales;f__P3;g__Onthomorpha;s__
SRR21350686.bin.12_k141_104327_1	SRR21350686.bin.12	K22605	d__Bacteria;p__Bacteroidota;c__Bacteroidia;o__Bacteroidales;f__Bacteroidaceae;g__RGIG8745;s__RGIG8745 sp017621515
RF9.bin.107_k141_20078_10	RF9.bin.107	K22605	d__Bacteria;p__Bacillota_B;c__Peptococcia;o__Peptococcales;f__Peptococcaceae;g__UBA7185;s__UBA7185 sp002491065
M13.bin.64_k141_701142_25	M13.bin.64	K22605	d__Bacteria;p__Bacillota_B;c__Peptococcia;o__Peptococcales;f__Peptococcaceae;g__;s__
M13.bin.64_k141_471093_3	M13.bin.64	K22605	d__Bacteria;p__Bacillota_B;c__Peptococcia;o__Peptococcales;f__Peptococcaceae;g__;s__
HJ11.bin.238_k141_385058_1	HJ11.bin.238	K22605	d__Bacteria;p__Bacillota_B;c__Dehalobacteriia;o__UBA4068;f__UBA5755;g__Avidehalobacter;s__
HJ14.bin.86_k141_744194_2	HJ14.bin.86	K22605	d__Bacteria;p__Bacillota_B;c__Dehalobacteriia;o__UBA4068;f__UBA5755;g__Avidehalobacter;s__
HJ2.bin.43_k141_483345_5	HJ2.bin.43	K22605	d__Bacteria;p__Bacillota_B;c__Dehalobacteriia;o__UBA4068;f__UBA5755;g__Avidehalobacter;s__
HJ9.bin.154_k141_646135_33	HJ9.bin.154	K22605	d__Bacteria;p__Bacillota_B;c__Dehalobacteriia;o__UBA4068;f__UBA5755;g__Avidehalobacter;s__
SRR13490892.bin.19_k141_93319_6	SRR13490892.bin.19	K22605	d__Bacteria;p__Bacillota_B;c__Dehalobacteriia;o__UBA4068;f__UBA5755;g__Avidehalobacter;s__
HJ12.bin.44_k141_303513_6	HJ12.bin.44	K22605	d__Bacteria;p__Bacillota_A;c__Clostridia;o__UBA1381;f__UBA1381;g__CAG-41;s__CAG-41 sp010206265
FDSW210084434_7.bin.87_k141_342718_5	FDSW210084434_7.bin.87	K22605	d__Bacteria;p__Bacillota_A;c__Clostridia;o__UBA1381;f__UBA1381;g__CAG-41;s__
RF2.bin.13_k141_261673_63	RF2.bin.13	K22605	d__Bacteria;p__Bacillota_A;c__Clostridia;o__Peptostreptococcales;f__Anaerovoracaceae;g__UMGS973;s__
RF15.bin.40_k141_8125_89	RF15.bin.40	K22605	d__Bacteria;p__Bacillota_A;c__Clostridia;o__Peptostreptococcales;f__Anaerovoracaceae;g__RUG099;s__
RF2.bin.106_k141_151572_36	RF2.bin.106	K22605	d__Bacteria;p__Bacillota_A;c__Clostridia;o__Peptostreptococcales;f__Anaerovoracaceae;g__RUG099;s__
FDSW210084439_12.bin.99_k141_108714_19	FDSW210084439_12.bin.99	K22605	d__Bacteria;p__Bacillota_A;c__Clostridia;o__Peptostreptococcales;f__Anaerovoracaceae;g__RGIG7179;s__
M13.bin.88_k141_265717_11	M13.bin.88	K22605	d__Bacteria;p__Bacillota_A;c__Clostridia;o__Peptostreptococcales;f__Anaerovoracaceae;g__RGIG7179;s__
RN17.bin.87_k141_593863_1	RN17.bin.87	K22605	d__Bacteria;p__Bacillota_A;c__Clostridia;o__Peptostreptococcales;f__Anaerovoracaceae;g__RGIG7179;s__
RNX3.bin.41_k141_265131_9	RNX3.bin.41	K22605	d__Bacteria;p__Bacillota_A;c__Clostridia;o__Peptostreptococcales;f__Anaerovoracaceae;g__RGIG7179;s__
HJ11.bin.134_k141_306515_27	HJ11.bin.134	K22605	d__Bacteria;p__Bacillota_A;c__Clostridia;o__Peptostreptococcales;f__Anaerovoracaceae;g__JAAVYD01;s__
HJ14.bin.53_k141_707418_8	HJ14.bin.53	K22605	d__Bacteria;p__Bacillota_A;c__Clostridia;o__Peptostreptococcales;f__Anaerovoracaceae;g__JAAVYD01;s__
HJ19.bin.55_k141_85947_8	HJ19.bin.55	K22605	d__Bacteria;p__Bacillota_A;c__Clostridia;o__Peptostreptococcales;f__Anaerovoracaceae;g__JAAVYD01;s__
HJ3.bin.90_k141_754333_6	HJ3.bin.90	K22605	d__Bacteria;p__Bacillota_A;c__Clostridia;o__Peptostreptococcales;f__Anaerovoracaceae;g__JAAVYD01;s__
M17.bin.49_k141_270366_21	M17.bin.49	K22605	d__Bacteria;p__Bacillota_A;c__Clostridia;o__Peptostreptococcales;f__Anaerovoracaceae;g__Fimisoma;s__Fimisoma sp900542295
FDSW210084428_1.bin.69_k141_113983_1	FDSW210084428_1.bin.69	K22605	d__Bacteria;p__Bacillota_A;c__Clostridia;o__Oscillospirales;f__Ruminococcaceae;g__UBA866;s__
M3.bin.136_k141_366096_15	M3.bin.136	K22605	d__Bacteria;p__Bacillota_A;c__Clostridia;o__Oscillospirales;f__Ruminococcaceae;g__UBA7177;s__UBA7177 sp002491225
BV25.bin.7_k141_725673_17	BV25.bin.7	K22605	d__Bacteria;p__Bacillota_A;c__Clostridia;o__Oscillospirales;f__Ruminococcaceae;g__UBA7177;s__
SRR21474240.bin.103_k141_267850_11	SRR21474240.bin.103	K22605	d__Bacteria;p__Bacillota_A;c__Clostridia;o__Oscillospirales;f__Ruminococcaceae;g__UBA7177;s__
SRR11425428.bin.39_k141_108206_3	SRR11425428.bin.39	K22605	d__Bacteria;p__Bacillota_A;c__Clostridia;o__Oscillospirales;f__Ruminococcaceae;g__Ruthenibacterium;s__Ruthenibacterium sp014799685
BSTS4.bin.15_k141_691786_8	BSTS4.bin.15	K22605	d__Bacteria;p__Bacillota_A;c__Clostridia;o__Oscillospirales;f__Ruminococcaceae;g__Ruthenibacterium;s__
BSTS4.bin.15_k141_361787_1	BSTS4.bin.15	K22605	d__Bacteria;p__Bacillota_A;c__Clostridia;o__Oscillospirales;f__Ruminococcaceae;g__Ruthenibacterium;s__
BSTS9.bin.111_k141_40553_4	BSTS9.bin.111	K22605	d__Bacteria;p__Bacillota_A;c__Clostridia;o__Oscillospirales;f__Ruminococcaceae;g__Ruthenibacterium;s__
BV9.H.bin.82_k141_527329_4	BV9.H.bin.82	K22605	d__Bacteria;p__Bacillota_A;c__Clostridia;o__Oscillospirales;f__Ruminococcaceae;g__Ruthenibacterium;s__
BV9.H.bin.82_k141_747917_26	BV9.H.bin.82	K22605	d__Bacteria;p__Bacillota_A;c__Clostridia;o__Oscillospirales;f__Ruminococcaceae;g__Ruthenibacterium;s__
MF8.bin.48_k141_694877_15	MF8.bin.48	K22605	d__Bacteria;p__Bacillota_A;c__Clostridia;o__Oscillospirales;f__Ruminococcaceae;g__Ruthenibacterium;s__
RN17.bin.67_k141_676227_4	RN17.bin.67	K22605	d__Bacteria;p__Bacillota_A;c__Clostridia;o__Oscillospirales;f__Ruminococcaceae;g__Ruthenibacterium;s__
RF17.bin.87_k141_346703_4	RF17.bin.87	K22605	d__Bacteria;p__Bacillota_A;c__Clostridia;o__Oscillospirales;f__Ruminococcaceae;g__Ruminococcus_C;s__
RN18.bin.44_k141_202329_25	RN18.bin.44	K22605	d__Bacteria;p__Bacillota_A;c__Clostridia;o__Oscillospirales;f__Ruminococcaceae;g__Ruminococcus_C;s__
M10.bin.31_k141_529537_10	M10.bin.31	K22605	d__Bacteria;p__Bacillota_A;c__Clostridia;o__Oscillospirales;f__Ruminococcaceae;g__Ruminococcus;s__Ruminococcus sp017622635
RNX7.bin.90_k141_287819_6	RNX7.bin.90	K22605	d__Bacteria;p__Bacillota_A;c__Clostridia;o__Oscillospirales;f__Ruminococcaceae;g__Ruminococcus;s__
SRR14411311.bin.2_k141_89744_2	SRR14411311.bin.2	K22605	d__Bacteria;p__Bacillota_A;c__Clostridia;o__Oscillospirales;f__Ruminococcaceae;g__Ruminococcus;s__
SRR14411353.bin.2_k141_69360_12	SRR14411353.bin.2	K22605	d__Bacteria;p__Bacillota_A;c__Clostridia;o__Oscillospirales;f__Ruminococcaceae;g__Ruminococcus;s__
ERR3357617.bin.22_k141_154562_2	ERR3357617.bin.22	K22605	d__Bacteria;p__Bacillota_A;c__Clostridia;o__Oscillospirales;f__Ruminococcaceae;g__Ruminiclostridium_E;s__Ruminiclostridium_E sp910585505
ERR3357634.bin.41_k141_31220_4	ERR3357634.bin.41	K22605	d__Bacteria;p__Bacillota_A;c__Clostridia;o__Oscillospirales;f__Ruminococcaceae;g__Ruminiclostridium_E;s__Ruminiclostridium_E sp910585505
ERR3357644.bin.60_k141_159739_37	ERR3357644.bin.60	K22605	d__Bacteria;p__Bacillota_A;c__Clostridia;o__Oscillospirales;f__Ruminococcaceae;g__Ruminiclostridium_E;s__Ruminiclostridium_E sp910585505
M19.bin.66_k141_318202_181	M19.bin.66	K22605	d__Bacteria;p__Bacillota_A;c__Clostridia;o__Oscillospirales;f__Ruminococcaceae;g__Ruminiclostridium_E;s__Ruminiclostridium_E sp910579265
M19.bin.66_k141_364444_97	M19.bin.66	K22605	d__Bacteria;p__Bacillota_A;c__Clostridia;o__Oscillospirales;f__Ruminococcaceae;g__Ruminiclostridium_E;s__Ruminiclostridium_E sp910579265
SRR11425437.bin.11_k141_20888_1	SRR11425437.bin.11	K22605	d__Bacteria;p__Bacillota_A;c__Clostridia;o__Oscillospirales;f__Ruminococcaceae;g__Ruminiclostridium_E;s__Ruminiclostridium_E sp014799365
SRR11425439.bin.10_k141_14365_1	SRR11425439.bin.10	K22605	d__Bacteria;p__Bacillota_A;c__Clostridia;o__Oscillospirales;f__Ruminococcaceae;g__Ruminiclostridium_E;s__Ruminiclostridium_E sp014799365
SRR11425439.bin.10_k141_64664_10	SRR11425439.bin.10	K22605	d__Bacteria;p__Bacillota_A;c__Clostridia;o__Oscillospirales;f__Ruminococcaceae;g__Ruminiclostridium_E;s__Ruminiclostridium_E sp014799365
SRR11425451.bin.18_k141_35526_25	SRR11425451.bin.18	K22605	d__Bacteria;p__Bacillota_A;c__Clostridia;o__Oscillospirales;f__Ruminococcaceae;g__Ruminiclostridium_E;s__Ruminiclostridium_E sp014799365
SRR11425462.bin.11_k141_53795_1	SRR11425462.bin.11	K22605	d__Bacteria;p__Bacillota_A;c__Clostridia;o__Oscillospirales;f__Ruminococcaceae;g__Ruminiclostridium_E;s__Ruminiclostridium_E sp014799365
SRR11425462.bin.11_k141_103641_1	SRR11425462.bin.11	K22605	d__Bacteria;p__Bacillota_A;c__Clostridia;o__Oscillospirales;f__Ruminococcaceae;g__Ruminiclostridium_E;s__Ruminiclostridium_E sp014799365
BSTS7.bin.131_k141_34516_1	BSTS7.bin.131	K22605	d__Bacteria;p__Bacillota_A;c__Clostridia;o__Oscillospirales;f__Ruminococcaceae;g__Ruminiclostridium_E;s__
DF5.bin.57_k141_540240_11	DF5.bin.57	K22605	d__Bacteria;p__Bacillota_A;c__Clostridia;o__Oscillospirales;f__Ruminococcaceae;g__Ruminiclostridium_E;s__
FDSW210084428_1.bin.55_k141_46618_4	FDSW210084428_1.bin.55	K22605	d__Bacteria;p__Bacillota_A;c__Clostridia;o__Oscillospirales;f__Ruminococcaceae;g__Ruminiclostridium_E;s__
FDSW210084429_2.bin.10_k141_93417_9	FDSW210084429_2.bin.10	K22605	d__Bacteria;p__Bacillota_A;c__Clostridia;o__Oscillospirales;f__Ruminococcaceae;g__Ruminiclostridium_E;s__
SRR10605906.bin.154_k141_2145681_9	SRR10605906.bin.154	K22605	d__Bacteria;p__Bacillota_A;c__Clostridia;o__Oscillospirales;f__Ruminococcaceae;g__Ruminiclostridium_E;s__
SRR10605906.bin.45_k141_467884_2	SRR10605906.bin.45	K22605	d__Bacteria;p__Bacillota_A;c__Clostridia;o__Oscillospirales;f__Ruminococcaceae;g__Ruminiclostridium_E;s__
SRR21474238.bin.19_k141_329910_56	SRR21474238.bin.19	K22605	d__Bacteria;p__Bacillota_A;c__Clostridia;o__Oscillospirales;f__Ruminococcaceae;g__Ruminiclostridium_E;s__
SRR23368212.bin.87_k141_47653_27	SRR23368212.bin.87	K22605	d__Bacteria;p__Bacillota_A;c__Clostridia;o__Oscillospirales;f__Ruminococcaceae;g__Ruminiclostridium_E;s__
SRR23368219.bin.10_k141_402340_8	SRR23368219.bin.10	K22605	d__Bacteria;p__Bacillota_A;c__Clostridia;o__Oscillospirales;f__Ruminococcaceae;g__Ruminiclostridium_E;s__
SRR11425456.bin.26_k141_67743_11	SRR11425456.bin.26	K22605	d__Bacteria;p__Bacillota_A;c__Clostridia;o__Oscillospirales;f__Ruminococcaceae;g__RGIG8773;s__RGIG8773 sp014799785
FDSW210084424_20MC.bin.38_k141_1694326_10	FDSW210084424_20MC.bin.38	K22605	d__Bacteria;p__Bacillota_A;c__Clostridia;o__Oscillospirales;f__Ruminococcaceae;g__RGIG8773;s__
RNX6.bin.116_k141_23917_97	RNX6.bin.116	K22605	d__Bacteria;p__Bacillota_A;c__Clostridia;o__Oscillospirales;f__Ruminococcaceae;g__RGIG8773;s__
SRR9205168.bin.77_k141_60700_4	SRR9205168.bin.77	K22605	d__Bacteria;p__Bacillota_A;c__Clostridia;o__Oscillospirales;f__Ruminococcaceae;g__Negativibacillus;s__Negativibacillus sp910578755
RN15.bin.160_k141_25003_5	RN15.bin.160	K22605	d__Bacteria;p__Bacillota_A;c__Clostridia;o__Oscillospirales;f__Ruminococcaceae;g__Negativibacillus;s__
RN19.bin.9_k141_438002_2	RN19.bin.9	K22605	d__Bacteria;p__Bacillota_A;c__Clostridia;o__Oscillospirales;f__Ruminococcaceae;g__Negativibacillus;s__
RN3.bin.123_k141_19420_4	RN3.bin.123	K22605	d__Bacteria;p__Bacillota_A;c__Clostridia;o__Oscillospirales;f__Ruminococcaceae;g__Negativibacillus;s__
RNX5.bin.58_k141_292743_30	RNX5.bin.58	K22605	d__Bacteria;p__Bacillota_A;c__Clostridia;o__Oscillospirales;f__Ruminococcaceae;g__Gemmiger;s__
RF17.bin.90_k141_91986_38	RF17.bin.90	K22605	d__Bacteria;p__Bacillota_A;c__Clostridia;o__Oscillospirales;f__Ruminococcaceae;g__Faecalibacterium;s__
FDSW210084434_7.bin.29_k141_584118_43	FDSW210084434_7.bin.29	K22605	d__Bacteria;p__Bacillota_A;c__Clostridia;o__Oscillospirales;f__Ruminococcaceae;g__CALWZE01;s__
SRR23368208.bin.6_k141_280096_26	SRR23368208.bin.6	K22605	d__Bacteria;p__Bacillota_A;c__Clostridia;o__Oscillospirales;f__Ruminococcaceae;g__CALWZE01;s__
BV25.bin.56_k141_1295235_8	BV25.bin.56	K22605	d__Bacteria;p__Bacillota_A;c__Clostridia;o__Oscillospirales;f__Ruminococcaceae;g__CAG-353;s__
SRR14411257.bin.11_k141_106744_21	SRR14411257.bin.11	K22605	d__Bacteria;p__Bacillota_A;c__Clostridia;o__Oscillospirales;f__Ruminococcaceae;g__CAG-353;s__
SRR21474239.bin.109_k141_128108_7	SRR21474239.bin.109	K22605	d__Bacteria;p__Bacillota_A;c__Clostridia;o__Oscillospirales;f__Ruminococcaceae;g__CAG-353;s__
SRR9205132.bin.80_k141_483121_2	SRR9205132.bin.80	K22605	d__Bacteria;p__Bacillota_A;c__Clostridia;o__Oscillospirales;f__Ruminococcaceae;g__CAG-115;s__CAG-115 sp910587465
SRR11425454.bin.2_k141_20744_4	SRR11425454.bin.2	K22605	d__Bacteria;p__Bacillota_A;c__Clostridia;o__Oscillospirales;f__Ruminococcaceae;g__CAG-115;s__CAG-115 sp014799395
BSTS10.bin.139_k141_1167235_37	BSTS10.bin.139	K22605	d__Bacteria;p__Bacillota_A;c__Clostridia;o__Oscillospirales;f__Ruminococcaceae;g__CAG-115;s__
BSTS11.bin.156_k141_1287303_9	BSTS11.bin.156	K22605	d__Bacteria;p__Bacillota_A;c__Clostridia;o__Oscillospirales;f__Ruminococcaceae;g__CAG-115;s__
BSTS14.bin.137_k141_201084_4	BSTS14.bin.137	K22605	d__Bacteria;p__Bacillota_A;c__Clostridia;o__Oscillospirales;f__Ruminococcaceae;g__CAG-115;s__
BSTS6.bin.18_k141_1363107_19	BSTS6.bin.18	K22605	d__Bacteria;p__Bacillota_A;c__Clostridia;o__Oscillospirales;f__Ruminococcaceae;g__CAG-115;s__
BV23.bin.112_k141_504712_72	BV23.bin.112	K22605	d__Bacteria;p__Bacillota_A;c__Clostridia;o__Oscillospirales;f__Ruminococcaceae;g__CAG-115;s__
BV9.H.bin.108_k141_1106924_36	BV9.H.bin.108	K22605	d__Bacteria;p__Bacillota_A;c__Clostridia;o__Oscillospirales;f__Ruminococcaceae;g__CAG-115;s__
DF1.bin.67_k141_636969_26	DF1.bin.67	K22605	d__Bacteria;p__Bacillota_A;c__Clostridia;o__Oscillospirales;f__Ruminococcaceae;g__CAG-115;s__
FDSW210084434_7.bin.103_k141_282512_7	FDSW210084434_7.bin.103	K22605	d__Bacteria;p__Bacillota_A;c__Clostridia;o__Oscillospirales;f__Ruminococcaceae;g__CAG-115;s__
FDSW210084437_10.bin.26_k141_363379_80	FDSW210084437_10.bin.26	K22605	d__Bacteria;p__Bacillota_A;c__Clostridia;o__Oscillospirales;f__Ruminococcaceae;g__CAG-115;s__
G1.bin.27_k141_850122_5	G1.bin.27	K22605	d__Bacteria;p__Bacillota_A;c__Clostridia;o__Oscillospirales;f__Ruminococcaceae;g__CAG-115;s__
HJ8.bin.201_k141_161100_42	HJ8.bin.201	K22605	d__Bacteria;p__Bacillota_A;c__Clostridia;o__Oscillospirales;f__Ruminococcaceae;g__CAG-115;s__
MF11.bin.5_k141_851404_26	MF11.bin.5	K22605	d__Bacteria;p__Bacillota_A;c__Clostridia;o__Oscillospirales;f__Ruminococcaceae;g__CAG-115;s__
MF14.bin.101_k141_653226_23	MF14.bin.101	K22605	d__Bacteria;p__Bacillota_A;c__Clostridia;o__Oscillospirales;f__Ruminococcaceae;g__CAG-115;s__
MF19.bin.122_k141_1315557_41	MF19.bin.122	K22605	d__Bacteria;p__Bacillota_A;c__Clostridia;o__Oscillospirales;f__Ruminococcaceae;g__CAG-115;s__
MF3.bin.84_k141_645115_4	MF3.bin.84	K22605	d__Bacteria;p__Bacillota_A;c__Clostridia;o__Oscillospirales;f__Ruminococcaceae;g__CAG-115;s__
MF9.bin.27_k141_1460642_31	MF9.bin.27	K22605	d__Bacteria;p__Bacillota_A;c__Clostridia;o__Oscillospirales;f__Ruminococcaceae;g__CAG-115;s__
SRR13490891.bin.31_k141_64534_5	SRR13490891.bin.31	K22605	d__Bacteria;p__Bacillota_A;c__Clostridia;o__Oscillospirales;f__Ruminococcaceae;g__CAG-115;s__
SRR13490891.bin.50_k141_150560_75	SRR13490891.bin.50	K22605	d__Bacteria;p__Bacillota_A;c__Clostridia;o__Oscillospirales;f__Ruminococcaceae;g__CAG-115;s__
SRR13490892.bin.78_k141_642259_7	SRR13490892.bin.78	K22605	d__Bacteria;p__Bacillota_A;c__Clostridia;o__Oscillospirales;f__Ruminococcaceae;g__CAG-115;s__
SRR13490893.bin.48_k141_546496_6	SRR13490893.bin.48	K22605	d__Bacteria;p__Bacillota_A;c__Clostridia;o__Oscillospirales;f__Ruminococcaceae;g__CAG-115;s__
SRR14411325.bin.5_k141_283620_3	SRR14411325.bin.5	K22605	d__Bacteria;p__Bacillota_A;c__Clostridia;o__Oscillospirales;f__Ruminococcaceae;g__CAG-115;s__
SRR14411330.bin.8_k141_6682_13	SRR14411330.bin.8	K22605	d__Bacteria;p__Bacillota_A;c__Clostridia;o__Oscillospirales;f__Ruminococcaceae;g__CAG-115;s__
SRR21474233.bin.88_k141_375993_2	SRR21474233.bin.88	K22605	d__Bacteria;p__Bacillota_A;c__Clostridia;o__Oscillospirales;f__Ruminococcaceae;g__CAG-115;s__
SRR21474238.bin.49_k141_369754_2	SRR21474238.bin.49	K22605	d__Bacteria;p__Bacillota_A;c__Clostridia;o__Oscillospirales;f__Ruminococcaceae;g__CAG-115;s__
SRR21474239.bin.53_k141_621639_137	SRR21474239.bin.53	K22605	d__Bacteria;p__Bacillota_A;c__Clostridia;o__Oscillospirales;f__Ruminococcaceae;g__CAG-115;s__
SRR21474239.bin.60_k141_146817_2	SRR21474239.bin.60	K22605	d__Bacteria;p__Bacillota_A;c__Clostridia;o__Oscillospirales;f__Ruminococcaceae;g__CAG-115;s__
SRR21474240.bin.29_k141_111505_2	SRR21474240.bin.29	K22605	d__Bacteria;p__Bacillota_A;c__Clostridia;o__Oscillospirales;f__Ruminococcaceae;g__CAG-115;s__
SRR21474241.bin.4_k141_287748_5	SRR21474241.bin.4	K22605	d__Bacteria;p__Bacillota_A;c__Clostridia;o__Oscillospirales;f__Ruminococcaceae;g__CAG-115;s__
SRR23368201.bin.84_k141_746702_7	SRR23368201.bin.84	K22605	d__Bacteria;p__Bacillota_A;c__Clostridia;o__Oscillospirales;f__Ruminococcaceae;g__CAG-115;s__
SRR23368202.bin.66_k141_302513_11	SRR23368202.bin.66	K22605	d__Bacteria;p__Bacillota_A;c__Clostridia;o__Oscillospirales;f__Ruminococcaceae;g__CAG-115;s__
SRR23368203.bin.76_k141_507914_2	SRR23368203.bin.76	K22605	d__Bacteria;p__Bacillota_A;c__Clostridia;o__Oscillospirales;f__Ruminococcaceae;g__CAG-115;s__
SRR23368205.bin.50_k141_414135_3	SRR23368205.bin.50	K22605	d__Bacteria;p__Bacillota_A;c__Clostridia;o__Oscillospirales;f__Ruminococcaceae;g__CAG-115;s__
SRR23368208.bin.49_k141_526108_3	SRR23368208.bin.49	K22605	d__Bacteria;p__Bacillota_A;c__Clostridia;o__Oscillospirales;f__Ruminococcaceae;g__CAG-115;s__
SRR23368209.bin.24_k141_391334_70	SRR23368209.bin.24	K22605	d__Bacteria;p__Bacillota_A;c__Clostridia;o__Oscillospirales;f__Ruminococcaceae;g__CAG-115;s__
SRR23368209.bin.83_k141_303159_8	SRR23368209.bin.83	K22605	d__Bacteria;p__Bacillota_A;c__Clostridia;o__Oscillospirales;f__Ruminococcaceae;g__CAG-115;s__
SRR23368210.bin.16_k141_170680_52	SRR23368210.bin.16	K22605	d__Bacteria;p__Bacillota_A;c__Clostridia;o__Oscillospirales;f__Ruminococcaceae;g__CAG-115;s__
SRR23368211.bin.35_k141_309300_40	SRR23368211.bin.35	K22605	d__Bacteria;p__Bacillota_A;c__Clostridia;o__Oscillospirales;f__Ruminococcaceae;g__CAG-115;s__
SRR23368212.bin.17_k141_702743_3	SRR23368212.bin.17	K22605	d__Bacteria;p__Bacillota_A;c__Clostridia;o__Oscillospirales;f__Ruminococcaceae;g__CAG-115;s__
SRR23368217.bin.64_k141_92804_10	SRR23368217.bin.64	K22605	d__Bacteria;p__Bacillota_A;c__Clostridia;o__Oscillospirales;f__Ruminococcaceae;g__CAG-115;s__
SRR23368217.bin.6_k141_16413_41	SRR23368217.bin.6	K22605	d__Bacteria;p__Bacillota_A;c__Clostridia;o__Oscillospirales;f__Ruminococcaceae;g__CAG-115;s__
ERR3357623.bin.45_k141_27729_8	ERR3357623.bin.45	K22605	d__Bacteria;p__Bacillota_A;c__Clostridia;o__Oscillospirales;f__Ruminococcaceae;g__Anaerotruncus;s__Anaerotruncus sp000403395
SRR9205167.bin.28_k141_284424_25	SRR9205167.bin.28	K22605	d__Bacteria;p__Bacillota_A;c__Clostridia;o__Oscillospirales;f__Ruminococcaceae;g__Anaerotruncus;s__Anaerotruncus sp000403395
HJ14.bin.191_k141_356751_86	HJ14.bin.191	K22605	d__Bacteria;p__Bacillota_A;c__Clostridia;o__Oscillospirales;f__Ruminococcaceae;g__Anaerotruncus;s__
RNX7.bin.32_k141_356644_9	RNX7.bin.32	K22605	d__Bacteria;p__Bacillota_A;c__Clostridia;o__Oscillospirales;f__Ruminococcaceae;g__Anaerotruncus;s__
SRR23368202.bin.29_k141_8373_24	SRR23368202.bin.29	K22605	d__Bacteria;p__Bacillota_A;c__Clostridia;o__Oscillospirales;f__Ruminococcaceae;g__;s__
BSTS18.bin.116_k141_639355_38	BSTS18.bin.116	K22605	d__Bacteria;p__Bacillota_A;c__Clostridia;o__Oscillospirales;f__Oscillospiraceae;g__UBA2658;s__
RN6.bin.66_k141_266526_35	RN6.bin.66	K22605	d__Bacteria;p__Bacillota_A;c__Clostridia;o__Oscillospirales;f__Oscillospiraceae;g__UBA2658;s__
SRR13490892.bin.100_k141_717324_12	SRR13490892.bin.100	K22605	d__Bacteria;p__Bacillota_A;c__Clostridia;o__Oscillospirales;f__Oscillospiraceae;g__RUG626;s__
SRR23368215.bin.54_k141_374448_6	SRR23368215.bin.54	K22605	d__Bacteria;p__Bacillota_A;c__Clostridia;o__Oscillospirales;f__Oscillospiraceae;g__RUG626;s__
ERR3357619.bin.19_k141_50442_13	ERR3357619.bin.19	K22605	d__Bacteria;p__Bacillota_A;c__Clostridia;o__Oscillospirales;f__Oscillospiraceae;g__Pelethomonas;s__Pelethomonas sp910579965
ERR3357619.bin.19_k141_245474_17	ERR3357619.bin.19	K22605	d__Bacteria;p__Bacillota_A;c__Clostridia;o__Oscillospirales;f__Oscillospiraceae;g__Pelethomonas;s__Pelethomonas sp910579965
ERR3357623.bin.14_k141_55763_23	ERR3357623.bin.14	K22605	d__Bacteria;p__Bacillota_A;c__Clostridia;o__Oscillospirales;f__Oscillospiraceae;g__Pelethomonas;s__Pelethomonas sp910579965
SRR9205169.bin.81_k141_253884_16	SRR9205169.bin.81	K22605	d__Bacteria;p__Bacillota_A;c__Clostridia;o__Oscillospirales;f__Oscillospiraceae;g__Pelethomonas;s__Pelethomonas sp910579965
SRR9205135.bin.22_k141_454297_2	SRR9205135.bin.22	K22605	d__Bacteria;p__Bacillota_A;c__Clostridia;o__Oscillospirales;f__Oscillospiraceae;g__Pelethomonas;s__Pelethomonas sp910577915
SRR9205166.bin.53_k141_353136_23	SRR9205166.bin.53	K22605	d__Bacteria;p__Bacillota_A;c__Clostridia;o__Oscillospirales;f__Oscillospiraceae;g__Pelethomonas;s__Pelethomonas sp910577915
SRR11425435.bin.46_k141_83534_79	SRR11425435.bin.46	K22605	d__Bacteria;p__Bacillota_A;c__Clostridia;o__Oscillospirales;f__Oscillospiraceae;g__Pelethomonas;s__Pelethomonas sp014799925
SRR11425456.bin.39_k141_108688_3	SRR11425456.bin.39	K22605	d__Bacteria;p__Bacillota_A;c__Clostridia;o__Oscillospirales;f__Oscillospiraceae;g__Pelethomonas;s__Pelethomonas sp014799915
SRR11425463.bin.43_k141_67869_37	SRR11425463.bin.43	K22605	d__Bacteria;p__Bacillota_A;c__Clostridia;o__Oscillospirales;f__Oscillospiraceae;g__Pelethomonas;s__Pelethomonas sp014799915
SRR11425469.bin.24_k141_96083_29	SRR11425469.bin.24	K22605	d__Bacteria;p__Bacillota_A;c__Clostridia;o__Oscillospirales;f__Oscillospiraceae;g__Pelethomonas;s__Pelethomonas sp014799845
ERR3357623.bin.33_k141_94677_13	ERR3357623.bin.33	K22605	d__Bacteria;p__Bacillota_A;c__Clostridia;o__Oscillospirales;f__Oscillospiraceae;g__Pelethomonas;s__Pelethomonas sp014237695
BSTS10.bin.90_k141_818011_12	BSTS10.bin.90	K22605	d__Bacteria;p__Bacillota_A;c__Clostridia;o__Oscillospirales;f__Oscillospiraceae;g__Pelethomonas;s__
HXJS2.bin.61_k141_467870_4	HXJS2.bin.61	K22605	d__Bacteria;p__Bacillota_A;c__Clostridia;o__Oscillospirales;f__Oscillospiraceae;g__Pelethomonas;s__
MF15.bin.44_k141_1270960_17	MF15.bin.44	K22605	d__Bacteria;p__Bacillota_A;c__Clostridia;o__Oscillospirales;f__Oscillospiraceae;g__Pelethomonas;s__
SRR13490892.bin.69_k141_965134_65	SRR13490892.bin.69	K22605	d__Bacteria;p__Bacillota_A;c__Clostridia;o__Oscillospirales;f__Oscillospiraceae;g__Pelethomonas;s__
SRR13490893.bin.47_k141_601813_22	SRR13490893.bin.47	K22605	d__Bacteria;p__Bacillota_A;c__Clostridia;o__Oscillospirales;f__Oscillospiraceae;g__Pelethomonas;s__
SRR21474235.bin.91_k141_547492_2	SRR21474235.bin.91	K22605	d__Bacteria;p__Bacillota_A;c__Clostridia;o__Oscillospirales;f__Oscillospiraceae;g__Pelethomonas;s__
SRR21474244.bin.73_k141_166370_15	SRR21474244.bin.73	K22605	d__Bacteria;p__Bacillota_A;c__Clostridia;o__Oscillospirales;f__Oscillospiraceae;g__Pelethomonas;s__
SRR23368207.bin.56_k141_319696_21	SRR23368207.bin.56	K22605	d__Bacteria;p__Bacillota_A;c__Clostridia;o__Oscillospirales;f__Oscillospiraceae;g__Pelethomonas;s__
SRR23368211.bin.60_k141_148248_11	SRR23368211.bin.60	K22605	d__Bacteria;p__Bacillota_A;c__Clostridia;o__Oscillospirales;f__Oscillospiraceae;g__Pelethomonas;s__
SRR13490895.bin.79_k141_344738_11	SRR13490895.bin.79	K22605	d__Bacteria;p__Bacillota_A;c__Clostridia;o__Oscillospirales;f__Oscillospiraceae;g__NSJ-51;s__
SRR23368218.bin.16_k141_162330_93	SRR23368218.bin.16	K22605	d__Bacteria;p__Bacillota_A;c__Clostridia;o__Oscillospirales;f__Oscillospiraceae;g__NSJ-51;s__
BV20.bin.23_k141_301880_36	BV20.bin.23	K22605	d__Bacteria;p__Bacillota_A;c__Clostridia;o__Oscillospirales;f__Oscillospiraceae;g__MGBC124762;s__
MF2.bin.32_k141_124620_8	MF2.bin.32	K22605	d__Bacteria;p__Bacillota_A;c__Clostridia;o__Oscillospirales;f__Oscillospiraceae;g__MGBC124762;s__
SRR13490894.bin.131_k141_459053_2	SRR13490894.bin.131	K22605	d__Bacteria;p__Bacillota_A;c__Clostridia;o__Oscillospirales;f__Oscillospiraceae;g__MGBC124762;s__
BV21.bin.74_k141_1101165_11	BV21.bin.74	K22605	d__Bacteria;p__Bacillota_A;c__Clostridia;o__Oscillospirales;f__Oscillospiraceae;g__Marseille-P3106;s__
RN9.bin.95_k141_918191_5	RN9.bin.95	K22605	d__Bacteria;p__Bacillota_A;c__Clostridia;o__Oscillospirales;f__Oscillospiraceae;g__Marseille-P3106;s__
RNX9.bin.27_k141_782691_60	RNX9.bin.27	K22605	d__Bacteria;p__Bacillota_A;c__Clostridia;o__Oscillospirales;f__Oscillospiraceae;g__Marseille-P3106;s__
SRR21474239.bin.51_k141_324239_14	SRR21474239.bin.51	K22605	d__Bacteria;p__Bacillota_A;c__Clostridia;o__Oscillospirales;f__Oscillospiraceae;g__Marseille-P3106;s__
SRR23368211.bin.75_k141_443233_5	SRR23368211.bin.75	K22605	d__Bacteria;p__Bacillota_A;c__Clostridia;o__Oscillospirales;f__Oscillospiraceae;g__Marseille-P3106;s__
RF10.bin.28_k141_152486_29	RF10.bin.28	K22605	d__Bacteria;p__Bacillota_A;c__Clostridia;o__Oscillospirales;f__Oscillospiraceae;g__Limivicinus;s__Limivicinus sp900549545
RF18.bin.199_k141_84388_131	RF18.bin.199	K22605	d__Bacteria;p__Bacillota_A;c__Clostridia;o__Oscillospirales;f__Oscillospiraceae;g__Limivicinus;s__Limivicinus sp900549545
RN12.bin.88_k141_856976_12	RN12.bin.88	K22605	d__Bacteria;p__Bacillota_A;c__Clostridia;o__Oscillospirales;f__Oscillospiraceae;g__Limivicinus;s__Limivicinus sp900549545
RN3.bin.106_k141_175470_34	RN3.bin.106	K22605	d__Bacteria;p__Bacillota_A;c__Clostridia;o__Oscillospirales;f__Oscillospiraceae;g__Limivicinus;s__Limivicinus sp900549545
BSTS1.bin.152_k141_751815_15	BSTS1.bin.152	K22605	d__Bacteria;p__Bacillota_A;c__Clostridia;o__Oscillospirales;f__Oscillospiraceae;g__Limivicinus;s__
CD1.bin.24_k141_1296078_2	CD1.bin.24	K22605	d__Bacteria;p__Bacillota_A;c__Clostridia;o__Oscillospirales;f__Oscillospiraceae;g__Limivicinus;s__
FDSW210084434_7.bin.40_k141_118887_2	FDSW210084434_7.bin.40	K22605	d__Bacteria;p__Bacillota_A;c__Clostridia;o__Oscillospirales;f__Oscillospiraceae;g__Limivicinus;s__
M1.bin.133_k141_756766_39	M1.bin.133	K22605	d__Bacteria;p__Bacillota_A;c__Clostridia;o__Oscillospirales;f__Oscillospiraceae;g__Limivicinus;s__
M1.bin.49_k141_433416_16	M1.bin.49	K22605	d__Bacteria;p__Bacillota_A;c__Clostridia;o__Oscillospirales;f__Oscillospiraceae;g__Limivicinus;s__
RF17.bin.147_k141_524054_11	RF17.bin.147	K22605	d__Bacteria;p__Bacillota_A;c__Clostridia;o__Oscillospirales;f__Oscillospiraceae;g__Limivicinus;s__
RF5.bin.43_k141_56042_4	RF5.bin.43	K22605	d__Bacteria;p__Bacillota_A;c__Clostridia;o__Oscillospirales;f__Oscillospiraceae;g__Limivicinus;s__
RF6.bin.45_k141_126637_2	RF6.bin.45	K22605	d__Bacteria;p__Bacillota_A;c__Clostridia;o__Oscillospirales;f__Oscillospiraceae;g__Limivicinus;s__
RN10.bin.22_k141_81439_8	RN10.bin.22	K22605	d__Bacteria;p__Bacillota_A;c__Clostridia;o__Oscillospirales;f__Oscillospiraceae;g__Limivicinus;s__
RN10.bin.76_k141_218863_3	RN10.bin.76	K22605	d__Bacteria;p__Bacillota_A;c__Clostridia;o__Oscillospirales;f__Oscillospiraceae;g__Limivicinus;s__
RN12.bin.123_k141_667580_6	RN12.bin.123	K22605	d__Bacteria;p__Bacillota_A;c__Clostridia;o__Oscillospirales;f__Oscillospiraceae;g__Limivicinus;s__
RN16.bin.41_k141_167695_4	RN16.bin.41	K22605	d__Bacteria;p__Bacillota_A;c__Clostridia;o__Oscillospirales;f__Oscillospiraceae;g__Limivicinus;s__
RN20.bin.120_k141_252471_4	RN20.bin.120	K22605	d__Bacteria;p__Bacillota_A;c__Clostridia;o__Oscillospirales;f__Oscillospiraceae;g__Limivicinus;s__
RN3.bin.54_k141_292615_3	RN3.bin.54	K22605	d__Bacteria;p__Bacillota_A;c__Clostridia;o__Oscillospirales;f__Oscillospiraceae;g__Limivicinus;s__
RNX1.bin.112_k141_443229_26	RNX1.bin.112	K22605	d__Bacteria;p__Bacillota_A;c__Clostridia;o__Oscillospirales;f__Oscillospiraceae;g__Limivicinus;s__
RNX5.bin.35_k141_134757_24	RNX5.bin.35	K22605	d__Bacteria;p__Bacillota_A;c__Clostridia;o__Oscillospirales;f__Oscillospiraceae;g__Limivicinus;s__
SRR13490889.bin.1_k141_58355_12	SRR13490889.bin.1	K22605	d__Bacteria;p__Bacillota_A;c__Clostridia;o__Oscillospirales;f__Oscillospiraceae;g__Limivicinus;s__
SRR13490890.bin.44_k141_194825_28	SRR13490890.bin.44	K22605	d__Bacteria;p__Bacillota_A;c__Clostridia;o__Oscillospirales;f__Oscillospiraceae;g__Limivicinus;s__
SRR23368200.bin.111_k141_526028_7	SRR23368200.bin.111	K22605	d__Bacteria;p__Bacillota_A;c__Clostridia;o__Oscillospirales;f__Oscillospiraceae;g__Limivicinus;s__
SRR21474242.bin.92_k141_32124_8	SRR21474242.bin.92	K22605	d__Bacteria;p__Bacillota_A;c__Clostridia;o__Oscillospirales;f__Oscillospiraceae;g__Lawsonibacter;s__
BSTS7.bin.7_k141_1189821_5	BSTS7.bin.7	K22605	d__Bacteria;p__Bacillota_A;c__Clostridia;o__Oscillospirales;f__Oscillospiraceae;g__JAMPGF01;s__
BSTS7.bin.7_k141_365758_3	BSTS7.bin.7	K22605	d__Bacteria;p__Bacillota_A;c__Clostridia;o__Oscillospirales;f__Oscillospiraceae;g__JAMPGF01;s__
BV21.bin.41_k141_296187_44	BV21.bin.41	K22605	d__Bacteria;p__Bacillota_A;c__Clostridia;o__Oscillospirales;f__Oscillospiraceae;g__JAMPGF01;s__
BV22.bin.31_k141_1421131_1	BV22.bin.31	K22605	d__Bacteria;p__Bacillota_A;c__Clostridia;o__Oscillospirales;f__Oscillospiraceae;g__JAMPGF01;s__
BV22.bin.31_k141_1401509_1	BV22.bin.31	K22605	d__Bacteria;p__Bacillota_A;c__Clostridia;o__Oscillospirales;f__Oscillospiraceae;g__JAMPGF01;s__
MF11.bin.69_k141_540655_12	MF11.bin.69	K22605	d__Bacteria;p__Bacillota_A;c__Clostridia;o__Oscillospirales;f__Oscillospiraceae;g__JAMPGF01;s__
MF15.bin.62_k141_1247037_9	MF15.bin.62	K22605	d__Bacteria;p__Bacillota_A;c__Clostridia;o__Oscillospirales;f__Oscillospiraceae;g__JAMPGF01;s__
MF16.bin.33_k141_799038_3	MF16.bin.33	K22605	d__Bacteria;p__Bacillota_A;c__Clostridia;o__Oscillospirales;f__Oscillospiraceae;g__JAMPGF01;s__
MF19.bin.127_k141_530066_3	MF19.bin.127	K22605	d__Bacteria;p__Bacillota_A;c__Clostridia;o__Oscillospirales;f__Oscillospiraceae;g__JAMPGF01;s__
MF9.bin.104_k141_1119617_15	MF9.bin.104	K22605	d__Bacteria;p__Bacillota_A;c__Clostridia;o__Oscillospirales;f__Oscillospiraceae;g__JAMPGF01;s__
SRR21474238.bin.48_k141_188107_15	SRR21474238.bin.48	K22605	d__Bacteria;p__Bacillota_A;c__Clostridia;o__Oscillospirales;f__Oscillospiraceae;g__JAMPGF01;s__
SRR21474239.bin.21_k141_178110_8	SRR21474239.bin.21	K22605	d__Bacteria;p__Bacillota_A;c__Clostridia;o__Oscillospirales;f__Oscillospiraceae;g__JAMPGF01;s__
SRR21474241.bin.92_k141_108359_26	SRR21474241.bin.92	K22605	d__Bacteria;p__Bacillota_A;c__Clostridia;o__Oscillospirales;f__Oscillospiraceae;g__JAMPGF01;s__
SRR21474242.bin.5_k141_48873_14	SRR21474242.bin.5	K22605	d__Bacteria;p__Bacillota_A;c__Clostridia;o__Oscillospirales;f__Oscillospiraceae;g__JAMPGF01;s__
RN7.bin.68_k141_537785_28	RN7.bin.68	K22605	d__Bacteria;p__Bacillota_A;c__Clostridia;o__Oscillospirales;f__Oscillospiraceae;g__HGM13010;s__
RN7.bin.97_k141_369553_14	RN7.bin.97	K22605	d__Bacteria;p__Bacillota_A;c__Clostridia;o__Oscillospirales;f__Oscillospiraceae;g__HGM13010;s__
RN7.bin.97_k141_369553_15	RN7.bin.97	K22605	d__Bacteria;p__Bacillota_A;c__Clostridia;o__Oscillospirales;f__Oscillospiraceae;g__HGM13010;s__
RN7.bin.97_k141_369553_17	RN7.bin.97	K22605	d__Bacteria;p__Bacillota_A;c__Clostridia;o__Oscillospirales;f__Oscillospiraceae;g__HGM13010;s__
M18.bin.64_k141_138470_108	M18.bin.64	K22605	d__Bacteria;p__Bacillota_A;c__Clostridia;o__Oscillospirales;f__Oscillospiraceae;g__Faecousia;s__Faecousia sp002362625
RNX1.bin.48_k141_93198_6	RNX1.bin.48	K22605	d__Bacteria;p__Bacillota_A;c__Clostridia;o__Oscillospirales;f__Oscillospiraceae;g__Faecousia;s__Faecousia sp002362625
RNX5.bin.16_k141_131957_3	RNX5.bin.16	K22605	d__Bacteria;p__Bacillota_A;c__Clostridia;o__Oscillospirales;f__Oscillospiraceae;g__Faecousia;s__Faecousia sp002362625
BSTS15.bin.32_k141_439112_126	BSTS15.bin.32	K22605	d__Bacteria;p__Bacillota_A;c__Clostridia;o__Oscillospirales;f__Oscillospiraceae;g__Faecousia;s__
BV16.bin.111_k141_447583_91	BV16.bin.111	K22605	d__Bacteria;p__Bacillota_A;c__Clostridia;o__Oscillospirales;f__Oscillospiraceae;g__Faecousia;s__
BV27.bin.23_k141_154383_42	BV27.bin.23	K22605	d__Bacteria;p__Bacillota_A;c__Clostridia;o__Oscillospirales;f__Oscillospiraceae;g__Faecousia;s__
BV3.bin.72_k141_1107598_3	BV3.bin.72	K22605	d__Bacteria;p__Bacillota_A;c__Clostridia;o__Oscillospirales;f__Oscillospiraceae;g__Faecousia;s__
BV8.H.bin.50_k141_1024372_11	BV8.H.bin.50	K22605	d__Bacteria;p__Bacillota_A;c__Clostridia;o__Oscillospirales;f__Oscillospiraceae;g__Faecousia;s__
BVI9.bin.20_k141_1611867_6	BVI9.bin.20	K22605	d__Bacteria;p__Bacillota_A;c__Clostridia;o__Oscillospirales;f__Oscillospiraceae;g__Faecousia;s__
DF6.bin.35_k141_212191_1	DF6.bin.35	K22605	d__Bacteria;p__Bacillota_A;c__Clostridia;o__Oscillospirales;f__Oscillospiraceae;g__Faecousia;s__
DF7.bin.82_k141_953743_2	DF7.bin.82	K22605	d__Bacteria;p__Bacillota_A;c__Clostridia;o__Oscillospirales;f__Oscillospiraceae;g__Faecousia;s__
FDSW210084421_12MC.bin.84_k141_159233_5	FDSW210084421_12MC.bin.84	K22605	d__Bacteria;p__Bacillota_A;c__Clostridia;o__Oscillospirales;f__Oscillospiraceae;g__Faecousia;s__
M5.bin.12_k141_146727_24	M5.bin.12	K22605	d__Bacteria;p__Bacillota_A;c__Clostridia;o__Oscillospirales;f__Oscillospiraceae;g__Faecousia;s__
MF19.bin.157_k141_380674_7	MF19.bin.157	K22605	d__Bacteria;p__Bacillota_A;c__Clostridia;o__Oscillospirales;f__Oscillospiraceae;g__Faecousia;s__
RF11.bin.21_k141_58443_5	RF11.bin.21	K22605	d__Bacteria;p__Bacillota_A;c__Clostridia;o__Oscillospirales;f__Oscillospiraceae;g__Faecousia;s__
RF13.bin.38_k141_202336_31	RF13.bin.38	K22605	d__Bacteria;p__Bacillota_A;c__Clostridia;o__Oscillospirales;f__Oscillospiraceae;g__Faecousia;s__
RF15.bin.5_k141_17162_11	RF15.bin.5	K22605	d__Bacteria;p__Bacillota_A;c__Clostridia;o__Oscillospirales;f__Oscillospiraceae;g__Faecousia;s__
RF16.bin.66_k141_34663_22	RF16.bin.66	K22605	d__Bacteria;p__Bacillota_A;c__Clostridia;o__Oscillospirales;f__Oscillospiraceae;g__Faecousia;s__
RF5.bin.34_k141_313523_3	RF5.bin.34	K22605	d__Bacteria;p__Bacillota_A;c__Clostridia;o__Oscillospirales;f__Oscillospiraceae;g__Faecousia;s__
RF9.bin.106_k141_142130_21	RF9.bin.106	K22605	d__Bacteria;p__Bacillota_A;c__Clostridia;o__Oscillospirales;f__Oscillospiraceae;g__Faecousia;s__
RN10.bin.72_k141_231090_3	RN10.bin.72	K22605	d__Bacteria;p__Bacillota_A;c__Clostridia;o__Oscillospirales;f__Oscillospiraceae;g__Faecousia;s__
RN16.bin.67_k141_167182_22	RN16.bin.67	K22605	d__Bacteria;p__Bacillota_A;c__Clostridia;o__Oscillospirales;f__Oscillospiraceae;g__Faecousia;s__
SRR13490891.bin.57_k141_381996_2	SRR13490891.bin.57	K22605	d__Bacteria;p__Bacillota_A;c__Clostridia;o__Oscillospirales;f__Oscillospiraceae;g__Faecousia;s__
SRR13490893.bin.54_k141_593439_15	SRR13490893.bin.54	K22605	d__Bacteria;p__Bacillota_A;c__Clostridia;o__Oscillospirales;f__Oscillospiraceae;g__Faecousia;s__
SRR23368200.bin.105_k141_351780_19	SRR23368200.bin.105	K22605	d__Bacteria;p__Bacillota_A;c__Clostridia;o__Oscillospirales;f__Oscillospiraceae;g__Faecousia;s__
SRR23368201.bin.88_k141_466581_1	SRR23368201.bin.88	K22605	d__Bacteria;p__Bacillota_A;c__Clostridia;o__Oscillospirales;f__Oscillospiraceae;g__Faecousia;s__
SRR23368202.bin.76_k141_10416_63	SRR23368202.bin.76	K22605	d__Bacteria;p__Bacillota_A;c__Clostridia;o__Oscillospirales;f__Oscillospiraceae;g__Faecousia;s__
SRR23368206.bin.2_k141_21871_79	SRR23368206.bin.2	K22605	d__Bacteria;p__Bacillota_A;c__Clostridia;o__Oscillospirales;f__Oscillospiraceae;g__Faecousia;s__
SRR23368219.bin.69_k141_584127_2	SRR23368219.bin.69	K22605	d__Bacteria;p__Bacillota_A;c__Clostridia;o__Oscillospirales;f__Oscillospiraceae;g__Faecousia;s__
SRR23960624.bin.36_k141_253517_2	SRR23960624.bin.36	K22605	d__Bacteria;p__Bacillota_A;c__Clostridia;o__Oscillospirales;f__Oscillospiraceae;g__Faecousia;s__
RF10.bin.140_k141_442573_3	RF10.bin.140	K22605	d__Bacteria;p__Bacillota_A;c__Clostridia;o__Oscillospirales;f__Oscillospiraceae;g__F23-B02;s__F23-B02 sp004557075
SRR11425463.bin.11_k141_63120_1	SRR11425463.bin.11	K22605	d__Bacteria;p__Bacillota_A;c__Clostridia;o__Oscillospirales;f__Oscillospiraceae;g__Enterenecus;s__Enterenecus sp014799565
SRR11425463.bin.11_k141_55542_52	SRR11425463.bin.11	K22605	d__Bacteria;p__Bacillota_A;c__Clostridia;o__Oscillospirales;f__Oscillospiraceae;g__Enterenecus;s__Enterenecus sp014799565
SRR11425453.bin.6_k141_41188_50	SRR11425453.bin.6	K22605	d__Bacteria;p__Bacillota_A;c__Clostridia;o__Oscillospirales;f__Oscillospiraceae;g__Enterenecus;s__Enterenecus sp014799505
SRR11425446.bin.29_k141_3743_49	SRR11425446.bin.29	K22605	d__Bacteria;p__Bacillota_A;c__Clostridia;o__Oscillospirales;f__Oscillospiraceae;g__Enterenecus;s__Enterenecus sp014799475
BV3.bin.124_k141_661721_32	BV3.bin.124	K22605	d__Bacteria;p__Bacillota_A;c__Clostridia;o__Oscillospirales;f__Oscillospiraceae;g__Enterenecus;s__
DF9.bin.56_k141_336426_10	DF9.bin.56	K22605	d__Bacteria;p__Bacillota_A;c__Clostridia;o__Oscillospirales;f__Oscillospiraceae;g__Enterenecus;s__
MF12.bin.8_k141_11217_35	MF12.bin.8	K22605	d__Bacteria;p__Bacillota_A;c__Clostridia;o__Oscillospirales;f__Oscillospiraceae;g__Enterenecus;s__
RNX7.bin.11_k141_378914_4	RNX7.bin.11	K22605	d__Bacteria;p__Bacillota_A;c__Clostridia;o__Oscillospirales;f__Oscillospiraceae;g__Enterenecus;s__
SRR10605897.bin.5_k141_21975_4	SRR10605897.bin.5	K22605	d__Bacteria;p__Bacillota_A;c__Clostridia;o__Oscillospirales;f__Oscillospiraceae;g__Enterenecus;s__
SRR14411242.bin.4_k141_74949_26	SRR14411242.bin.4	K22605	d__Bacteria;p__Bacillota_A;c__Clostridia;o__Oscillospirales;f__Oscillospiraceae;g__Enterenecus;s__
SRR14411317.bin.2_k141_103467_23	SRR14411317.bin.2	K22605	d__Bacteria;p__Bacillota_A;c__Clostridia;o__Oscillospirales;f__Oscillospiraceae;g__Enterenecus;s__
SRR23368200.bin.13_k141_139050_11	SRR23368200.bin.13	K22605	d__Bacteria;p__Bacillota_A;c__Clostridia;o__Oscillospirales;f__Oscillospiraceae;g__Enterenecus;s__
MF5.bin.69_k141_1044579_7	MF5.bin.69	K22605	d__Bacteria;p__Bacillota_A;c__Clostridia;o__Oscillospirales;f__Oscillospiraceae;g__DXYV01;s__
RF9.bin.115_k141_179481_8	RF9.bin.115	K22605	d__Bacteria;p__Bacillota_A;c__Clostridia;o__Oscillospirales;f__Oscillospiraceae;g__CAG-170;s__
RF9.bin.75_k141_336513_29	RF9.bin.75	K22605	d__Bacteria;p__Bacillota_A;c__Clostridia;o__Oscillospirales;f__Oscillospiraceae;g__CAG-170;s__
RF9.bin.75_k141_292938_4	RF9.bin.75	K22605	d__Bacteria;p__Bacillota_A;c__Clostridia;o__Oscillospirales;f__Oscillospiraceae;g__CAG-170;s__
RN12.bin.126_k141_182686_3	RN12.bin.126	K22605	d__Bacteria;p__Bacillota_A;c__Clostridia;o__Oscillospirales;f__Oscillospiraceae;g__CAG-170;s__
RN20.bin.37_k141_203_4	RN20.bin.37	K22605	d__Bacteria;p__Bacillota_A;c__Clostridia;o__Oscillospirales;f__Oscillospiraceae;g__CAG-170;s__
FDSW210084428_1.bin.64_k141_510155_12	FDSW210084428_1.bin.64	K22605	d__Bacteria;p__Bacillota_A;c__Clostridia;o__Oscillospirales;f__Oscillospiraceae;g__Avoscillospira_A;s__
SRR23368200.bin.46_k141_479557_21	SRR23368200.bin.46	K22605	d__Bacteria;p__Bacillota_A;c__Clostridia;o__Oscillospirales;f__Oscillospiraceae;g__Avoscillospira_A;s__
SRR23368209.bin.28_k141_98600_23	SRR23368209.bin.28	K22605	d__Bacteria;p__Bacillota_A;c__Clostridia;o__Oscillospirales;f__Oscillospiraceae;g__Avoscillospira_A;s__
SRR23368211.bin.32_k141_401406_3	SRR23368211.bin.32	K22605	d__Bacteria;p__Bacillota_A;c__Clostridia;o__Oscillospirales;f__Oscillospiraceae;g__Avoscillospira_A;s__
SRR23368219.bin.84_k141_366817_19	SRR23368219.bin.84	K22605	d__Bacteria;p__Bacillota_A;c__Clostridia;o__Oscillospirales;f__Oscillospiraceae;g__Avoscillospira_A;s__
BSTS16.bin.83_k141_191733_5	BSTS16.bin.83	K22605	d__Bacteria;p__Bacillota_A;c__Clostridia;o__Oscillospirales;f__Oscillospiraceae;g__;s__
BSTS17.bin.112_k141_536284_5	BSTS17.bin.112	K22605	d__Bacteria;p__Bacillota_A;c__Clostridia;o__Oscillospirales;f__Oscillospiraceae;g__;s__
BSTS7.bin.50_k141_833815_8	BSTS7.bin.50	K22605	d__Bacteria;p__Bacillota_A;c__Clostridia;o__Oscillospirales;f__Oscillospiraceae;g__;s__
BSTS7.bin.50_k141_355499_4	BSTS7.bin.50	K22605	d__Bacteria;p__Bacillota_A;c__Clostridia;o__Oscillospirales;f__Oscillospiraceae;g__;s__
BV1.bin.38_k141_1069756_18	BV1.bin.38	K22605	d__Bacteria;p__Bacillota_A;c__Clostridia;o__Oscillospirales;f__Oscillospiraceae;g__;s__
BSTS13.bin.108_k141_537388_9	BSTS13.bin.108	K22605	d__Bacteria;p__Bacillota_A;c__Clostridia;o__Oscillospirales;f__CAG-382;g__UBA1752;s__
BV22.bin.119_k141_322281_19	BV22.bin.119	K22605	d__Bacteria;p__Bacillota_A;c__Clostridia;o__Oscillospirales;f__CAG-382;g__UBA1752;s__
MF16.bin.72_k141_175973_4	MF16.bin.72	K22605	d__Bacteria;p__Bacillota_A;c__Clostridia;o__Oscillospirales;f__CAG-382;g__UBA1752;s__
SRR23368200.bin.119_k141_69079_8	SRR23368200.bin.119	K22605	d__Bacteria;p__Bacillota_A;c__Clostridia;o__Oscillospirales;f__CAG-382;g__UBA1752;s__
SRR23368216.bin.51_k141_357398_6	SRR23368216.bin.51	K22605	d__Bacteria;p__Bacillota_A;c__Clostridia;o__Oscillospirales;f__CAG-382;g__UBA1752;s__
BSTS3.bin.140_k141_869781_4	BSTS3.bin.140	K22605	d__Bacteria;p__Bacillota_A;c__Clostridia;o__Oscillospirales;f__CAG-382;g__UBA1206;s__
BV23.bin.13_k141_118836_6	BV23.bin.13	K22605	d__Bacteria;p__Bacillota_A;c__Clostridia;o__Oscillospirales;f__CAG-382;g__UBA1206;s__
BV28.bin.128_k141_1374298_14	BV28.bin.128	K22605	d__Bacteria;p__Bacillota_A;c__Clostridia;o__Oscillospirales;f__CAG-382;g__UBA1206;s__
MF15.bin.112_k141_1170438_6	MF15.bin.112	K22605	d__Bacteria;p__Bacillota_A;c__Clostridia;o__Oscillospirales;f__CAG-382;g__UBA1206;s__
SRR23368204.bin.20_k141_83588_68	SRR23368204.bin.20	K22605	d__Bacteria;p__Bacillota_A;c__Clostridia;o__Oscillospirales;f__CAG-272;g__DTU064;s__
SRR9205126.bin.73_k141_93936_22	SRR9205126.bin.73	K22605	d__Bacteria;p__Bacillota_A;c__Clostridia;o__Oscillospirales;f__Butyricicoccaceae;g__Pseudobutyricicoccus;s__Pseudobutyricicoccus sp910585875
SRR9205127.bin.9_k141_288243_7	SRR9205127.bin.9	K22605	d__Bacteria;p__Bacillota_A;c__Clostridia;o__Oscillospirales;f__Butyricicoccaceae;g__Pseudobutyricicoccus;s__Pseudobutyricicoccus sp910579575
HXJS1.bin.17_k141_975615_2	HXJS1.bin.17	K22605	d__Bacteria;p__Bacillota_A;c__Clostridia;o__Oscillospirales;f__Butyricicoccaceae;g__Pseudobutyricicoccus;s__
RN17.bin.114_k141_619292_5	RN17.bin.114	K22605	d__Bacteria;p__Bacillota_A;c__Clostridia;o__Oscillospirales;f__Butyricicoccaceae;g__Pseudobutyricicoccus;s__
RN17.bin.114_k141_248507_3	RN17.bin.114	K22605	d__Bacteria;p__Bacillota_A;c__Clostridia;o__Oscillospirales;f__Butyricicoccaceae;g__Pseudobutyricicoccus;s__
FDSW210084432_5.bin.34_k141_465507_6	FDSW210084432_5.bin.34	K22605	d__Bacteria;p__Bacillota_A;c__Clostridia;o__Oscillospirales;f__Acutalibacteraceae;g__UBA6857;s__
RN7.bin.5_k141_481548_1	RN7.bin.5	K22605	d__Bacteria;p__Bacillota_A;c__Clostridia;o__Oscillospirales;f__Acutalibacteraceae;g__UBA6857;s__
SRR23368208.bin.3_k141_505830_10	SRR23368208.bin.3	K22605	d__Bacteria;p__Bacillota_A;c__Clostridia;o__Oscillospirales;f__Acutalibacteraceae;g__UBA6857;s__
FDSW210084431_4.bin.48_k141_128744_79	FDSW210084431_4.bin.48	K22605	d__Bacteria;p__Bacillota_A;c__Clostridia;o__Oscillospirales;f__Acutalibacteraceae;g__Ruminococcus_E;s__
FDSW210084431_4.bin.48_k141_357375_30	FDSW210084431_4.bin.48	K22605	d__Bacteria;p__Bacillota_A;c__Clostridia;o__Oscillospirales;f__Acutalibacteraceae;g__Ruminococcus_E;s__
BSTS10.bin.7_k141_501159_19	BSTS10.bin.7	K22605	d__Bacteria;p__Bacillota_A;c__Clostridia;o__Oscillospirales;f__Acutalibacteraceae;g__Fimenecus;s__
BSTS1.bin.59_k141_385970_7	BSTS1.bin.59	K22605	d__Bacteria;p__Bacillota_A;c__Clostridia;o__Oscillospirales;f__Acutalibacteraceae;g__Fimenecus;s__
BV24.bin.74_k141_671633_59	BV24.bin.74	K22605	d__Bacteria;p__Bacillota_A;c__Clostridia;o__Oscillospirales;f__Acutalibacteraceae;g__Fimenecus;s__
BV25.bin.114_k141_305066_29	BV25.bin.114	K22605	d__Bacteria;p__Bacillota_A;c__Clostridia;o__Oscillospirales;f__Acutalibacteraceae;g__Fimenecus;s__
DF8.bin.72_k141_867468_16	DF8.bin.72	K22605	d__Bacteria;p__Bacillota_A;c__Clostridia;o__Oscillospirales;f__Acutalibacteraceae;g__Fimenecus;s__
MF10.bin.11_k141_231680_50	MF10.bin.11	K22605	d__Bacteria;p__Bacillota_A;c__Clostridia;o__Oscillospirales;f__Acutalibacteraceae;g__Fimenecus;s__
MF15.bin.49_k141_1373134_226	MF15.bin.49	K22605	d__Bacteria;p__Bacillota_A;c__Clostridia;o__Oscillospirales;f__Acutalibacteraceae;g__Fimenecus;s__
MF16.bin.89_k141_797041_8	MF16.bin.89	K22605	d__Bacteria;p__Bacillota_A;c__Clostridia;o__Oscillospirales;f__Acutalibacteraceae;g__Fimenecus;s__
SRR11425450.bin.29_k141_48031_7	SRR11425450.bin.29	K22605	d__Bacteria;p__Bacillota_A;c__Clostridia;o__Oscillospirales;f__Acutalibacteraceae;g__Eubacterium_R;s__Eubacterium_R sp014799585
ERR3357628.bin.70_k141_174602_149	ERR3357628.bin.70	K22605	d__Bacteria;p__Bacillota_A;c__Clostridia;o__Oscillospirales;f__Acutalibacteraceae;g__Eubacterium_R;s__Eubacterium_R sp011958665
M3.bin.107_k141_518984_2	M3.bin.107	K22605	d__Bacteria;p__Bacillota_A;c__Clostridia;o__Oscillospirales;f__Acutalibacteraceae;g__Eubacterium_R;s__Eubacterium_R sp002361935
FDSW210084435_8.bin.28_k141_299788_9	FDSW210084435_8.bin.28	K22605	d__Bacteria;p__Bacillota_A;c__Clostridia;o__Oscillospirales;f__Acutalibacteraceae;g__Eubacterium_R;s__
MF4.bin.93_k141_1357053_5	MF4.bin.93	K22605	d__Bacteria;p__Bacillota_A;c__Clostridia;o__Oscillospirales;f__Acutalibacteraceae;g__Eubacterium_R;s__
SRR14411283.bin.11_k141_97211_3	SRR14411283.bin.11	K22605	d__Bacteria;p__Bacillota_A;c__Clostridia;o__Oscillospirales;f__Acutalibacteraceae;g__Eubacterium_R;s__
FDSW210084436_9.bin.156_k141_145615_1	FDSW210084436_9.bin.156	K22605	d__Bacteria;p__Bacillota_A;c__Clostridia;o__Oscillospirales;f__Acutalibacteraceae;g__Acutalibacter;s__
HJ14.bin.220_k141_966646_38	HJ14.bin.220	K22605	d__Bacteria;p__Bacillota_A;c__Clostridia;o__Oscillospirales;f__Acutalibacteraceae;g__Acutalibacter;s__
SRR11425447.bin.17_k141_1839_59	SRR11425447.bin.17	K22605	d__Bacteria;p__Bacillota_A;c__Clostridia;o__Lachnospirales;f__Lachnospiraceae;g__Wujia;s__Wujia sp014799405
BV12.bin.56_k141_61947_10	BV12.bin.56	K22605	d__Bacteria;p__Bacillota_A;c__Clostridia;o__Lachnospirales;f__Lachnospiraceae;g__Wujia;s__
BV13.bin.88_k141_921661_13	BV13.bin.88	K22605	d__Bacteria;p__Bacillota_A;c__Clostridia;o__Lachnospirales;f__Lachnospiraceae;g__Wujia;s__
BV9.H.bin.19_k141_741421_12	BV9.H.bin.19	K22605	d__Bacteria;p__Bacillota_A;c__Clostridia;o__Lachnospirales;f__Lachnospiraceae;g__Wujia;s__
DF10.bin.83_k141_688653_6	DF10.bin.83	K22605	d__Bacteria;p__Bacillota_A;c__Clostridia;o__Lachnospirales;f__Lachnospiraceae;g__Wujia;s__
M1.bin.11_k141_705401_16	M1.bin.11	K22605	d__Bacteria;p__Bacillota_A;c__Clostridia;o__Lachnospirales;f__Lachnospiraceae;g__Wujia;s__
MF19.bin.35_k141_301988_73	MF19.bin.35	K22605	d__Bacteria;p__Bacillota_A;c__Clostridia;o__Lachnospirales;f__Lachnospiraceae;g__Wujia;s__
MF3.bin.133_k141_1075946_143	MF3.bin.133	K22605	d__Bacteria;p__Bacillota_A;c__Clostridia;o__Lachnospirales;f__Lachnospiraceae;g__Wujia;s__
RN17.bin.101_k141_614909_6	RN17.bin.101	K22605	d__Bacteria;p__Bacillota_A;c__Clostridia;o__Lachnospirales;f__Lachnospiraceae;g__Wujia;s__
SRR13490891.bin.85_k141_179471_22	SRR13490891.bin.85	K22605	d__Bacteria;p__Bacillota_A;c__Clostridia;o__Lachnospirales;f__Lachnospiraceae;g__Wujia;s__
SRR14411358.bin.5_k141_40965_2	SRR14411358.bin.5	K22605	d__Bacteria;p__Bacillota_A;c__Clostridia;o__Lachnospirales;f__Lachnospiraceae;g__Wujia;s__
SRR21474242.bin.72_k141_90094_164	SRR21474242.bin.72	K22605	d__Bacteria;p__Bacillota_A;c__Clostridia;o__Lachnospirales;f__Lachnospiraceae;g__Wujia;s__
SRR9205169.bin.58_k141_422480_4	SRR9205169.bin.58	K22605	d__Bacteria;p__Bacillota_A;c__Clostridia;o__Lachnospirales;f__Lachnospiraceae;g__W0P33-017;s__W0P33-017 sp910589045
ERR3357637.bin.58_k141_196204_4	ERR3357637.bin.58	K22605	d__Bacteria;p__Bacillota_A;c__Clostridia;o__Lachnospirales;f__Lachnospiraceae;g__W0P33-017;s__
RF8.bin.39_k141_160136_1	RF8.bin.39	K22605	d__Bacteria;p__Bacillota_A;c__Clostridia;o__Lachnospirales;f__Lachnospiraceae;g__UBA9414;s__UBA9414 sp003458885
RN10.bin.70_k141_18090_9	RN10.bin.70	K22605	d__Bacteria;p__Bacillota_A;c__Clostridia;o__Lachnospirales;f__Lachnospiraceae;g__UBA9414;s__UBA9414 sp003458885
RN16.bin.28_k141_213212_54	RN16.bin.28	K22605	d__Bacteria;p__Bacillota_A;c__Clostridia;o__Lachnospirales;f__Lachnospiraceae;g__UBA9414;s__UBA9414 sp003458885
BV20.bin.12_k141_314135_23	BV20.bin.12	K22605	d__Bacteria;p__Bacillota_A;c__Clostridia;o__Lachnospirales;f__Lachnospiraceae;g__UBA7109;s__
BV23.bin.140_k141_295895_26	BV23.bin.140	K22605	d__Bacteria;p__Bacillota_A;c__Clostridia;o__Lachnospirales;f__Lachnospiraceae;g__UBA7109;s__
FDSW210084436_9.bin.98_k141_49439_127	FDSW210084436_9.bin.98	K22605	d__Bacteria;p__Bacillota_A;c__Clostridia;o__Lachnospirales;f__Lachnospiraceae;g__UBA7109;s__
HJ10.bin.122_k141_400568_3	HJ10.bin.122	K22605	d__Bacteria;p__Bacillota_A;c__Clostridia;o__Lachnospirales;f__Lachnospiraceae;g__UBA7109;s__
HJ20.bin.36_k141_101185_2	HJ20.bin.36	K22605	d__Bacteria;p__Bacillota_A;c__Clostridia;o__Lachnospirales;f__Lachnospiraceae;g__UBA7109;s__
M4.bin.43_k141_452172_20	M4.bin.43	K22605	d__Bacteria;p__Bacillota_A;c__Clostridia;o__Lachnospirales;f__Lachnospiraceae;g__UBA7109;s__
RN11.bin.13_k141_242587_26	RN11.bin.13	K22605	d__Bacteria;p__Bacillota_A;c__Clostridia;o__Lachnospirales;f__Lachnospiraceae;g__UBA7109;s__
RN16.bin.33_k141_61053_7	RN16.bin.33	K22605	d__Bacteria;p__Bacillota_A;c__Clostridia;o__Lachnospirales;f__Lachnospiraceae;g__UBA7109;s__
RN17.bin.30_k141_750638_10	RN17.bin.30	K22605	d__Bacteria;p__Bacillota_A;c__Clostridia;o__Lachnospirales;f__Lachnospiraceae;g__UBA7109;s__
RN17.bin.41_k141_423476_20	RN17.bin.41	K22605	d__Bacteria;p__Bacillota_A;c__Clostridia;o__Lachnospirales;f__Lachnospiraceae;g__UBA7109;s__
RN17.bin.44_k141_404196_1	RN17.bin.44	K22605	d__Bacteria;p__Bacillota_A;c__Clostridia;o__Lachnospirales;f__Lachnospiraceae;g__UBA7109;s__
RN17.bin.55_k141_181823_7	RN17.bin.55	K22605	d__Bacteria;p__Bacillota_A;c__Clostridia;o__Lachnospirales;f__Lachnospiraceae;g__UBA7109;s__
RN6.bin.20_k141_219570_84	RN6.bin.20	K22605	d__Bacteria;p__Bacillota_A;c__Clostridia;o__Lachnospirales;f__Lachnospiraceae;g__UBA7109;s__
RN6.bin.23_k141_412276_25	RN6.bin.23	K22605	d__Bacteria;p__Bacillota_A;c__Clostridia;o__Lachnospirales;f__Lachnospiraceae;g__UBA7109;s__
RN7.bin.13_k141_722148_40	RN7.bin.13	K22605	d__Bacteria;p__Bacillota_A;c__Clostridia;o__Lachnospirales;f__Lachnospiraceae;g__UBA7109;s__
RNX2.bin.96_k141_334313_2	RNX2.bin.96	K22605	d__Bacteria;p__Bacillota_A;c__Clostridia;o__Lachnospirales;f__Lachnospiraceae;g__UBA7109;s__
SRR13490889.bin.30_k141_222862_36	SRR13490889.bin.30	K22605	d__Bacteria;p__Bacillota_A;c__Clostridia;o__Lachnospirales;f__Lachnospiraceae;g__UBA7109;s__
BSTS4.bin.57_k141_852757_3	BSTS4.bin.57	K22605	d__Bacteria;p__Bacillota_A;c__Clostridia;o__Lachnospirales;f__Lachnospiraceae;g__UBA7050;s__
BV13.bin.33_k141_656341_12	BV13.bin.33	K22605	d__Bacteria;p__Bacillota_A;c__Clostridia;o__Lachnospirales;f__Lachnospiraceae;g__UBA7050;s__
BV17.H.bin.26_k141_218112_9	BV17.H.bin.26	K22605	d__Bacteria;p__Bacillota_A;c__Clostridia;o__Lachnospirales;f__Lachnospiraceae;g__UBA7050;s__
BV25.bin.28_k141_1257172_23	BV25.bin.28	K22605	d__Bacteria;p__Bacillota_A;c__Clostridia;o__Lachnospirales;f__Lachnospiraceae;g__UBA7050;s__
BV25.bin.28_k141_996211_19	BV25.bin.28	K22605	d__Bacteria;p__Bacillota_A;c__Clostridia;o__Lachnospirales;f__Lachnospiraceae;g__UBA7050;s__
DF10.bin.16_k141_565914_111	DF10.bin.16	K22605	d__Bacteria;p__Bacillota_A;c__Clostridia;o__Lachnospirales;f__Lachnospiraceae;g__UBA7050;s__
DF12.bin.42_k141_702196_4	DF12.bin.42	K22605	d__Bacteria;p__Bacillota_A;c__Clostridia;o__Lachnospirales;f__Lachnospiraceae;g__UBA7050;s__
DF17.bin.9_k141_501164_2	DF17.bin.9	K22605	d__Bacteria;p__Bacillota_A;c__Clostridia;o__Lachnospirales;f__Lachnospiraceae;g__UBA7050;s__
DF19.bin.20_k141_815659_21	DF19.bin.20	K22605	d__Bacteria;p__Bacillota_A;c__Clostridia;o__Lachnospirales;f__Lachnospiraceae;g__UBA7050;s__
FDSW210084420_10MC.bin.35_k141_236061_35	FDSW210084420_10MC.bin.35	K22605	d__Bacteria;p__Bacillota_A;c__Clostridia;o__Lachnospirales;f__Lachnospiraceae;g__UBA7050;s__
FDSW210084437_10.bin.10_k141_95518_17	FDSW210084437_10.bin.10	K22605	d__Bacteria;p__Bacillota_A;c__Clostridia;o__Lachnospirales;f__Lachnospiraceae;g__UBA7050;s__
MF11.bin.15_k141_949388_6	MF11.bin.15	K22605	d__Bacteria;p__Bacillota_A;c__Clostridia;o__Lachnospirales;f__Lachnospiraceae;g__UBA7050;s__
MF15.bin.64_k141_744828_3	MF15.bin.64	K22605	d__Bacteria;p__Bacillota_A;c__Clostridia;o__Lachnospirales;f__Lachnospiraceae;g__UBA7050;s__
SRR23368201.bin.13_k141_691601_16	SRR23368201.bin.13	K22605	d__Bacteria;p__Bacillota_A;c__Clostridia;o__Lachnospirales;f__Lachnospiraceae;g__UBA7050;s__
SRR23368203.bin.92_k141_409264_18	SRR23368203.bin.92	K22605	d__Bacteria;p__Bacillota_A;c__Clostridia;o__Lachnospirales;f__Lachnospiraceae;g__UBA7050;s__
SRR23368208.bin.30_k141_77652_54	SRR23368208.bin.30	K22605	d__Bacteria;p__Bacillota_A;c__Clostridia;o__Lachnospirales;f__Lachnospiraceae;g__UBA7050;s__
SRR23368209.bin.39_k141_25906_17	SRR23368209.bin.39	K22605	d__Bacteria;p__Bacillota_A;c__Clostridia;o__Lachnospirales;f__Lachnospiraceae;g__UBA7050;s__
SRR23368214.bin.71_k141_163349_54	SRR23368214.bin.71	K22605	d__Bacteria;p__Bacillota_A;c__Clostridia;o__Lachnospirales;f__Lachnospiraceae;g__UBA7050;s__
SRR23368219.bin.74_k141_550343_192	SRR23368219.bin.74	K22605	d__Bacteria;p__Bacillota_A;c__Clostridia;o__Lachnospirales;f__Lachnospiraceae;g__UBA7050;s__
ERR3357628.bin.73_k141_288233_28	ERR3357628.bin.73	K22605	d__Bacteria;p__Bacillota_A;c__Clostridia;o__Lachnospirales;f__Lachnospiraceae;g__UBA3282;s__UBA3282 sp910588215
FDSW210084418_7MC.bin.6_k141_205782_1	FDSW210084418_7MC.bin.6	K22605	d__Bacteria;p__Bacillota_A;c__Clostridia;o__Lachnospirales;f__Lachnospiraceae;g__UBA3282;s__
FDSW210084424_20MC.bin.27_k141_63201_34	FDSW210084424_20MC.bin.27	K22605	d__Bacteria;p__Bacillota_A;c__Clostridia;o__Lachnospirales;f__Lachnospiraceae;g__UBA3282;s__
FDSW210084437_10.bin.11_k141_627217_1	FDSW210084437_10.bin.11	K22605	d__Bacteria;p__Bacillota_A;c__Clostridia;o__Lachnospirales;f__Lachnospiraceae;g__UBA3282;s__
FDSW210084437_10.bin.28_k141_257045_18	FDSW210084437_10.bin.28	K22605	d__Bacteria;p__Bacillota_A;c__Clostridia;o__Lachnospirales;f__Lachnospiraceae;g__UBA3282;s__
FDSW210084437_10.bin.93_k141_770474_18	FDSW210084437_10.bin.93	K22605	d__Bacteria;p__Bacillota_A;c__Clostridia;o__Lachnospirales;f__Lachnospiraceae;g__UBA3282;s__
HJ17.bin.141_k141_93252_16	HJ17.bin.141	K22605	d__Bacteria;p__Bacillota_A;c__Clostridia;o__Lachnospirales;f__Lachnospiraceae;g__UBA3282;s__
HJX5.bin.62_k141_280533_43	HJX5.bin.62	K22605	d__Bacteria;p__Bacillota_A;c__Clostridia;o__Lachnospirales;f__Lachnospiraceae;g__UBA3282;s__
M14.bin.6_k141_246002_49	M14.bin.6	K22605	d__Bacteria;p__Bacillota_A;c__Clostridia;o__Lachnospirales;f__Lachnospiraceae;g__UBA3282;s__
M4.bin.78_k141_341943_14	M4.bin.78	K22605	d__Bacteria;p__Bacillota_A;c__Clostridia;o__Lachnospirales;f__Lachnospiraceae;g__UBA3282;s__
RNX1.bin.113_k141_131846_13	RNX1.bin.113	K22605	d__Bacteria;p__Bacillota_A;c__Clostridia;o__Lachnospirales;f__Lachnospiraceae;g__UBA3282;s__
RNX5.bin.133_k141_252933_2	RNX5.bin.133	K22605	d__Bacteria;p__Bacillota_A;c__Clostridia;o__Lachnospirales;f__Lachnospiraceae;g__UBA3282;s__
RNX8.bin.72_k141_84760_1	RNX8.bin.72	K22605	d__Bacteria;p__Bacillota_A;c__Clostridia;o__Lachnospirales;f__Lachnospiraceae;g__UBA3282;s__
S9.bin.60_k141_376135_76	S9.bin.60	K22605	d__Bacteria;p__Bacillota_A;c__Clostridia;o__Lachnospirales;f__Lachnospiraceae;g__UBA3282;s__
SRR10605906.bin.36_k141_309265_37	SRR10605906.bin.36	K22605	d__Bacteria;p__Bacillota_A;c__Clostridia;o__Lachnospirales;f__Lachnospiraceae;g__UBA3282;s__
SRR13490893.bin.59_k141_356778_16	SRR13490893.bin.59	K22605	d__Bacteria;p__Bacillota_A;c__Clostridia;o__Lachnospirales;f__Lachnospiraceae;g__UBA3282;s__
SRR13490893.bin.70_k141_451908_104	SRR13490893.bin.70	K22605	d__Bacteria;p__Bacillota_A;c__Clostridia;o__Lachnospirales;f__Lachnospiraceae;g__UBA3282;s__
SRR14411244.bin.5_k141_50853_3	SRR14411244.bin.5	K22605	d__Bacteria;p__Bacillota_A;c__Clostridia;o__Lachnospirales;f__Lachnospiraceae;g__UBA3282;s__
SRR14411337.bin.10_k141_121033_9	SRR14411337.bin.10	K22605	d__Bacteria;p__Bacillota_A;c__Clostridia;o__Lachnospirales;f__Lachnospiraceae;g__UBA3282;s__
SRR21350780.bin.12_k141_71706_20	SRR21350780.bin.12	K22605	d__Bacteria;p__Bacillota_A;c__Clostridia;o__Lachnospirales;f__Lachnospiraceae;g__UBA3282;s__
SRR21474234.bin.42_k141_147061_4	SRR21474234.bin.42	K22605	d__Bacteria;p__Bacillota_A;c__Clostridia;o__Lachnospirales;f__Lachnospiraceae;g__UBA3282;s__
SRR23368204.bin.96_k141_635509_11	SRR23368204.bin.96	K22605	d__Bacteria;p__Bacillota_A;c__Clostridia;o__Lachnospirales;f__Lachnospiraceae;g__UBA3282;s__
SRR23368206.bin.62_k141_63145_12	SRR23368206.bin.62	K22605	d__Bacteria;p__Bacillota_A;c__Clostridia;o__Lachnospirales;f__Lachnospiraceae;g__UBA3282;s__
SRR23368208.bin.22_k141_392233_8	SRR23368208.bin.22	K22605	d__Bacteria;p__Bacillota_A;c__Clostridia;o__Lachnospirales;f__Lachnospiraceae;g__UBA3282;s__
SRR23368209.bin.30_k141_369994_10	SRR23368209.bin.30	K22605	d__Bacteria;p__Bacillota_A;c__Clostridia;o__Lachnospirales;f__Lachnospiraceae;g__UBA3282;s__
SRR23368209.bin.53_k141_171229_27	SRR23368209.bin.53	K22605	d__Bacteria;p__Bacillota_A;c__Clostridia;o__Lachnospirales;f__Lachnospiraceae;g__UBA3282;s__
SRR23368211.bin.40_k141_424751_9	SRR23368211.bin.40	K22605	d__Bacteria;p__Bacillota_A;c__Clostridia;o__Lachnospirales;f__Lachnospiraceae;g__UBA3282;s__
SRR23368214.bin.49_k141_61924_11	SRR23368214.bin.49	K22605	d__Bacteria;p__Bacillota_A;c__Clostridia;o__Lachnospirales;f__Lachnospiraceae;g__UBA3282;s__
SRR23368219.bin.55_k141_725885_6	SRR23368219.bin.55	K22605	d__Bacteria;p__Bacillota_A;c__Clostridia;o__Lachnospirales;f__Lachnospiraceae;g__UBA3282;s__
DF18.bin.22_k141_522128_36	DF18.bin.22	K22605	d__Bacteria;p__Bacillota_A;c__Clostridia;o__Lachnospirales;f__Lachnospiraceae;g__UBA2821;s__UBA2821 sp014799465
SRR14411242.bin.5_k141_52285_98	SRR14411242.bin.5	K22605	d__Bacteria;p__Bacillota_A;c__Clostridia;o__Lachnospirales;f__Lachnospiraceae;g__UBA2821;s__UBA2821 sp014799465
SRR14411294.bin.2_k141_155843_2	SRR14411294.bin.2	K22605	d__Bacteria;p__Bacillota_A;c__Clostridia;o__Lachnospirales;f__Lachnospiraceae;g__UBA2821;s__UBA2821 sp014799465
BSTS17.bin.118_k141_173353_3	BSTS17.bin.118	K22605	d__Bacteria;p__Bacillota_A;c__Clostridia;o__Lachnospirales;f__Lachnospiraceae;g__UBA11774;s__
ERR3357627.bin.37_k141_12078_12	ERR3357627.bin.37	K22605	d__Bacteria;p__Bacillota_A;c__Clostridia;o__Lachnospirales;f__Lachnospiraceae;g__Sporofaciens;s__Sporofaciens sp910579015
ERR3357635.bin.20_k141_49195_102	ERR3357635.bin.20	K22605	d__Bacteria;p__Bacillota_A;c__Clostridia;o__Lachnospirales;f__Lachnospiraceae;g__Sporofaciens;s__Sporofaciens sp910577685
ERR3357622.bin.42_k141_135684_6	ERR3357622.bin.42	K22605	d__Bacteria;p__Bacillota_A;c__Clostridia;o__Lachnospirales;f__Lachnospiraceae;g__Sporofaciens;s__Sporofaciens sp910574715
ERR3357640.bin.36_k141_13568_7	ERR3357640.bin.36	K22605	d__Bacteria;p__Bacillota_A;c__Clostridia;o__Lachnospirales;f__Lachnospiraceae;g__Sporofaciens;s__Sporofaciens sp910574715
SRR6032581.bin.12_k141_11957_4	SRR6032581.bin.12	K22605	d__Bacteria;p__Bacillota_A;c__Clostridia;o__Lachnospirales;f__Lachnospiraceae;g__Sporofaciens;s__Sporofaciens sp910574715
ERR3357637.bin.16_k141_108787_11	ERR3357637.bin.16	K22605	d__Bacteria;p__Bacillota_A;c__Clostridia;o__Lachnospirales;f__Lachnospiraceae;g__Sporofaciens;s__Sporofaciens sp000403455
ERR3357639.bin.61_k141_156885_26	ERR3357639.bin.61	K22605	d__Bacteria;p__Bacillota_A;c__Clostridia;o__Lachnospirales;f__Lachnospiraceae;g__Sporofaciens;s__
M2.bin.39_k141_204098_7	M2.bin.39	K22605	d__Bacteria;p__Bacillota_A;c__Clostridia;o__Lachnospirales;f__Lachnospiraceae;g__Sporofaciens;s__
RN17.bin.53_k141_851057_8	RN17.bin.53	K22605	d__Bacteria;p__Bacillota_A;c__Clostridia;o__Lachnospirales;f__Lachnospiraceae;g__Sporofaciens;s__
RNX7.bin.7_k141_456734_72	RNX7.bin.7	K22605	d__Bacteria;p__Bacillota_A;c__Clostridia;o__Lachnospirales;f__Lachnospiraceae;g__Sporofaciens;s__
S9.bin.24_k141_156028_12	S9.bin.24	K22605	d__Bacteria;p__Bacillota_A;c__Clostridia;o__Lachnospirales;f__Lachnospiraceae;g__Sporofaciens;s__
HJ12.bin.177_k141_81763_17	HJ12.bin.177	K22605	d__Bacteria;p__Bacillota_A;c__Clostridia;o__Lachnospirales;f__Lachnospiraceae;g__SIG332;s__
HXJS2.bin.62_k141_239143_22	HXJS2.bin.62	K22605	d__Bacteria;p__Bacillota_A;c__Clostridia;o__Lachnospirales;f__Lachnospiraceae;g__SIG332;s__
RN16.bin.80_k141_152460_9	RN16.bin.80	K22605	d__Bacteria;p__Bacillota_A;c__Clostridia;o__Lachnospirales;f__Lachnospiraceae;g__Scybalocola;s__
RNX7.bin.42_k141_121825_57	RNX7.bin.42	K22605	d__Bacteria;p__Bacillota_A;c__Clostridia;o__Lachnospirales;f__Lachnospiraceae;g__Schaedlerella;s__Schaedlerella sp910575475
ERR3357626.bin.70_k141_27094_11	ERR3357626.bin.70	K22605	d__Bacteria;p__Bacillota_A;c__Clostridia;o__Lachnospirales;f__Lachnospiraceae;g__Schaedlerella;s__Schaedlerella sp009911175
ERR3357644.bin.14_k141_142885_7	ERR3357644.bin.14	K22605	d__Bacteria;p__Bacillota_A;c__Clostridia;o__Lachnospirales;f__Lachnospiraceae;g__Schaedlerella;s__Schaedlerella sp009911175
S7.bin.13_k141_86852_9	S7.bin.13	K22605	d__Bacteria;p__Bacillota_A;c__Clostridia;o__Lachnospirales;f__Lachnospiraceae;g__Schaedlerella;s__Schaedlerella sp000403295
ERR3357635.bin.24_k141_822_4	ERR3357635.bin.24	K22605	d__Bacteria;p__Bacillota_A;c__Clostridia;o__Lachnospirales;f__Lachnospiraceae;g__Schaedlerella;s__Schaedlerella arabinosiphila
M13.bin.106_k141_176637_11	M13.bin.106	K22605	d__Bacteria;p__Bacillota_A;c__Clostridia;o__Lachnospirales;f__Lachnospiraceae;g__Schaedlerella;s__
M18.bin.13_k141_68125_15	M18.bin.13	K22605	d__Bacteria;p__Bacillota_A;c__Clostridia;o__Lachnospirales;f__Lachnospiraceae;g__Schaedlerella;s__
M18.bin.31_k141_207474_22	M18.bin.31	K22605	d__Bacteria;p__Bacillota_A;c__Clostridia;o__Lachnospirales;f__Lachnospiraceae;g__Schaedlerella;s__
M18.bin.57_k141_87993_9	M18.bin.57	K22605	d__Bacteria;p__Bacillota_A;c__Clostridia;o__Lachnospirales;f__Lachnospiraceae;g__Schaedlerella;s__
M4.bin.49_k141_446300_4	M4.bin.49	K22605	d__Bacteria;p__Bacillota_A;c__Clostridia;o__Lachnospirales;f__Lachnospiraceae;g__Schaedlerella;s__
RN6.bin.64_k141_137312_9	RN6.bin.64	K22605	d__Bacteria;p__Bacillota_A;c__Clostridia;o__Lachnospirales;f__Lachnospiraceae;g__Schaedlerella;s__
RN7.bin.94_k141_215437_22	RN7.bin.94	K22605	d__Bacteria;p__Bacillota_A;c__Clostridia;o__Lachnospirales;f__Lachnospiraceae;g__Schaedlerella;s__
M12.bin.31_k141_83637_8	M12.bin.31	K22605	d__Bacteria;p__Bacillota_A;c__Clostridia;o__Lachnospirales;f__Lachnospiraceae;g__Ruminococcus_B;s__Ruminococcus_B gnavus
M18.bin.56_k141_264289_57	M18.bin.56	K22605	d__Bacteria;p__Bacillota_A;c__Clostridia;o__Lachnospirales;f__Lachnospiraceae;g__Ruminococcus_B;s__Ruminococcus_B gnavus
RF20.bin.40_k141_243212_5	RF20.bin.40	K22605	d__Bacteria;p__Bacillota_A;c__Clostridia;o__Lachnospirales;f__Lachnospiraceae;g__Ruminococcus_B;s__Ruminococcus_B gnavus
RF8.bin.4_k141_91395_21	RF8.bin.4	K22605	d__Bacteria;p__Bacillota_A;c__Clostridia;o__Lachnospirales;f__Lachnospiraceae;g__Ruminococcus_B;s__
SRR14411244.bin.9_k141_74747_4	SRR14411244.bin.9	K22605	d__Bacteria;p__Bacillota_A;c__Clostridia;o__Lachnospirales;f__Lachnospiraceae;g__RUG11237;s__
ERR3357625.bin.52_k141_54417_26	ERR3357625.bin.52	K22605	d__Bacteria;p__Bacillota_A;c__Clostridia;o__Lachnospirales;f__Lachnospiraceae;g__Roseburia;s__Roseburia sp910577925
RF14.bin.20_k141_87286_4	RF14.bin.20	K22605	d__Bacteria;p__Bacillota_A;c__Clostridia;o__Lachnospirales;f__Lachnospiraceae;g__Roseburia;s__Roseburia sp021770785
RF9.bin.61_k141_280824_25	RF9.bin.61	K22605	d__Bacteria;p__Bacillota_A;c__Clostridia;o__Lachnospirales;f__Lachnospiraceae;g__Roseburia;s__Roseburia sp021770785
RNX1.bin.41_k141_480804_17	RNX1.bin.41	K22605	d__Bacteria;p__Bacillota_A;c__Clostridia;o__Lachnospirales;f__Lachnospiraceae;g__Roseburia;s__Roseburia sp021770785
SRR11425448.bin.12_k141_101009_86	SRR11425448.bin.12	K22605	d__Bacteria;p__Bacillota_A;c__Clostridia;o__Lachnospirales;f__Lachnospiraceae;g__Roseburia;s__Roseburia sp014804775
M13.bin.18_k141_642095_26	M13.bin.18	K22605	d__Bacteria;p__Bacillota_A;c__Clostridia;o__Lachnospirales;f__Lachnospiraceae;g__Roseburia;s__Roseburia hominis_A
M14.bin.94_k141_313883_3	M14.bin.94	K22605	d__Bacteria;p__Bacillota_A;c__Clostridia;o__Lachnospirales;f__Lachnospiraceae;g__Roseburia;s__Roseburia hominis_A
M7.bin.64_k141_104962_65	M7.bin.64	K22605	d__Bacteria;p__Bacillota_A;c__Clostridia;o__Lachnospirales;f__Lachnospiraceae;g__Roseburia;s__Roseburia hominis_A
RNX6.bin.128_k141_288204_2	RNX6.bin.128	K22605	d__Bacteria;p__Bacillota_A;c__Clostridia;o__Lachnospirales;f__Lachnospiraceae;g__Roseburia;s__Roseburia hominis_A
RF11.bin.12_k141_107968_31	RF11.bin.12	K22605	d__Bacteria;p__Bacillota_A;c__Clostridia;o__Lachnospirales;f__Lachnospiraceae;g__Roseburia;s__
RF11.bin.50_k141_138479_2	RF11.bin.50	K22605	d__Bacteria;p__Bacillota_A;c__Clostridia;o__Lachnospirales;f__Lachnospiraceae;g__Roseburia;s__
SRR21474243.bin.1_k141_368674_14	SRR21474243.bin.1	K22605	d__Bacteria;p__Bacillota_A;c__Clostridia;o__Lachnospirales;f__Lachnospiraceae;g__Roseburia;s__
ERR3357623.bin.20_k141_103057_4	ERR3357623.bin.20	K22605	d__Bacteria;p__Bacillota_A;c__Clostridia;o__Lachnospirales;f__Lachnospiraceae;g__RGIG8607;s__RGIG8607 sp910577045
SRR21474236.bin.68_k141_139002_11	SRR21474236.bin.68	K22605	d__Bacteria;p__Bacillota_A;c__Clostridia;o__Lachnospirales;f__Lachnospiraceae;g__RGIG8607;s__
SRR21474240.bin.2_k141_472942_2	SRR21474240.bin.2	K22605	d__Bacteria;p__Bacillota_A;c__Clostridia;o__Lachnospirales;f__Lachnospiraceae;g__RGIG8607;s__
SRR21474241.bin.26_k141_317990_26	SRR21474241.bin.26	K22605	d__Bacteria;p__Bacillota_A;c__Clostridia;o__Lachnospirales;f__Lachnospiraceae;g__RGIG8607;s__
HJ10.bin.178_k141_571965_96	HJ10.bin.178	K22605	d__Bacteria;p__Bacillota_A;c__Clostridia;o__Lachnospirales;f__Lachnospiraceae;g__RGIG7193;s__
MF4.bin.16_k141_418949_68	MF4.bin.16	K22605	d__Bacteria;p__Bacillota_A;c__Clostridia;o__Lachnospirales;f__Lachnospiraceae;g__RGIG6919;s__
BV1.bin.123_k141_41646_8	BV1.bin.123	K22605	d__Bacteria;p__Bacillota_A;c__Clostridia;o__Lachnospirales;f__Lachnospiraceae;g__RGIG4733;s__
SRR21474233.bin.47_k141_20274_1	SRR21474233.bin.47	K22605	d__Bacteria;p__Bacillota_A;c__Clostridia;o__Lachnospirales;f__Lachnospiraceae;g__RGIG4057;s__
SRR21474237.bin.20_k141_479785_1	SRR21474237.bin.20	K22605	d__Bacteria;p__Bacillota_A;c__Clostridia;o__Lachnospirales;f__Lachnospiraceae;g__RGIG4057;s__
FDSW210084437_10.bin.6_k141_552016_9	FDSW210084437_10.bin.6	K22605	d__Bacteria;p__Bacillota_A;c__Clostridia;o__Lachnospirales;f__Lachnospiraceae;g__RGIG3002;s__
RN9.bin.207_k141_1161638_23	RN9.bin.207	K22605	d__Bacteria;p__Bacillota_A;c__Clostridia;o__Lachnospirales;f__Lachnospiraceae;g__Oliverpabstia;s__Oliverpabstia sp002361775
BV1.bin.118_k141_1328184_134	BV1.bin.118	K22605	d__Bacteria;p__Bacillota_A;c__Clostridia;o__Lachnospirales;f__Lachnospiraceae;g__NK4A136;s__
DF18.bin.97_k141_822897_19	DF18.bin.97	K22605	d__Bacteria;p__Bacillota_A;c__Clostridia;o__Lachnospirales;f__Lachnospiraceae;g__NK4A136;s__
ERR3357628.bin.85_k141_232569_40	ERR3357628.bin.85	K22605	d__Bacteria;p__Bacillota_A;c__Clostridia;o__Lachnospirales;f__Lachnospiraceae;g__MGBC143606;s__MGBC143606 sp910587935
FDSW210084416_4MC.bin.16_k141_89400_16	FDSW210084416_4MC.bin.16	K22605	d__Bacteria;p__Bacillota_A;c__Clostridia;o__Lachnospirales;f__Lachnospiraceae;g__MGBC143606;s__
HJ11.bin.161_k141_153289_24	HJ11.bin.161	K22605	d__Bacteria;p__Bacillota_A;c__Clostridia;o__Lachnospirales;f__Lachnospiraceae;g__MGBC143606;s__
HJ15.bin.49_k141_947354_18	HJ15.bin.49	K22605	d__Bacteria;p__Bacillota_A;c__Clostridia;o__Lachnospirales;f__Lachnospiraceae;g__MGBC143606;s__
HJ8.bin.38_k141_59701_148	HJ8.bin.38	K22605	d__Bacteria;p__Bacillota_A;c__Clostridia;o__Lachnospirales;f__Lachnospiraceae;g__MGBC143606;s__
HJ9.bin.66_k141_249882_6	HJ9.bin.66	K22605	d__Bacteria;p__Bacillota_A;c__Clostridia;o__Lachnospirales;f__Lachnospiraceae;g__MGBC143606;s__
M20.bin.24_k141_61368_9	M20.bin.24	K22605	d__Bacteria;p__Bacillota_A;c__Clostridia;o__Lachnospirales;f__Lachnospiraceae;g__MGBC143606;s__
SRR10605906.bin.74_k141_476782_43	SRR10605906.bin.74	K22605	d__Bacteria;p__Bacillota_A;c__Clostridia;o__Lachnospirales;f__Lachnospiraceae;g__MGBC143606;s__
SRR11425434.bin.41_k141_3298_42	SRR11425434.bin.41	K22605	d__Bacteria;p__Bacillota_A;c__Clostridia;o__Lachnospirales;f__Lachnospiraceae;g__MGBC143606;s__
SRR23368200.bin.87_k141_564833_16	SRR23368200.bin.87	K22605	d__Bacteria;p__Bacillota_A;c__Clostridia;o__Lachnospirales;f__Lachnospiraceae;g__MGBC143606;s__
SRR23368205.bin.22_k141_404229_36	SRR23368205.bin.22	K22605	d__Bacteria;p__Bacillota_A;c__Clostridia;o__Lachnospirales;f__Lachnospiraceae;g__MGBC143606;s__
SRR23368209.bin.20_k141_95984_85	SRR23368209.bin.20	K22605	d__Bacteria;p__Bacillota_A;c__Clostridia;o__Lachnospirales;f__Lachnospiraceae;g__MGBC120314;s__
SRR9205128.bin.15_k141_210562_9	SRR9205128.bin.15	K22605	d__Bacteria;p__Bacillota_A;c__Clostridia;o__Lachnospirales;f__Lachnospiraceae;g__MGBC114844;s__MGBC114844 sp910585855
SRR9205131.bin.30_k141_322617_8	SRR9205131.bin.30	K22605	d__Bacteria;p__Bacillota_A;c__Clostridia;o__Lachnospirales;f__Lachnospiraceae;g__MGBC114844;s__MGBC114844 sp910579865
SRR9205134.bin.19_k141_385632_36	SRR9205134.bin.19	K22605	d__Bacteria;p__Bacillota_A;c__Clostridia;o__Lachnospirales;f__Lachnospiraceae;g__MGBC114844;s__MGBC114844 sp910579865
S1.bin.91_k141_319865_93	S1.bin.91	K22605	d__Bacteria;p__Bacillota_A;c__Clostridia;o__Lachnospirales;f__Lachnospiraceae;g__MGBC114844;s__
SRR10605906.bin.158_k141_2050479_37	SRR10605906.bin.158	K22605	d__Bacteria;p__Bacillota_A;c__Clostridia;o__Lachnospirales;f__Lachnospiraceae;g__MGBC114844;s__
SRR21474233.bin.5_k141_227922_1	SRR21474233.bin.5	K22605	d__Bacteria;p__Bacillota_A;c__Clostridia;o__Lachnospirales;f__Lachnospiraceae;g__MGBC114844;s__
SRR21474236.bin.51_k141_262196_8	SRR21474236.bin.51	K22605	d__Bacteria;p__Bacillota_A;c__Clostridia;o__Lachnospirales;f__Lachnospiraceae;g__MGBC114844;s__
HJ10.bin.36_k141_307091_2	HJ10.bin.36	K22605	d__Bacteria;p__Bacillota_A;c__Clostridia;o__Lachnospirales;f__Lachnospiraceae;g__Merdisoma;s__
RN2.bin.121_k141_18929_10	RN2.bin.121	K22605	d__Bacteria;p__Bacillota_A;c__Clostridia;o__Lachnospirales;f__Lachnospiraceae;g__Merdimonas;s__Merdimonas massiliensis_A
HJ12.bin.56_k141_623450_2	HJ12.bin.56	K22605	d__Bacteria;p__Bacillota_A;c__Clostridia;o__Lachnospirales;f__Lachnospiraceae;g__MD308;s__MD308 sp910578455
SRR9205126.bin.12_k141_421724_58	SRR9205126.bin.12	K22605	d__Bacteria;p__Bacillota_A;c__Clostridia;o__Lachnospirales;f__Lachnospiraceae;g__MD308;s__MD308 sp000403475
SRR9205132.bin.5_k141_409233_130	SRR9205132.bin.5	K22605	d__Bacteria;p__Bacillota_A;c__Clostridia;o__Lachnospirales;f__Lachnospiraceae;g__MD308;s__MD308 sp000403475
SRR9205169.bin.82_k141_284519_55	SRR9205169.bin.82	K22605	d__Bacteria;p__Bacillota_A;c__Clostridia;o__Lachnospirales;f__Lachnospiraceae;g__MD308;s__MD308 sp000403475
HJ11.bin.3_k141_1153950_8	HJ11.bin.3	K22605	d__Bacteria;p__Bacillota_A;c__Clostridia;o__Lachnospirales;f__Lachnospiraceae;g__MD308;s__
HJ14.bin.244_k141_455747_22	HJ14.bin.244	K22605	d__Bacteria;p__Bacillota_A;c__Clostridia;o__Lachnospirales;f__Lachnospiraceae;g__MD308;s__
HJ17.bin.120_k141_224991_88	HJ17.bin.120	K22605	d__Bacteria;p__Bacillota_A;c__Clostridia;o__Lachnospirales;f__Lachnospiraceae;g__MD308;s__
HJ18.bin.48_k141_880881_23	HJ18.bin.48	K22605	d__Bacteria;p__Bacillota_A;c__Clostridia;o__Lachnospirales;f__Lachnospiraceae;g__MD308;s__
HJ7.bin.22_k141_156758_18	HJ7.bin.22	K22605	d__Bacteria;p__Bacillota_A;c__Clostridia;o__Lachnospirales;f__Lachnospiraceae;g__MD308;s__
RNX9.bin.38_k141_808018_8	RNX9.bin.38	K22605	d__Bacteria;p__Bacillota_A;c__Clostridia;o__Lachnospirales;f__Lachnospiraceae;g__MD308;s__
ERR3357626.bin.90_k141_157386_15	ERR3357626.bin.90	K22605	d__Bacteria;p__Bacillota_A;c__Clostridia;o__Lachnospirales;f__Lachnospiraceae;g__Lachnospira;s__Lachnospira sp910589305
ERR3357633.bin.66_k141_6466_4	ERR3357633.bin.66	K22605	d__Bacteria;p__Bacillota_A;c__Clostridia;o__Lachnospirales;f__Lachnospiraceae;g__Lachnospira;s__Lachnospira sp910589305
BV23.bin.126_k141_856740_18	BV23.bin.126	K22605	d__Bacteria;p__Bacillota_A;c__Clostridia;o__Lachnospirales;f__Lachnospiraceae;g__Lachnospira;s__
RN8.bin.46_k141_375473_19	RN8.bin.46	K22605	d__Bacteria;p__Bacillota_A;c__Clostridia;o__Lachnospirales;f__Lachnospiraceae;g__Lachnospira;s__
SRR23368219.bin.87_k141_735767_86	SRR23368219.bin.87	K22605	d__Bacteria;p__Bacillota_A;c__Clostridia;o__Lachnospirales;f__Lachnospiraceae;g__Lachnospira;s__
SRR23960622.bin.1_k141_289590_27	SRR23960622.bin.1	K22605	d__Bacteria;p__Bacillota_A;c__Clostridia;o__Lachnospirales;f__Lachnospiraceae;g__Lachnospira;s__
HJ9.bin.27_k141_514003_75	HJ9.bin.27	K22605	d__Bacteria;p__Bacillota_A;c__Clostridia;o__Lachnospirales;f__Lachnospiraceae;g__Lachnoclostridium_B;s__Lachnoclostridium_B sp910588745
G1.bin.34_k141_715669_13	G1.bin.34	K22605	d__Bacteria;p__Bacillota_A;c__Clostridia;o__Lachnospirales;f__Lachnospiraceae;g__Lachnoclostridium_B;s__
HJ14.bin.40_k141_300138_123	HJ14.bin.40	K22605	d__Bacteria;p__Bacillota_A;c__Clostridia;o__Lachnospirales;f__Lachnospiraceae;g__Lachnoclostridium_B;s__
HJ17.bin.134_k141_603887_21	HJ17.bin.134	K22605	d__Bacteria;p__Bacillota_A;c__Clostridia;o__Lachnospirales;f__Lachnospiraceae;g__Lachnoclostridium_B;s__
HJ19.bin.36_k141_232361_42	HJ19.bin.36	K22605	d__Bacteria;p__Bacillota_A;c__Clostridia;o__Lachnospirales;f__Lachnospiraceae;g__Lachnoclostridium_B;s__
HJ1.bin.14_k141_169070_8	HJ1.bin.14	K22605	d__Bacteria;p__Bacillota_A;c__Clostridia;o__Lachnospirales;f__Lachnospiraceae;g__Lachnoclostridium_B;s__
HJ20.bin.113_k141_185228_101	HJ20.bin.113	K22605	d__Bacteria;p__Bacillota_A;c__Clostridia;o__Lachnospirales;f__Lachnospiraceae;g__Lachnoclostridium_B;s__
HJ7.bin.188_k141_66248_171	HJ7.bin.188	K22605	d__Bacteria;p__Bacillota_A;c__Clostridia;o__Lachnospirales;f__Lachnospiraceae;g__Lachnoclostridium_B;s__
HJ8.bin.57_k141_207379_156	HJ8.bin.57	K22605	d__Bacteria;p__Bacillota_A;c__Clostridia;o__Lachnospirales;f__Lachnospiraceae;g__Lachnoclostridium_B;s__
HJX3.bin.21_k141_197433_206	HJX3.bin.21	K22605	d__Bacteria;p__Bacillota_A;c__Clostridia;o__Lachnospirales;f__Lachnospiraceae;g__Lachnoclostridium_B;s__
M19.bin.36_k141_426783_38	M19.bin.36	K22605	d__Bacteria;p__Bacillota_A;c__Clostridia;o__Lachnospirales;f__Lachnospiraceae;g__Lachnoclostridium_B;s__
S7.bin.28_k141_88315_149	S7.bin.28	K22605	d__Bacteria;p__Bacillota_A;c__Clostridia;o__Lachnospirales;f__Lachnospiraceae;g__Lachnoclostridium_B;s__
RN18.bin.24_k141_239721_9	RN18.bin.24	K22605	d__Bacteria;p__Bacillota_A;c__Clostridia;o__Lachnospirales;f__Lachnospiraceae;g__KLE1615;s__KLE1615 sp900066985
M13.bin.84_k141_430031_19	M13.bin.84	K22605	d__Bacteria;p__Bacillota_A;c__Clostridia;o__Lachnospirales;f__Lachnospiraceae;g__Kineothrix;s__Kineothrix sp021772075
M1.bin.81_k141_751537_25	M1.bin.81	K22605	d__Bacteria;p__Bacillota_A;c__Clostridia;o__Lachnospirales;f__Lachnospiraceae;g__Kineothrix;s__Kineothrix sp021772075
M8.bin.78_k141_246604_18	M8.bin.78	K22605	d__Bacteria;p__Bacillota_A;c__Clostridia;o__Lachnospirales;f__Lachnospiraceae;g__Kineothrix;s__Kineothrix sp021772075
RN13.bin.53_k141_644899_8	RN13.bin.53	K22605	d__Bacteria;p__Bacillota_A;c__Clostridia;o__Lachnospirales;f__Lachnospiraceae;g__Kineothrix;s__Kineothrix sp021772075
RNX3.bin.62_k141_316755_7	RNX3.bin.62	K22605	d__Bacteria;p__Bacillota_A;c__Clostridia;o__Lachnospirales;f__Lachnospiraceae;g__Kineothrix;s__Kineothrix sp021772075
ERR3357632.bin.28_k141_73257_70	ERR3357632.bin.28	K22605	d__Bacteria;p__Bacillota_A;c__Clostridia;o__Lachnospirales;f__Lachnospiraceae;g__Kineothrix;s__Kineothrix sp011958945
ERR3357644.bin.19_k141_190425_12	ERR3357644.bin.19	K22605	d__Bacteria;p__Bacillota_A;c__Clostridia;o__Lachnospirales;f__Lachnospiraceae;g__Kineothrix;s__Kineothrix sp011958945
SRR14411343.bin.6_k141_174352_22	SRR14411343.bin.6	K22605	d__Bacteria;p__Bacillota_A;c__Clostridia;o__Lachnospirales;f__Lachnospiraceae;g__Kineothrix;s__Kineothrix sp000403275
SRR14411344.bin.10_k141_68425_3	SRR14411344.bin.10	K22605	d__Bacteria;p__Bacillota_A;c__Clostridia;o__Lachnospirales;f__Lachnospiraceae;g__Kineothrix;s__Kineothrix sp000403275
SRR9205166.bin.60_k141_469038_99	SRR9205166.bin.60	K22605	d__Bacteria;p__Bacillota_A;c__Clostridia;o__Lachnospirales;f__Lachnospiraceae;g__Kineothrix;s__Kineothrix sp000403275
BV9.H.bin.45_k141_546122_4	BV9.H.bin.45	K22605	d__Bacteria;p__Bacillota_A;c__Clostridia;o__Lachnospirales;f__Lachnospiraceae;g__Kineothrix;s__
HJ14.bin.152_k141_173166_52	HJ14.bin.152	K22605	d__Bacteria;p__Bacillota_A;c__Clostridia;o__Lachnospirales;f__Lachnospiraceae;g__Kineothrix;s__
RF17.bin.30_k141_364159_11	RF17.bin.30	K22605	d__Bacteria;p__Bacillota_A;c__Clostridia;o__Lachnospirales;f__Lachnospiraceae;g__JAGZHZ01;s__
RN3.bin.85_k141_294539_10	RN3.bin.85	K22605	d__Bacteria;p__Bacillota_A;c__Clostridia;o__Lachnospirales;f__Lachnospiraceae;g__JAFBIX01;s__JAFBIX01 sp021531895
FDSW210084422_14MC.bin.1_k141_514846_19	FDSW210084422_14MC.bin.1	K22605	d__Bacteria;p__Bacillota_A;c__Clostridia;o__Lachnospirales;f__Lachnospiraceae;g__JAAYNV01;s__
RN15.bin.3_k141_311475_97	RN15.bin.3	K22605	d__Bacteria;p__Bacillota_A;c__Clostridia;o__Lachnospirales;f__Lachnospiraceae;g__JAAYNV01;s__
HJ6.bin.75_k141_21070_7	HJ6.bin.75	K22605	d__Bacteria;p__Bacillota_A;c__Clostridia;o__Lachnospirales;f__Lachnospiraceae;g__JAAWJJ01;s__
SRR13490891.bin.23_k141_354813_54	SRR13490891.bin.23	K22605	d__Bacteria;p__Bacillota_A;c__Clostridia;o__Lachnospirales;f__Lachnospiraceae;g__ISDg;s__
SRR23368217.bin.68_k141_251506_59	SRR23368217.bin.68	K22605	d__Bacteria;p__Bacillota_A;c__Clostridia;o__Lachnospirales;f__Lachnospiraceae;g__ISDg;s__
SRR23368202.bin.9_k141_246894_72	SRR23368202.bin.9	K22605	d__Bacteria;p__Bacillota_A;c__Clostridia;o__Lachnospirales;f__Lachnospiraceae;g__HGM12587;s__
M18.bin.8_k141_148242_57	M18.bin.8	K22605	d__Bacteria;p__Bacillota_A;c__Clostridia;o__Lachnospirales;f__Lachnospiraceae;g__Faecalimonas;s__
RN12.bin.133_k141_42147_4	RN12.bin.133	K22605	d__Bacteria;p__Bacillota_A;c__Clostridia;o__Lachnospirales;f__Lachnospiraceae;g__Faecalimonas;s__
RNX4.bin.59_k141_238509_39	RNX4.bin.59	K22605	d__Bacteria;p__Bacillota_A;c__Clostridia;o__Lachnospirales;f__Lachnospiraceae;g__Faecalimonas;s__
RNX9.bin.42_k141_236731_38	RNX9.bin.42	K22605	d__Bacteria;p__Bacillota_A;c__Clostridia;o__Lachnospirales;f__Lachnospiraceae;g__Faecalimonas;s__
ERR3357638.bin.66_k141_115932_1	ERR3357638.bin.66	K22605	d__Bacteria;p__Bacillota_A;c__Clostridia;o__Lachnospirales;f__Lachnospiraceae;g__Eubacterium_J;s__Eubacterium_J sp910586445
SRR9205128.bin.38_k141_322688_1	SRR9205128.bin.38	K22605	d__Bacteria;p__Bacillota_A;c__Clostridia;o__Lachnospirales;f__Lachnospiraceae;g__Eubacterium_J;s__Eubacterium_J sp910586445
SRR14411339.bin.31_k141_177767_15	SRR14411339.bin.31	K22605	d__Bacteria;p__Bacillota_A;c__Clostridia;o__Lachnospirales;f__Lachnospiraceae;g__Eubacterium_J;s__Eubacterium_J sp910586225
SRR6032581.bin.14_k141_27478_12	SRR6032581.bin.14	K22605	d__Bacteria;p__Bacillota_A;c__Clostridia;o__Lachnospirales;f__Lachnospiraceae;g__Eubacterium_J;s__Eubacterium_J sp910586225
SRR9205130.bin.9_k141_345309_138	SRR9205130.bin.9	K22605	d__Bacteria;p__Bacillota_A;c__Clostridia;o__Lachnospirales;f__Lachnospiraceae;g__Eubacterium_J;s__Eubacterium_J sp910586225
SRR9205128.bin.49_k141_89813_14	SRR9205128.bin.49	K22605	d__Bacteria;p__Bacillota_A;c__Clostridia;o__Lachnospirales;f__Lachnospiraceae;g__Eubacterium_J;s__Eubacterium_J sp910586045
ERR3357619.bin.68_k141_10115_19	ERR3357619.bin.68	K22605	d__Bacteria;p__Bacillota_A;c__Clostridia;o__Lachnospirales;f__Lachnospiraceae;g__Eubacterium_J;s__Eubacterium_J sp910579075
SRR9205126.bin.18_k141_274907_5	SRR9205126.bin.18	K22605	d__Bacteria;p__Bacillota_A;c__Clostridia;o__Lachnospirales;f__Lachnospiraceae;g__Eubacterium_J;s__Eubacterium_J sp910579075
HJ1.bin.51_k141_55341_7	HJ1.bin.51	K22605	d__Bacteria;p__Bacillota_A;c__Clostridia;o__Lachnospirales;f__Lachnospiraceae;g__Eubacterium_J;s__
SRR13490893.bin.122_k141_365123_5	SRR13490893.bin.122	K22605	d__Bacteria;p__Bacillota_A;c__Clostridia;o__Lachnospirales;f__Lachnospiraceae;g__Eubacterium_J;s__
SRR9205132.bin.73_k141_326287_15	SRR9205132.bin.73	K22605	d__Bacteria;p__Bacillota_A;c__Clostridia;o__Lachnospirales;f__Lachnospiraceae;g__Eubacterium_F;s__Eubacterium_F sp910589595
BSTS10.bin.58_k141_1105645_6	BSTS10.bin.58	K22605	d__Bacteria;p__Bacillota_A;c__Clostridia;o__Lachnospirales;f__Lachnospiraceae;g__Eubacterium_F;s__
BSTS12.bin.17_k141_62653_24	BSTS12.bin.17	K22605	d__Bacteria;p__Bacillota_A;c__Clostridia;o__Lachnospirales;f__Lachnospiraceae;g__Eubacterium_F;s__
BSTS14.bin.15_k141_590788_25	BSTS14.bin.15	K22605	d__Bacteria;p__Bacillota_A;c__Clostridia;o__Lachnospirales;f__Lachnospiraceae;g__Eubacterium_F;s__
BSTS14.bin.15_k141_51310_53	BSTS14.bin.15	K22605	d__Bacteria;p__Bacillota_A;c__Clostridia;o__Lachnospirales;f__Lachnospiraceae;g__Eubacterium_F;s__
BSTS15.bin.74_k141_345043_6	BSTS15.bin.74	K22605	d__Bacteria;p__Bacillota_A;c__Clostridia;o__Lachnospirales;f__Lachnospiraceae;g__Eubacterium_F;s__
BSTS18.bin.37_k141_905258_7	BSTS18.bin.37	K22605	d__Bacteria;p__Bacillota_A;c__Clostridia;o__Lachnospirales;f__Lachnospiraceae;g__Eubacterium_F;s__
BSTS1.bin.171_k141_139042_4	BSTS1.bin.171	K22605	d__Bacteria;p__Bacillota_A;c__Clostridia;o__Lachnospirales;f__Lachnospiraceae;g__Eubacterium_F;s__
BSTS3.bin.142_k141_249695_7	BSTS3.bin.142	K22605	d__Bacteria;p__Bacillota_A;c__Clostridia;o__Lachnospirales;f__Lachnospiraceae;g__Eubacterium_F;s__
BSTS7.bin.11_k141_954707_20	BSTS7.bin.11	K22605	d__Bacteria;p__Bacillota_A;c__Clostridia;o__Lachnospirales;f__Lachnospiraceae;g__Eubacterium_F;s__
BV21.bin.48_k141_251578_2	BV21.bin.48	K22605	d__Bacteria;p__Bacillota_A;c__Clostridia;o__Lachnospirales;f__Lachnospiraceae;g__Eubacterium_F;s__
BV23.bin.97_k141_490801_11	BV23.bin.97	K22605	d__Bacteria;p__Bacillota_A;c__Clostridia;o__Lachnospirales;f__Lachnospiraceae;g__Eubacterium_F;s__
BV3.bin.73_k141_296287_40	BV3.bin.73	K22605	d__Bacteria;p__Bacillota_A;c__Clostridia;o__Lachnospirales;f__Lachnospiraceae;g__Eubacterium_F;s__
BV9.H.bin.24_k141_1150238_44	BV9.H.bin.24	K22605	d__Bacteria;p__Bacillota_A;c__Clostridia;o__Lachnospirales;f__Lachnospiraceae;g__Eubacterium_F;s__
DF14.bin.39_k141_890271_116	DF14.bin.39	K22605	d__Bacteria;p__Bacillota_A;c__Clostridia;o__Lachnospirales;f__Lachnospiraceae;g__Eubacterium_F;s__
DF16.bin.28_k141_1294718_17	DF16.bin.28	K22605	d__Bacteria;p__Bacillota_A;c__Clostridia;o__Lachnospirales;f__Lachnospiraceae;g__Eubacterium_F;s__
HJX7.bin.28_k141_637293_20	HJX7.bin.28	K22605	d__Bacteria;p__Bacillota_A;c__Clostridia;o__Lachnospirales;f__Lachnospiraceae;g__Eubacterium_F;s__
MF11.bin.73_k141_1168869_47	MF11.bin.73	K22605	d__Bacteria;p__Bacillota_A;c__Clostridia;o__Lachnospirales;f__Lachnospiraceae;g__Eubacterium_F;s__
MF14.bin.18_k141_381414_182	MF14.bin.18	K22605	d__Bacteria;p__Bacillota_A;c__Clostridia;o__Lachnospirales;f__Lachnospiraceae;g__Eubacterium_F;s__
MF17.bin.81_k141_1129866_7	MF17.bin.81	K22605	d__Bacteria;p__Bacillota_A;c__Clostridia;o__Lachnospirales;f__Lachnospiraceae;g__Eubacterium_F;s__
MF19.bin.152_k141_560965_120	MF19.bin.152	K22605	d__Bacteria;p__Bacillota_A;c__Clostridia;o__Lachnospirales;f__Lachnospiraceae;g__Eubacterium_F;s__
SRR13490893.bin.118_k141_122748_2	SRR13490893.bin.118	K22605	d__Bacteria;p__Bacillota_A;c__Clostridia;o__Lachnospirales;f__Lachnospiraceae;g__Eubacterium_F;s__
SRR21474233.bin.60_k141_137478_36	SRR21474233.bin.60	K22605	d__Bacteria;p__Bacillota_A;c__Clostridia;o__Lachnospirales;f__Lachnospiraceae;g__Eubacterium_F;s__
SRR23368204.bin.16_k141_255319_25	SRR23368204.bin.16	K22605	d__Bacteria;p__Bacillota_A;c__Clostridia;o__Lachnospirales;f__Lachnospiraceae;g__Eubacterium_F;s__
RF9.bin.86_k141_97241_8	RF9.bin.86	K22605	d__Bacteria;p__Bacillota_A;c__Clostridia;o__Lachnospirales;f__Lachnospiraceae;g__Dorea;s__
RNX3.bin.11_k141_415856_18	RNX3.bin.11	K22605	d__Bacteria;p__Bacillota_A;c__Clostridia;o__Lachnospirales;f__Lachnospiraceae;g__Dorea;s__
RF6.bin.42_k141_69960_2	RF6.bin.42	K22605	d__Bacteria;p__Bacillota_A;c__Clostridia;o__Lachnospirales;f__Lachnospiraceae;g__Coprococcus;s__Coprococcus sp900761435
ERR3357625.bin.47_k141_128448_16	ERR3357625.bin.47	K22605	d__Bacteria;p__Bacillota_A;c__Clostridia;o__Lachnospirales;f__Lachnospiraceae;g__COE1;s__COE1 sp910585765
ERR3357633.bin.49_k141_36057_15	ERR3357633.bin.49	K22605	d__Bacteria;p__Bacillota_A;c__Clostridia;o__Lachnospirales;f__Lachnospiraceae;g__COE1;s__COE1 sp910585765
SRR14411343.bin.26_k141_138322_1	SRR14411343.bin.26	K22605	d__Bacteria;p__Bacillota_A;c__Clostridia;o__Lachnospirales;f__Lachnospiraceae;g__COE1;s__COE1 sp910585765
SRR9205168.bin.24_k141_141474_70	SRR9205168.bin.24	K22605	d__Bacteria;p__Bacillota_A;c__Clostridia;o__Lachnospirales;f__Lachnospiraceae;g__COE1;s__COE1 sp009774395
ERR3357633.bin.56_k141_27634_146	ERR3357633.bin.56	K22605	d__Bacteria;p__Bacillota_A;c__Clostridia;o__Lachnospirales;f__Lachnospiraceae;g__COE1;s__COE1 sp009774375
HJ12.bin.119_k141_337843_5	HJ12.bin.119	K22605	d__Bacteria;p__Bacillota_A;c__Clostridia;o__Lachnospirales;f__Lachnospiraceae;g__COE1;s__
HJ7.bin.142_k141_211404_10	HJ7.bin.142	K22605	d__Bacteria;p__Bacillota_A;c__Clostridia;o__Lachnospirales;f__Lachnospiraceae;g__COE1;s__
SRR14411321.bin.1_k141_20076_30	SRR14411321.bin.1	K22605	d__Bacteria;p__Bacillota_A;c__Clostridia;o__Lachnospirales;f__Lachnospiraceae;g__COE1;s__
SRR14411325.bin.15_k141_94927_9	SRR14411325.bin.15	K22605	d__Bacteria;p__Bacillota_A;c__Clostridia;o__Lachnospirales;f__Lachnospiraceae;g__COE1;s__
RN15.bin.64_k141_31937_9	RN15.bin.64	K22605	d__Bacteria;p__Bacillota_A;c__Clostridia;o__Lachnospirales;f__Lachnospiraceae;g__Clostridium_Q;s__
RN15.bin.64_k141_18648_36	RN15.bin.64	K22605	d__Bacteria;p__Bacillota_A;c__Clostridia;o__Lachnospirales;f__Lachnospiraceae;g__Clostridium_Q;s__
RN10.bin.27_k141_66295_12	RN10.bin.27	K22605	d__Bacteria;p__Bacillota_A;c__Clostridia;o__Lachnospirales;f__Lachnospiraceae;g__Choladocola;s__
ERR3357640.bin.94_k141_8951_14	ERR3357640.bin.94	K22605	d__Bacteria;p__Bacillota_A;c__Clostridia;o__Lachnospirales;f__Lachnospiraceae;g__CAG-95;s__CAG-95 sp910579685
ERR3357634.bin.13_k141_58511_51	ERR3357634.bin.13	K22605	d__Bacteria;p__Bacillota_A;c__Clostridia;o__Lachnospirales;f__Lachnospiraceae;g__CAG-95;s__CAG-95 sp910579425
SRR14411339.bin.6_k141_86061_8	SRR14411339.bin.6	K22605	d__Bacteria;p__Bacillota_A;c__Clostridia;o__Lachnospirales;f__Lachnospiraceae;g__CAG-95;s__CAG-95 sp910577445
SRR14411346.bin.17_k141_187253_37	SRR14411346.bin.17	K22605	d__Bacteria;p__Bacillota_A;c__Clostridia;o__Lachnospirales;f__Lachnospiraceae;g__CAG-95;s__CAG-95 sp910577445
SRR11425432.bin.5_k141_8503_14	SRR11425432.bin.5	K22605	d__Bacteria;p__Bacillota_A;c__Clostridia;o__Lachnospirales;f__Lachnospiraceae;g__CAG-95;s__CAG-95 sp014804245
SRR11425433.bin.18_k141_12654_89	SRR11425433.bin.18	K22605	d__Bacteria;p__Bacillota_A;c__Clostridia;o__Lachnospirales;f__Lachnospiraceae;g__CAG-95;s__CAG-95 sp014804245
SRR11425456.bin.13_k141_59977_89	SRR11425456.bin.13	K22605	d__Bacteria;p__Bacillota_A;c__Clostridia;o__Lachnospirales;f__Lachnospiraceae;g__CAG-95;s__CAG-95 sp014804245
SRR14411336.bin.26_k141_127017_89	SRR14411336.bin.26	K22605	d__Bacteria;p__Bacillota_A;c__Clostridia;o__Lachnospirales;f__Lachnospiraceae;g__CAG-95;s__CAG-95 sp014804245
SRR11425430.bin.37_k141_112914_35	SRR11425430.bin.37	K22605	d__Bacteria;p__Bacillota_A;c__Clostridia;o__Lachnospirales;f__Lachnospiraceae;g__CAG-95;s__CAG-95 sp014803415
ERR3357629.bin.18_k141_58024_61	ERR3357629.bin.18	K22605	d__Bacteria;p__Bacillota_A;c__Clostridia;o__Lachnospirales;f__Lachnospiraceae;g__CAG-95;s__CAG-95 sp011959285
ERR3357634.bin.44_k141_37911_5	ERR3357634.bin.44	K22605	d__Bacteria;p__Bacillota_A;c__Clostridia;o__Lachnospirales;f__Lachnospiraceae;g__CAG-95;s__CAG-95 sp009917455
ERR3357628.bin.49_k141_91829_75	ERR3357628.bin.49	K22605	d__Bacteria;p__Bacillota_A;c__Clostridia;o__Lachnospirales;f__Lachnospiraceae;g__CAG-95;s__CAG-95 sp009911035
FDSW210084425_43MC.bin.7_k141_1997126_2	FDSW210084425_43MC.bin.7	K22605	d__Bacteria;p__Bacillota_A;c__Clostridia;o__Lachnospirales;f__Lachnospiraceae;g__CAG-95;s__CAG-95 sp002492465
M14.bin.71_k141_482107_19	M14.bin.71	K22605	d__Bacteria;p__Bacillota_A;c__Clostridia;o__Lachnospirales;f__Lachnospiraceae;g__CAG-95;s__CAG-95 sp002492465
M20.bin.28_k141_482333_138	M20.bin.28	K22605	d__Bacteria;p__Bacillota_A;c__Clostridia;o__Lachnospirales;f__Lachnospiraceae;g__CAG-95;s__CAG-95 sp002490775
BSTS15.bin.128_k141_1090917_10	BSTS15.bin.128	K22605	d__Bacteria;p__Bacillota_A;c__Clostridia;o__Lachnospirales;f__Lachnospiraceae;g__CAG-95;s__
FDSW210084432_5.bin.16_k141_431500_59	FDSW210084432_5.bin.16	K22605	d__Bacteria;p__Bacillota_A;c__Clostridia;o__Lachnospirales;f__Lachnospiraceae;g__CAG-95;s__
FDSW210084434_7.bin.18_k141_125175_1	FDSW210084434_7.bin.18	K22605	d__Bacteria;p__Bacillota_A;c__Clostridia;o__Lachnospirales;f__Lachnospiraceae;g__CAG-95;s__
FDSW210084436_9.bin.82_k141_387318_29	FDSW210084436_9.bin.82	K22605	d__Bacteria;p__Bacillota_A;c__Clostridia;o__Lachnospirales;f__Lachnospiraceae;g__CAG-95;s__
M14.bin.32_k141_167927_116	M14.bin.32	K22605	d__Bacteria;p__Bacillota_A;c__Clostridia;o__Lachnospirales;f__Lachnospiraceae;g__CAG-95;s__
M1.bin.47_k141_254012_102	M1.bin.47	K22605	d__Bacteria;p__Bacillota_A;c__Clostridia;o__Lachnospirales;f__Lachnospiraceae;g__CAG-95;s__
M4.bin.42_k141_421726_52	M4.bin.42	K22605	d__Bacteria;p__Bacillota_A;c__Clostridia;o__Lachnospirales;f__Lachnospiraceae;g__CAG-95;s__
RF2.bin.44_k141_382717_74	RF2.bin.44	K22605	d__Bacteria;p__Bacillota_A;c__Clostridia;o__Lachnospirales;f__Lachnospiraceae;g__CAG-95;s__
RF3.bin.4_k141_207547_5	RF3.bin.4	K22605	d__Bacteria;p__Bacillota_A;c__Clostridia;o__Lachnospirales;f__Lachnospiraceae;g__CAG-95;s__
RNX6.bin.2_k141_256409_9	RNX6.bin.2	K22605	d__Bacteria;p__Bacillota_A;c__Clostridia;o__Lachnospirales;f__Lachnospiraceae;g__CAG-95;s__
SRR13490891.bin.38_k141_248165_20	SRR13490891.bin.38	K22605	d__Bacteria;p__Bacillota_A;c__Clostridia;o__Lachnospirales;f__Lachnospiraceae;g__CAG-95;s__
SRR13490891.bin.87_k141_433478_26	SRR13490891.bin.87	K22605	d__Bacteria;p__Bacillota_A;c__Clostridia;o__Lachnospirales;f__Lachnospiraceae;g__CAG-95;s__
SRR13490896.bin.47_k141_290346_9	SRR13490896.bin.47	K22605	d__Bacteria;p__Bacillota_A;c__Clostridia;o__Lachnospirales;f__Lachnospiraceae;g__CAG-95;s__
SRR14411303.bin.11_k141_124160_128	SRR14411303.bin.11	K22605	d__Bacteria;p__Bacillota_A;c__Clostridia;o__Lachnospirales;f__Lachnospiraceae;g__CAG-95;s__
SRR21350758.bin.6_k141_188855_2	SRR21350758.bin.6	K22605	d__Bacteria;p__Bacillota_A;c__Clostridia;o__Lachnospirales;f__Lachnospiraceae;g__CAG-95;s__
SRR23368206.bin.22_k141_451873_16	SRR23368206.bin.22	K22605	d__Bacteria;p__Bacillota_A;c__Clostridia;o__Lachnospirales;f__Lachnospiraceae;g__CAG-95;s__
SRR23368208.bin.98_k141_442874_10	SRR23368208.bin.98	K22605	d__Bacteria;p__Bacillota_A;c__Clostridia;o__Lachnospirales;f__Lachnospiraceae;g__CAG-95;s__
SRR23368211.bin.47_k141_332136_7	SRR23368211.bin.47	K22605	d__Bacteria;p__Bacillota_A;c__Clostridia;o__Lachnospirales;f__Lachnospiraceae;g__CAG-95;s__
SRR23368211.bin.47_k141_456111_2	SRR23368211.bin.47	K22605	d__Bacteria;p__Bacillota_A;c__Clostridia;o__Lachnospirales;f__Lachnospiraceae;g__CAG-95;s__
SRR23368213.bin.13_k141_48126_141	SRR23368213.bin.13	K22605	d__Bacteria;p__Bacillota_A;c__Clostridia;o__Lachnospirales;f__Lachnospiraceae;g__CAG-95;s__
SRR23368219.bin.3_k141_45978_11	SRR23368219.bin.3	K22605	d__Bacteria;p__Bacillota_A;c__Clostridia;o__Lachnospirales;f__Lachnospiraceae;g__CAG-95;s__
M15.bin.70_k141_24750_254	M15.bin.70	K22605	d__Bacteria;p__Bacillota_A;c__Clostridia;o__Lachnospirales;f__Lachnospiraceae;g__CAG-632;s__CAG-632 sp910587045
SRR21350758.bin.16_k141_178778_22	SRR21350758.bin.16	K22605	d__Bacteria;p__Bacillota_A;c__Clostridia;o__Lachnospirales;f__Lachnospiraceae;g__CAG-632;s__CAG-632 sp023667695
BV9.H.bin.44_k141_25104_26	BV9.H.bin.44	K22605	d__Bacteria;p__Bacillota_A;c__Clostridia;o__Lachnospirales;f__Lachnospiraceae;g__CAG-632;s__
FDSW210084420_10MC.bin.5_k141_53558_106	FDSW210084420_10MC.bin.5	K22605	d__Bacteria;p__Bacillota_A;c__Clostridia;o__Lachnospirales;f__Lachnospiraceae;g__CAG-632;s__
HJ3.bin.146_k141_388652_5	HJ3.bin.146	K22605	d__Bacteria;p__Bacillota_A;c__Clostridia;o__Lachnospirales;f__Lachnospiraceae;g__CAG-632;s__
MF14.bin.59_k141_1111820_6	MF14.bin.59	K22605	d__Bacteria;p__Bacillota_A;c__Clostridia;o__Lachnospirales;f__Lachnospiraceae;g__CAG-632;s__
MF18.bin.70_k141_1036763_6	MF18.bin.70	K22605	d__Bacteria;p__Bacillota_A;c__Clostridia;o__Lachnospirales;f__Lachnospiraceae;g__CAG-632;s__
SRR10605906.bin.13_k141_335713_6	SRR10605906.bin.13	K22605	d__Bacteria;p__Bacillota_A;c__Clostridia;o__Lachnospirales;f__Lachnospiraceae;g__CAG-632;s__
SRR14411329.bin.13_k141_87086_2	SRR14411329.bin.13	K22605	d__Bacteria;p__Bacillota_A;c__Clostridia;o__Lachnospirales;f__Lachnospiraceae;g__CAG-632;s__
SRR14411285.bin.8_k141_90057_41	SRR14411285.bin.8	K22605	d__Bacteria;p__Bacillota_A;c__Clostridia;o__Lachnospirales;f__Lachnospiraceae;g__CAG-603;s__CAG-603 sp910583605
SRR21350767.bin.7_k141_164220_32	SRR21350767.bin.7	K22605	d__Bacteria;p__Bacillota_A;c__Clostridia;o__Lachnospirales;f__Lachnospiraceae;g__CAG-603;s__
SRR14411269.bin.9_k141_117048_18	SRR14411269.bin.9	K22605	d__Bacteria;p__Bacillota_A;c__Clostridia;o__Lachnospirales;f__Lachnospiraceae;g__CAG-590;s__CAG-590 sp910585605
SRR10605906.bin.143_k141_2311478_22	SRR10605906.bin.143	K22605	d__Bacteria;p__Bacillota_A;c__Clostridia;o__Lachnospirales;f__Lachnospiraceae;g__CAG-590;s__
SRR14411256.bin.10_k141_250209_63	SRR14411256.bin.10	K22605	d__Bacteria;p__Bacillota_A;c__Clostridia;o__Lachnospirales;f__Lachnospiraceae;g__CAG-590;s__
DF13.bin.96_k141_2526_13	DF13.bin.96	K22605	d__Bacteria;p__Bacillota_A;c__Clostridia;o__Lachnospirales;f__Lachnospiraceae;g__CAG-510;s__
M1.bin.115_k141_17600_57	M1.bin.115	K22605	d__Bacteria;p__Bacillota_A;c__Clostridia;o__Lachnospirales;f__Lachnospiraceae;g__CAG-317;s__CAG-317 sp000433535
RNX5.bin.100_k141_297674_22	RNX5.bin.100	K22605	d__Bacteria;p__Bacillota_A;c__Clostridia;o__Lachnospirales;f__Lachnospiraceae;g__CAG-317;s__CAG-317 sp000433535
HJ18.bin.45_k141_71383_285	HJ18.bin.45	K22605	d__Bacteria;p__Bacillota_A;c__Clostridia;o__Lachnospirales;f__Lachnospiraceae;g__CAG-317;s__
M13.bin.76_k141_637780_66	M13.bin.76	K22605	d__Bacteria;p__Bacillota_A;c__Clostridia;o__Lachnospirales;f__Lachnospiraceae;g__CAG-317;s__
M19.bin.32_k141_621_1	M19.bin.32	K22605	d__Bacteria;p__Bacillota_A;c__Clostridia;o__Lachnospirales;f__Lachnospiraceae;g__CAG-317;s__
M20.bin.43_k141_130512_28	M20.bin.43	K22605	d__Bacteria;p__Bacillota_A;c__Clostridia;o__Lachnospirales;f__Lachnospiraceae;g__CAG-317;s__
M4.bin.34_k141_3169_158	M4.bin.34	K22605	d__Bacteria;p__Bacillota_A;c__Clostridia;o__Lachnospirales;f__Lachnospiraceae;g__CAG-317;s__
RF4.bin.13_k141_481716_2	RF4.bin.13	K22605	d__Bacteria;p__Bacillota_A;c__Clostridia;o__Lachnospirales;f__Lachnospiraceae;g__CAG-317;s__
RN11.bin.30_k141_5075_6	RN11.bin.30	K22605	d__Bacteria;p__Bacillota_A;c__Clostridia;o__Lachnospirales;f__Lachnospiraceae;g__CAG-317;s__
RN2.bin.40_k141_702076_24	RN2.bin.40	K22605	d__Bacteria;p__Bacillota_A;c__Clostridia;o__Lachnospirales;f__Lachnospiraceae;g__CAG-317;s__
RN5.bin.102_k141_336760_10	RN5.bin.102	K22605	d__Bacteria;p__Bacillota_A;c__Clostridia;o__Lachnospirales;f__Lachnospiraceae;g__CAG-317;s__
RN6.bin.47_k141_291941_1	RN6.bin.47	K22605	d__Bacteria;p__Bacillota_A;c__Clostridia;o__Lachnospirales;f__Lachnospiraceae;g__CAG-317;s__
RNX6.bin.100_k141_51915_20	RNX6.bin.100	K22605	d__Bacteria;p__Bacillota_A;c__Clostridia;o__Lachnospirales;f__Lachnospiraceae;g__CAG-317;s__
MF19.bin.34_k141_1445516_35	MF19.bin.34	K22605	d__Bacteria;p__Bacillota_A;c__Clostridia;o__Lachnospirales;f__Lachnospiraceae;g__CAG-303;s__
RNX6.bin.45_k141_433629_8	RNX6.bin.45	K22605	d__Bacteria;p__Bacillota_A;c__Clostridia;o__Lachnospirales;f__Lachnospiraceae;g__CAG-303;s__
SRR11425429.bin.25_k141_8973_247	SRR11425429.bin.25	K22605	d__Bacteria;p__Bacillota_A;c__Clostridia;o__Lachnospirales;f__Lachnospiraceae;g__CAG-303;s__
SRR11425437.bin.7_k141_27977_114	SRR11425437.bin.7	K22605	d__Bacteria;p__Bacillota_A;c__Clostridia;o__Lachnospirales;f__Lachnospiraceae;g__CAG-303;s__
SRR14411336.bin.35_k141_3353_15	SRR14411336.bin.35	K22605	d__Bacteria;p__Bacillota_A;c__Clostridia;o__Lachnospirales;f__Lachnospiraceae;g__CAG-303;s__
SRR21350753.bin.3_k141_58950_38	SRR21350753.bin.3	K22605	d__Bacteria;p__Bacillota_A;c__Clostridia;o__Lachnospirales;f__Lachnospiraceae;g__CAG-303;s__
SRR3997455.bin.7_k141_62263_4	SRR3997455.bin.7	K22605	d__Bacteria;p__Bacillota_A;c__Clostridia;o__Lachnospirales;f__Lachnospiraceae;g__CAG-303;s__
FDSW210084436_9.bin.101_k141_379023_5	FDSW210084436_9.bin.101	K22605	d__Bacteria;p__Bacillota_A;c__Clostridia;o__Lachnospirales;f__Lachnospiraceae;g__Butyrivibrio_A;s__
MF7.bin.154_k141_74752_23	MF7.bin.154	K22605	d__Bacteria;p__Bacillota_A;c__Clostridia;o__Lachnospirales;f__Lachnospiraceae;g__Butyrivibrio_A;s__
ERR3357638.bin.90_k141_161857_41	ERR3357638.bin.90	K22605	d__Bacteria;p__Bacillota_A;c__Clostridia;o__Lachnospirales;f__Lachnospiraceae;g__Butyribacter;s__Butyribacter sp910588655
ERR3357634.bin.5_k141_59046_16	ERR3357634.bin.5	K22605	d__Bacteria;p__Bacillota_A;c__Clostridia;o__Lachnospirales;f__Lachnospiraceae;g__Butyribacter;s__Butyribacter sp910579085
SRR6032586.bin.15_k141_87101_42	SRR6032586.bin.15	K22605	d__Bacteria;p__Bacillota_A;c__Clostridia;o__Lachnospirales;f__Lachnospiraceae;g__Butyribacter;s__Butyribacter sp910579085
SRR9205129.bin.11_k141_188170_15	SRR9205129.bin.11	K22605	d__Bacteria;p__Bacillota_A;c__Clostridia;o__Lachnospirales;f__Lachnospiraceae;g__Butyribacter;s__Butyribacter sp910579085
ERR3357621.bin.62_k141_16835_34	ERR3357621.bin.62	K22605	d__Bacteria;p__Bacillota_A;c__Clostridia;o__Lachnospirales;f__Lachnospiraceae;g__Butyribacter;s__Butyribacter sp009774235
ERR3357625.bin.6_k141_17330_120	ERR3357625.bin.6	K22605	d__Bacteria;p__Bacillota_A;c__Clostridia;o__Lachnospirales;f__Lachnospiraceae;g__Butyribacter;s__Butyribacter sp009774235
SRR6032587.bin.1_k141_38273_2	SRR6032587.bin.1	K22605	d__Bacteria;p__Bacillota_A;c__Clostridia;o__Lachnospirales;f__Lachnospiraceae;g__Butyribacter;s__Butyribacter sp009774235
SRR9205129.bin.37_k141_368233_61	SRR9205129.bin.37	K22605	d__Bacteria;p__Bacillota_A;c__Clostridia;o__Lachnospirales;f__Lachnospiraceae;g__Butyribacter;s__Butyribacter sp009774235
BSTS10.bin.86_k141_1179526_10	BSTS10.bin.86	K22605	d__Bacteria;p__Bacillota_A;c__Clostridia;o__Lachnospirales;f__Lachnospiraceae;g__Butyribacter;s__
BSTS12.bin.99_k141_913632_1	BSTS12.bin.99	K22605	d__Bacteria;p__Bacillota_A;c__Clostridia;o__Lachnospirales;f__Lachnospiraceae;g__Butyribacter;s__
BSTS7.bin.32_k141_851524_1	BSTS7.bin.32	K22605	d__Bacteria;p__Bacillota_A;c__Clostridia;o__Lachnospirales;f__Lachnospiraceae;g__Butyribacter;s__
HJ1.bin.41_k141_187536_27	HJ1.bin.41	K22605	d__Bacteria;p__Bacillota_A;c__Clostridia;o__Lachnospirales;f__Lachnospiraceae;g__Butyribacter;s__
HJ5.bin.43_k141_8674_2	HJ5.bin.43	K22605	d__Bacteria;p__Bacillota_A;c__Clostridia;o__Lachnospirales;f__Lachnospiraceae;g__Butyribacter;s__
HJ6.bin.131_k141_106023_33	HJ6.bin.131	K22605	d__Bacteria;p__Bacillota_A;c__Clostridia;o__Lachnospirales;f__Lachnospiraceae;g__Butyribacter;s__
HJ9.bin.70_k141_363542_4	HJ9.bin.70	K22605	d__Bacteria;p__Bacillota_A;c__Clostridia;o__Lachnospirales;f__Lachnospiraceae;g__Butyribacter;s__
RNX1.bin.111_k141_20170_48	RNX1.bin.111	K22605	d__Bacteria;p__Bacillota_A;c__Clostridia;o__Lachnospirales;f__Lachnospiraceae;g__Butyribacter;s__
RNX8.bin.83_k141_348102_26	RNX8.bin.83	K22605	d__Bacteria;p__Bacillota_A;c__Clostridia;o__Lachnospirales;f__Lachnospiraceae;g__Butyribacter;s__
SRR10605903.bin.6_k141_58715_8	SRR10605903.bin.6	K22605	d__Bacteria;p__Bacillota_A;c__Clostridia;o__Lachnospirales;f__Lachnospiraceae;g__Butyribacter;s__
SRR10605906.bin.91_k141_921515_38	SRR10605906.bin.91	K22605	d__Bacteria;p__Bacillota_A;c__Clostridia;o__Lachnospirales;f__Lachnospiraceae;g__Butyribacter;s__
SRR13490893.bin.66_k141_232958_96	SRR13490893.bin.66	K22605	d__Bacteria;p__Bacillota_A;c__Clostridia;o__Lachnospirales;f__Lachnospiraceae;g__Butyribacter;s__
SRR13890232.bin.19_k141_199021_247	SRR13890232.bin.19	K22605	d__Bacteria;p__Bacillota_A;c__Clostridia;o__Lachnospirales;f__Lachnospiraceae;g__Butyribacter;s__
SRR23368207.bin.85_k141_326939_1	SRR23368207.bin.85	K22605	d__Bacteria;p__Bacillota_A;c__Clostridia;o__Lachnospirales;f__Lachnospiraceae;g__Butyribacter;s__
M17.bin.47_k141_164581_32	M17.bin.47	K22605	d__Bacteria;p__Bacillota_A;c__Clostridia;o__Lachnospirales;f__Lachnospiraceae;g__Blautia_A;s__Blautia_A wexlerae
RF16.bin.63_k141_204161_6	RF16.bin.63	K22605	d__Bacteria;p__Bacillota_A;c__Clostridia;o__Lachnospirales;f__Lachnospiraceae;g__Blautia_A;s__Blautia_A wexlerae
RN15.bin.10_k141_396705_44	RN15.bin.10	K22605	d__Bacteria;p__Bacillota_A;c__Clostridia;o__Lachnospirales;f__Lachnospiraceae;g__Blautia_A;s__Blautia_A sp900549015
RF7.bin.27_k141_157854_1	RF7.bin.27	K22605	d__Bacteria;p__Bacillota_A;c__Clostridia;o__Lachnospirales;f__Lachnospiraceae;g__Blautia_A;s__Blautia_A sp021771755
RN10.bin.91_k141_243591_7	RN10.bin.91	K22605	d__Bacteria;p__Bacillota_A;c__Clostridia;o__Lachnospirales;f__Lachnospiraceae;g__Blautia_A;s__Blautia_A faecis
RF8.bin.61_k141_27683_5	RF8.bin.61	K22605	d__Bacteria;p__Bacillota_A;c__Clostridia;o__Lachnospirales;f__Lachnospiraceae;g__Blautia_A;s__
M13.bin.10_k141_542282_4	M13.bin.10	K22605	d__Bacteria;p__Bacillota_A;c__Clostridia;o__Lachnospirales;f__Lachnospiraceae;g__Bacteroides_F;s__
M19.bin.67_k141_246534_12	M19.bin.67	K22605	d__Bacteria;p__Bacillota_A;c__Clostridia;o__Lachnospirales;f__Lachnospiraceae;g__Bacteroides_F;s__
RNX1.bin.91_k141_10351_48	RNX1.bin.91	K22605	d__Bacteria;p__Bacillota_A;c__Clostridia;o__Lachnospirales;f__Lachnospiraceae;g__Bacteroides_F;s__
SRR21474236.bin.33_k141_522791_10	SRR21474236.bin.33	K22605	d__Bacteria;p__Bacillota_A;c__Clostridia;o__Lachnospirales;f__Lachnospiraceae;g__Bacteroides_F;s__
RN3.bin.34_k141_273946_27	RN3.bin.34	K22605	d__Bacteria;p__Bacillota_A;c__Clostridia;o__Lachnospirales;f__Lachnospiraceae;g__Anaerobutyricum;s__Anaerobutyricum sp900754855
M3.bin.104_k141_275317_3	M3.bin.104	K22605	d__Bacteria;p__Bacillota_A;c__Clostridia;o__Lachnospirales;f__Lachnospiraceae;g__An181;s__
BV16.bin.64_k141_793201_5	BV16.bin.64	K22605	d__Bacteria;p__Bacillota_A;c__Clostridia;o__Lachnospirales;f__Lachnospiraceae;g__Agathobacter;s__
BV1.bin.63_k141_583729_8	BV1.bin.63	K22605	d__Bacteria;p__Bacillota_A;c__Clostridia;o__Lachnospirales;f__Lachnospiraceae;g__Agathobacter;s__
BV4.bin.24_k141_889948_9	BV4.bin.24	K22605	d__Bacteria;p__Bacillota_A;c__Clostridia;o__Lachnospirales;f__Lachnospiraceae;g__Agathobacter;s__
BV9.H.bin.68_k141_904366_19	BV9.H.bin.68	K22605	d__Bacteria;p__Bacillota_A;c__Clostridia;o__Lachnospirales;f__Lachnospiraceae;g__Agathobacter;s__
MF15.bin.145_k141_845196_5	MF15.bin.145	K22605	d__Bacteria;p__Bacillota_A;c__Clostridia;o__Lachnospirales;f__Lachnospiraceae;g__Agathobacter;s__
MF6.bin.14_k141_1132027_6	MF6.bin.14	K22605	d__Bacteria;p__Bacillota_A;c__Clostridia;o__Lachnospirales;f__Lachnospiraceae;g__Agathobacter;s__
ERR3357644.bin.18_k141_59759_2	ERR3357644.bin.18	K22605	d__Bacteria;p__Bacillota_A;c__Clostridia;o__Lachnospirales;f__Lachnospiraceae;g__Acetatifactor;s__Acetatifactor sp910589035
ERR3357641.bin.62_k141_74059_11	ERR3357641.bin.62	K22605	d__Bacteria;p__Bacillota_A;c__Clostridia;o__Lachnospirales;f__Lachnospiraceae;g__Acetatifactor;s__Acetatifactor sp910586775
SRR9205167.bin.49_k141_5520_29	SRR9205167.bin.49	K22605	d__Bacteria;p__Bacillota_A;c__Clostridia;o__Lachnospirales;f__Lachnospiraceae;g__Acetatifactor;s__Acetatifactor sp910586515
ERR3357639.bin.56_k141_23249_152	ERR3357639.bin.56	K22605	d__Bacteria;p__Bacillota_A;c__Clostridia;o__Lachnospirales;f__Lachnospiraceae;g__Acetatifactor;s__Acetatifactor sp910579755
ERR3357634.bin.3_k141_80193_49	ERR3357634.bin.3	K22605	d__Bacteria;p__Bacillota_A;c__Clostridia;o__Lachnospirales;f__Lachnospiraceae;g__Acetatifactor;s__Acetatifactor sp910577665
ERR3357636.bin.55_k141_122757_23	ERR3357636.bin.55	K22605	d__Bacteria;p__Bacillota_A;c__Clostridia;o__Lachnospirales;f__Lachnospiraceae;g__Acetatifactor;s__Acetatifactor sp910577665
ERR3357636.bin.59_k141_94169_5	ERR3357636.bin.59	K22605	d__Bacteria;p__Bacillota_A;c__Clostridia;o__Lachnospirales;f__Lachnospiraceae;g__Acetatifactor;s__Acetatifactor sp910576125
SRR11425456.bin.40_k141_39291_48	SRR11425456.bin.40	K22605	d__Bacteria;p__Bacillota_A;c__Clostridia;o__Lachnospirales;f__Lachnospiraceae;g__Acetatifactor;s__Acetatifactor sp014804645
ERR3357633.bin.53_k141_89010_3	ERR3357633.bin.53	K22605	d__Bacteria;p__Bacillota_A;c__Clostridia;o__Lachnospirales;f__Lachnospiraceae;g__Acetatifactor;s__Acetatifactor sp011959105
M8.bin.74_k141_305410_17	M8.bin.74	K22605	d__Bacteria;p__Bacillota_A;c__Clostridia;o__Lachnospirales;f__Lachnospiraceae;g__Acetatifactor;s__Acetatifactor sp011959105
SRR6032586.bin.5_k141_14612_47	SRR6032586.bin.5	K22605	d__Bacteria;p__Bacillota_A;c__Clostridia;o__Lachnospirales;f__Lachnospiraceae;g__Acetatifactor;s__Acetatifactor sp011959105
SRR9205135.bin.7_k141_129528_20	SRR9205135.bin.7	K22605	d__Bacteria;p__Bacillota_A;c__Clostridia;o__Lachnospirales;f__Lachnospiraceae;g__Acetatifactor;s__Acetatifactor sp011959105
BSTS11.bin.101_k141_70551_74	BSTS11.bin.101	K22605	d__Bacteria;p__Bacillota_A;c__Clostridia;o__Lachnospirales;f__Lachnospiraceae;g__Acetatifactor;s__
BSTS11.bin.122_k141_1114251_31	BSTS11.bin.122	K22605	d__Bacteria;p__Bacillota_A;c__Clostridia;o__Lachnospirales;f__Lachnospiraceae;g__Acetatifactor;s__
BSTS12.bin.78_k141_699225_29	BSTS12.bin.78	K22605	d__Bacteria;p__Bacillota_A;c__Clostridia;o__Lachnospirales;f__Lachnospiraceae;g__Acetatifactor;s__
BSTS14.bin.51_k141_647079_23	BSTS14.bin.51	K22605	d__Bacteria;p__Bacillota_A;c__Clostridia;o__Lachnospirales;f__Lachnospiraceae;g__Acetatifactor;s__
BSTS15.bin.71_k141_524113_32	BSTS15.bin.71	K22605	d__Bacteria;p__Bacillota_A;c__Clostridia;o__Lachnospirales;f__Lachnospiraceae;g__Acetatifactor;s__
BSTS2.bin.56_k141_624302_5	BSTS2.bin.56	K22605	d__Bacteria;p__Bacillota_A;c__Clostridia;o__Lachnospirales;f__Lachnospiraceae;g__Acetatifactor;s__
BSTS7.bin.91_k141_1315126_10	BSTS7.bin.91	K22605	d__Bacteria;p__Bacillota_A;c__Clostridia;o__Lachnospirales;f__Lachnospiraceae;g__Acetatifactor;s__
BV12.bin.134_k141_681166_2	BV12.bin.134	K22605	d__Bacteria;p__Bacillota_A;c__Clostridia;o__Lachnospirales;f__Lachnospiraceae;g__Acetatifactor;s__
BV13.bin.24_k141_68774_37	BV13.bin.24	K22605	d__Bacteria;p__Bacillota_A;c__Clostridia;o__Lachnospirales;f__Lachnospiraceae;g__Acetatifactor;s__
BV13.bin.32_k141_37539_18	BV13.bin.32	K22605	d__Bacteria;p__Bacillota_A;c__Clostridia;o__Lachnospirales;f__Lachnospiraceae;g__Acetatifactor;s__
BV14.H.bin.19_k141_358155_18	BV14.H.bin.19	K22605	d__Bacteria;p__Bacillota_A;c__Clostridia;o__Lachnospirales;f__Lachnospiraceae;g__Acetatifactor;s__
BV14.H.bin.37_k141_62985_45	BV14.H.bin.37	K22605	d__Bacteria;p__Bacillota_A;c__Clostridia;o__Lachnospirales;f__Lachnospiraceae;g__Acetatifactor;s__
BV18.H.bin.10_k141_834871_60	BV18.H.bin.10	K22605	d__Bacteria;p__Bacillota_A;c__Clostridia;o__Lachnospirales;f__Lachnospiraceae;g__Acetatifactor;s__
BV18.H.bin.59_k141_866195_9	BV18.H.bin.59	K22605	d__Bacteria;p__Bacillota_A;c__Clostridia;o__Lachnospirales;f__Lachnospiraceae;g__Acetatifactor;s__
BV1.bin.61_k141_1352770_18	BV1.bin.61	K22605	d__Bacteria;p__Bacillota_A;c__Clostridia;o__Lachnospirales;f__Lachnospiraceae;g__Acetatifactor;s__
BV23.bin.142_k141_774224_53	BV23.bin.142	K22605	d__Bacteria;p__Bacillota_A;c__Clostridia;o__Lachnospirales;f__Lachnospiraceae;g__Acetatifactor;s__
BV24.bin.134_k141_220965_8	BV24.bin.134	K22605	d__Bacteria;p__Bacillota_A;c__Clostridia;o__Lachnospirales;f__Lachnospiraceae;g__Acetatifactor;s__
BV25.bin.41_k141_1222923_22	BV25.bin.41	K22605	d__Bacteria;p__Bacillota_A;c__Clostridia;o__Lachnospirales;f__Lachnospiraceae;g__Acetatifactor;s__
BV27.bin.1_k141_399524_2	BV27.bin.1	K22605	d__Bacteria;p__Bacillota_A;c__Clostridia;o__Lachnospirales;f__Lachnospiraceae;g__Acetatifactor;s__
BV3.bin.106_k141_1154559_31	BV3.bin.106	K22605	d__Bacteria;p__Bacillota_A;c__Clostridia;o__Lachnospirales;f__Lachnospiraceae;g__Acetatifactor;s__
BV3.bin.96_k141_375162_127	BV3.bin.96	K22605	d__Bacteria;p__Bacillota_A;c__Clostridia;o__Lachnospirales;f__Lachnospiraceae;g__Acetatifactor;s__
BV4.bin.7_k141_935467_3	BV4.bin.7	K22605	d__Bacteria;p__Bacillota_A;c__Clostridia;o__Lachnospirales;f__Lachnospiraceae;g__Acetatifactor;s__
BV4.bin.8_k141_1058156_6	BV4.bin.8	K22605	d__Bacteria;p__Bacillota_A;c__Clostridia;o__Lachnospirales;f__Lachnospiraceae;g__Acetatifactor;s__
BV5.bin.4_k141_1228277_16	BV5.bin.4	K22605	d__Bacteria;p__Bacillota_A;c__Clostridia;o__Lachnospirales;f__Lachnospiraceae;g__Acetatifactor;s__
BV5.bin.92_k141_1319566_12	BV5.bin.92	K22605	d__Bacteria;p__Bacillota_A;c__Clostridia;o__Lachnospirales;f__Lachnospiraceae;g__Acetatifactor;s__
BV6.H.bin.7_k141_283349_148	BV6.H.bin.7	K22605	d__Bacteria;p__Bacillota_A;c__Clostridia;o__Lachnospirales;f__Lachnospiraceae;g__Acetatifactor;s__
BVI9.bin.112_k141_313127_9	BVI9.bin.112	K22605	d__Bacteria;p__Bacillota_A;c__Clostridia;o__Lachnospirales;f__Lachnospiraceae;g__Acetatifactor;s__
DF10.bin.24_k141_1415050_7	DF10.bin.24	K22605	d__Bacteria;p__Bacillota_A;c__Clostridia;o__Lachnospirales;f__Lachnospiraceae;g__Acetatifactor;s__
DF11.bin.74_k141_338838_4	DF11.bin.74	K22605	d__Bacteria;p__Bacillota_A;c__Clostridia;o__Lachnospirales;f__Lachnospiraceae;g__Acetatifactor;s__
DF16.bin.73_k141_727237_8	DF16.bin.73	K22605	d__Bacteria;p__Bacillota_A;c__Clostridia;o__Lachnospirales;f__Lachnospiraceae;g__Acetatifactor;s__
DF1.bin.50_k141_1425839_78	DF1.bin.50	K22605	d__Bacteria;p__Bacillota_A;c__Clostridia;o__Lachnospirales;f__Lachnospiraceae;g__Acetatifactor;s__
DF1.bin.50_k141_814659_16	DF1.bin.50	K22605	d__Bacteria;p__Bacillota_A;c__Clostridia;o__Lachnospirales;f__Lachnospiraceae;g__Acetatifactor;s__
DF6.bin.63_k141_1140557_7	DF6.bin.63	K22605	d__Bacteria;p__Bacillota_A;c__Clostridia;o__Lachnospirales;f__Lachnospiraceae;g__Acetatifactor;s__
DF9.bin.19_k141_1192179_42	DF9.bin.19	K22605	d__Bacteria;p__Bacillota_A;c__Clostridia;o__Lachnospirales;f__Lachnospiraceae;g__Acetatifactor;s__
HJ11.bin.194_k141_496567_49	HJ11.bin.194	K22605	d__Bacteria;p__Bacillota_A;c__Clostridia;o__Lachnospirales;f__Lachnospiraceae;g__Acetatifactor;s__
HJ14.bin.234_k141_511752_56	HJ14.bin.234	K22605	d__Bacteria;p__Bacillota_A;c__Clostridia;o__Lachnospirales;f__Lachnospiraceae;g__Acetatifactor;s__
HJ19.bin.160_k141_169331_16	HJ19.bin.160	K22605	d__Bacteria;p__Bacillota_A;c__Clostridia;o__Lachnospirales;f__Lachnospiraceae;g__Acetatifactor;s__
HJ20.bin.48_k141_782900_47	HJ20.bin.48	K22605	d__Bacteria;p__Bacillota_A;c__Clostridia;o__Lachnospirales;f__Lachnospiraceae;g__Acetatifactor;s__
HJ2.bin.37_k141_250370_5	HJ2.bin.37	K22605	d__Bacteria;p__Bacillota_A;c__Clostridia;o__Lachnospirales;f__Lachnospiraceae;g__Acetatifactor;s__
HJ7.bin.75_k141_31188_31	HJ7.bin.75	K22605	d__Bacteria;p__Bacillota_A;c__Clostridia;o__Lachnospirales;f__Lachnospiraceae;g__Acetatifactor;s__
HJ9.bin.64_k141_792395_7	HJ9.bin.64	K22605	d__Bacteria;p__Bacillota_A;c__Clostridia;o__Lachnospirales;f__Lachnospiraceae;g__Acetatifactor;s__
M1.bin.4_k141_283826_41	M1.bin.4	K22605	d__Bacteria;p__Bacillota_A;c__Clostridia;o__Lachnospirales;f__Lachnospiraceae;g__Acetatifactor;s__
MF10.bin.71_k141_940397_10	MF10.bin.71	K22605	d__Bacteria;p__Bacillota_A;c__Clostridia;o__Lachnospirales;f__Lachnospiraceae;g__Acetatifactor;s__
MF13.bin.132_k141_1414694_7	MF13.bin.132	K22605	d__Bacteria;p__Bacillota_A;c__Clostridia;o__Lachnospirales;f__Lachnospiraceae;g__Acetatifactor;s__
MF14.bin.42_k141_573542_43	MF14.bin.42	K22605	d__Bacteria;p__Bacillota_A;c__Clostridia;o__Lachnospirales;f__Lachnospiraceae;g__Acetatifactor;s__
MF16.bin.16_k141_741655_18	MF16.bin.16	K22605	d__Bacteria;p__Bacillota_A;c__Clostridia;o__Lachnospirales;f__Lachnospiraceae;g__Acetatifactor;s__
MF2.bin.45_k141_189535_28	MF2.bin.45	K22605	d__Bacteria;p__Bacillota_A;c__Clostridia;o__Lachnospirales;f__Lachnospiraceae;g__Acetatifactor;s__
MF6.bin.37_k141_535507_15	MF6.bin.37	K22605	d__Bacteria;p__Bacillota_A;c__Clostridia;o__Lachnospirales;f__Lachnospiraceae;g__Acetatifactor;s__
MF8.bin.19_k141_1062520_7	MF8.bin.19	K22605	d__Bacteria;p__Bacillota_A;c__Clostridia;o__Lachnospirales;f__Lachnospiraceae;g__Acetatifactor;s__
MF9.bin.71_k141_8507_25	MF9.bin.71	K22605	d__Bacteria;p__Bacillota_A;c__Clostridia;o__Lachnospirales;f__Lachnospiraceae;g__Acetatifactor;s__
RN7.bin.30_k141_413013_19	RN7.bin.30	K22605	d__Bacteria;p__Bacillota_A;c__Clostridia;o__Lachnospirales;f__Lachnospiraceae;g__Acetatifactor;s__
SRR10605906.bin.105_k141_2709228_6	SRR10605906.bin.105	K22605	d__Bacteria;p__Bacillota_A;c__Clostridia;o__Lachnospirales;f__Lachnospiraceae;g__Acetatifactor;s__
SRR10605906.bin.34_k141_196554_1	SRR10605906.bin.34	K22605	d__Bacteria;p__Bacillota_A;c__Clostridia;o__Lachnospirales;f__Lachnospiraceae;g__Acetatifactor;s__
SRR14411252.bin.4_k141_100312_3	SRR14411252.bin.4	K22605	d__Bacteria;p__Bacillota_A;c__Clostridia;o__Lachnospirales;f__Lachnospiraceae;g__Acetatifactor;s__
SRR14411295.bin.8_k141_153345_7	SRR14411295.bin.8	K22605	d__Bacteria;p__Bacillota_A;c__Clostridia;o__Lachnospirales;f__Lachnospiraceae;g__Acetatifactor;s__
SRR14411328.bin.15_k141_78481_36	SRR14411328.bin.15	K22605	d__Bacteria;p__Bacillota_A;c__Clostridia;o__Lachnospirales;f__Lachnospiraceae;g__Acetatifactor;s__
SRR14411328.bin.27_k141_166465_28	SRR14411328.bin.27	K22605	d__Bacteria;p__Bacillota_A;c__Clostridia;o__Lachnospirales;f__Lachnospiraceae;g__Acetatifactor;s__
SRR21474237.bin.15_k141_214794_17	SRR21474237.bin.15	K22605	d__Bacteria;p__Bacillota_A;c__Clostridia;o__Lachnospirales;f__Lachnospiraceae;g__Acetatifactor;s__
SRR21474240.bin.8_k141_419325_1	SRR21474240.bin.8	K22605	d__Bacteria;p__Bacillota_A;c__Clostridia;o__Lachnospirales;f__Lachnospiraceae;g__Acetatifactor;s__
SRR21474242.bin.61_k141_301693_15	SRR21474242.bin.61	K22605	d__Bacteria;p__Bacillota_A;c__Clostridia;o__Lachnospirales;f__Lachnospiraceae;g__Acetatifactor;s__
SRR21474243.bin.70_k141_286991_20	SRR21474243.bin.70	K22605	d__Bacteria;p__Bacillota_A;c__Clostridia;o__Lachnospirales;f__Lachnospiraceae;g__Acetatifactor;s__
SRR23368207.bin.84_k141_421450_1	SRR23368207.bin.84	K22605	d__Bacteria;p__Bacillota_A;c__Clostridia;o__Lachnospirales;f__Lachnospiraceae;g__Acetatifactor;s__
SRR23368207.bin.84_k141_421450_2	SRR23368207.bin.84	K22605	d__Bacteria;p__Bacillota_A;c__Clostridia;o__Lachnospirales;f__Lachnospiraceae;g__Acetatifactor;s__
ERR3357639.bin.62_k141_57531_55	ERR3357639.bin.62	K22605	d__Bacteria;p__Bacillota_A;c__Clostridia;o__Lachnospirales;f__Lachnospiraceae;g__1XD8-76;s__1XD8-76 sp910578085
ERR3357625.bin.9_k141_140521_3	ERR3357625.bin.9	K22605	d__Bacteria;p__Bacillota_A;c__Clostridia;o__Lachnospirales;f__Lachnospiraceae;g__1XD8-76;s__1XD8-76 sp910573755
SRR9205157.bin.102_k141_122033_8	SRR9205157.bin.102	K22605	d__Bacteria;p__Bacillota_A;c__Clostridia;o__Lachnospirales;f__Lachnospiraceae;g__1XD8-76;s__1XD8-76 sp003611955
FDSW210084439_12.bin.69_k141_191527_4	FDSW210084439_12.bin.69	K22605	d__Bacteria;p__Bacillota_A;c__Clostridia;o__Lachnospirales;f__Lachnospiraceae;g__1XD8-76;s__
HJ6.bin.43_k141_794481_78	HJ6.bin.43	K22605	d__Bacteria;p__Bacillota_A;c__Clostridia;o__Lachnospirales;f__Lachnospiraceae;g__1XD8-76;s__
M4.bin.44_k141_308195_25	M4.bin.44	K22605	d__Bacteria;p__Bacillota_A;c__Clostridia;o__Lachnospirales;f__Lachnospiraceae;g__1XD8-76;s__
M7.bin.60_k141_634832_26	M7.bin.60	K22605	d__Bacteria;p__Bacillota_A;c__Clostridia;o__Lachnospirales;f__Lachnospiraceae;g__1XD8-76;s__
M7.bin.92_k141_234964_28	M7.bin.92	K22605	d__Bacteria;p__Bacillota_A;c__Clostridia;o__Lachnospirales;f__Lachnospiraceae;g__1XD8-76;s__
RN5.bin.38_k141_1030281_19	RN5.bin.38	K22605	d__Bacteria;p__Bacillota_A;c__Clostridia;o__Lachnospirales;f__Lachnospiraceae;g__1XD8-76;s__
SRR13490888.bin.89_k141_78559_15	SRR13490888.bin.89	K22605	d__Bacteria;p__Bacillota_A;c__Clostridia;o__Lachnospirales;f__Lachnospiraceae;g__1XD8-76;s__
SRR13490893.bin.37_k141_249949_1	SRR13490893.bin.37	K22605	d__Bacteria;p__Bacillota_A;c__Clostridia;o__Lachnospirales;f__Lachnospiraceae;g__1XD8-76;s__
SRR21350765.bin.2_k141_17375_4	SRR21350765.bin.2	K22605	d__Bacteria;p__Bacillota_A;c__Clostridia;o__Lachnospirales;f__Lachnospiraceae;g__1XD8-76;s__
SRR23368200.bin.17_k141_439408_11	SRR23368200.bin.17	K22605	d__Bacteria;p__Bacillota_A;c__Clostridia;o__Lachnospirales;f__Lachnospiraceae;g__1XD8-76;s__
SRR23368218.bin.9_k141_67250_96	SRR23368218.bin.9	K22605	d__Bacteria;p__Bacillota_A;c__Clostridia;o__Lachnospirales;f__Lachnospiraceae;g__1XD8-76;s__
SRR23368219.bin.49_k141_226336_3	SRR23368219.bin.49	K22605	d__Bacteria;p__Bacillota_A;c__Clostridia;o__Lachnospirales;f__Lachnospiraceae;g__1XD8-76;s__
ERR3357630.bin.60_k141_59222_11	ERR3357630.bin.60	K22605	d__Bacteria;p__Bacillota_A;c__Clostridia;o__Lachnospirales;f__Lachnospiraceae;g__1XD42-69;s__1XD42-69 sp003612565
BV12.bin.20_k141_661148_10	BV12.bin.20	K22605	d__Bacteria;p__Bacillota_A;c__Clostridia;o__Lachnospirales;f__Lachnospiraceae;g__1XD42-69;s__
BV4.bin.97_k141_927973_7	BV4.bin.97	K22605	d__Bacteria;p__Bacillota_A;c__Clostridia;o__Lachnospirales;f__Lachnospiraceae;g__1XD42-69;s__
BV4.bin.97_k141_579110_1	BV4.bin.97	K22605	d__Bacteria;p__Bacillota_A;c__Clostridia;o__Lachnospirales;f__Lachnospiraceae;g__1XD42-69;s__
BV6.H.bin.44_k141_1130783_14	BV6.H.bin.44	K22605	d__Bacteria;p__Bacillota_A;c__Clostridia;o__Lachnospirales;f__Lachnospiraceae;g__1XD42-69;s__
M3.bin.42_k141_49563_91	M3.bin.42	K22605	d__Bacteria;p__Bacillota_A;c__Clostridia;o__Lachnospirales;f__Lachnospiraceae;g__1XD42-69;s__
SRR14411339.bin.7_k141_201729_69	SRR14411339.bin.7	K22605	d__Bacteria;p__Bacillota_A;c__Clostridia;o__Lachnospirales;f__Lachnospiraceae;g__1XD42-69;s__
ERR3357643.bin.38_k141_171602_2	ERR3357643.bin.38	K22605	d__Bacteria;p__Bacillota_A;c__Clostridia;o__Lachnospirales;f__Lachnospiraceae;g__14-2;s__14-2 sp910577785
ERR3357644.bin.52_k141_28436_12	ERR3357644.bin.52	K22605	d__Bacteria;p__Bacillota_A;c__Clostridia;o__Lachnospirales;f__Lachnospiraceae;g__14-2;s__14-2 sp910577785
RNX6.bin.4_k141_173561_4	RNX6.bin.4	K22605	d__Bacteria;p__Bacillota_A;c__Clostridia;o__Lachnospirales;f__Lachnospiraceae;g__14-2;s__14-2 sp021769425
RNX6.bin.4_k141_248897_10	RNX6.bin.4	K22605	d__Bacteria;p__Bacillota_A;c__Clostridia;o__Lachnospirales;f__Lachnospiraceae;g__14-2;s__14-2 sp021769425
SRR9205132.bin.57_k141_489684_116	SRR9205132.bin.57	K22605	d__Bacteria;p__Bacillota_A;c__Clostridia;o__Lachnospirales;f__Lachnospiraceae;g__14-2;s__14-2 sp000403255
BV14.H.bin.70_k141_440394_17	BV14.H.bin.70	K22605	d__Bacteria;p__Bacillota_A;c__Clostridia;o__Lachnospirales;f__Lachnospiraceae;g__14-2;s__
DF5.bin.49_k141_1161894_29	DF5.bin.49	K22605	d__Bacteria;p__Bacillota_A;c__Clostridia;o__Lachnospirales;f__Lachnospiraceae;g__14-2;s__
G1.bin.39_k141_405172_2	G1.bin.39	K22605	d__Bacteria;p__Bacillota_A;c__Clostridia;o__Lachnospirales;f__Lachnospiraceae;g__14-2;s__
HJ14.bin.52_k141_675356_13	HJ14.bin.52	K22605	d__Bacteria;p__Bacillota_A;c__Clostridia;o__Lachnospirales;f__Lachnospiraceae;g__14-2;s__
HXJS1.bin.4_k141_154114_1	HXJS1.bin.4	K22605	d__Bacteria;p__Bacillota_A;c__Clostridia;o__Lachnospirales;f__Lachnospiraceae;g__14-2;s__
RNX6.bin.89_k141_25447_110	RNX6.bin.89	K22605	d__Bacteria;p__Bacillota_A;c__Clostridia;o__Lachnospirales;f__Lachnospiraceae;g__14-2;s__
BSTS10.bin.48_k141_683345_8	BSTS10.bin.48	K22605	d__Bacteria;p__Bacillota_A;c__Clostridia;o__Lachnospirales;f__Lachnospiraceae;g__;s__
BSTS11.bin.2_k141_1324684_2	BSTS11.bin.2	K22605	d__Bacteria;p__Bacillota_A;c__Clostridia;o__Lachnospirales;f__Lachnospiraceae;g__;s__
BSTS12.bin.139_k141_116639_5	BSTS12.bin.139	K22605	d__Bacteria;p__Bacillota_A;c__Clostridia;o__Lachnospirales;f__Lachnospiraceae;g__;s__
BSTS14.bin.47_k141_1112639_1	BSTS14.bin.47	K22605	d__Bacteria;p__Bacillota_A;c__Clostridia;o__Lachnospirales;f__Lachnospiraceae;g__;s__
BSTS16.bin.77_k141_891110_35	BSTS16.bin.77	K22605	d__Bacteria;p__Bacillota_A;c__Clostridia;o__Lachnospirales;f__Lachnospiraceae;g__;s__
BSTS1.bin.65_k141_55238_4	BSTS1.bin.65	K22605	d__Bacteria;p__Bacillota_A;c__Clostridia;o__Lachnospirales;f__Lachnospiraceae;g__;s__
BSTS7.bin.114_k141_749146_3	BSTS7.bin.114	K22605	d__Bacteria;p__Bacillota_A;c__Clostridia;o__Lachnospirales;f__Lachnospiraceae;g__;s__
BSTS9.bin.10_k141_963000_3	BSTS9.bin.10	K22605	d__Bacteria;p__Bacillota_A;c__Clostridia;o__Lachnospirales;f__Lachnospiraceae;g__;s__
BV14.H.bin.45_k141_1274357_10	BV14.H.bin.45	K22605	d__Bacteria;p__Bacillota_A;c__Clostridia;o__Lachnospirales;f__Lachnospiraceae;g__;s__
BV16.bin.106_k141_721735_8	BV16.bin.106	K22605	d__Bacteria;p__Bacillota_A;c__Clostridia;o__Lachnospirales;f__Lachnospiraceae;g__;s__
BV17.H.bin.21_k141_414484_24	BV17.H.bin.21	K22605	d__Bacteria;p__Bacillota_A;c__Clostridia;o__Lachnospirales;f__Lachnospiraceae;g__;s__
BV21.bin.146_k141_561926_23	BV21.bin.146	K22605	d__Bacteria;p__Bacillota_A;c__Clostridia;o__Lachnospirales;f__Lachnospiraceae;g__;s__
BV6.H.bin.1_k141_1856922_3	BV6.H.bin.1	K22605	d__Bacteria;p__Bacillota_A;c__Clostridia;o__Lachnospirales;f__Lachnospiraceae;g__;s__
BV8.H.bin.111_k141_604510_36	BV8.H.bin.111	K22605	d__Bacteria;p__Bacillota_A;c__Clostridia;o__Lachnospirales;f__Lachnospiraceae;g__;s__
BVI9.bin.125_k141_469365_9	BVI9.bin.125	K22605	d__Bacteria;p__Bacillota_A;c__Clostridia;o__Lachnospirales;f__Lachnospiraceae;g__;s__
FDSW210084442_16.bin.39_k141_147386_46	FDSW210084442_16.bin.39	K22605	d__Bacteria;p__Bacillota_A;c__Clostridia;o__Lachnospirales;f__Lachnospiraceae;g__;s__
RN10.bin.126_k141_239100_43	RN10.bin.126	K22605	d__Bacteria;p__Bacillota_A;c__Clostridia;o__Lachnospirales;f__Lachnospiraceae;g__;s__
SRR21474241.bin.74_k141_123534_98	SRR21474241.bin.74	K22605	d__Bacteria;p__Bacillota_A;c__Clostridia;o__Lachnospirales;f__Lachnospiraceae;g__;s__
SRR23368205.bin.5_k141_146272_28	SRR23368205.bin.5	K22605	d__Bacteria;p__Bacillota_A;c__Clostridia;o__Lachnospirales;f__Lachnospiraceae;g__;s__
ERR3357631.bin.35_k141_9124_1216	ERR3357631.bin.35	K22605	d__Bacteria;p__Bacillota_A;c__Clostridia;o__Clostridiales;f__Clostridiaceae;g__Sarcina;s__Sarcina perfringens
H530_6_1	H530	K22605	d__Bacteria;p__Bacillota_A;c__Clostridia;o__Clostridiales;f__Clostridiaceae;g__Sarcina;s__Sarcina perfringens
SRR21474237.bin.6_k141_403732_13	SRR21474237.bin.6	K22605	d__Bacteria;p__Bacillota_A;c__Clostridia;o__Christensenellales;f__UBA3700;g__RACS-045;s__
SRR21474240.bin.80_k141_498676_15	SRR21474240.bin.80	K22605	d__Bacteria;p__Bacillota_A;c__Clostridia;o__Christensenellales;f__UBA3700;g__RACS-045;s__
ERR3357616.bin.58_k141_168964_8	ERR3357616.bin.58	K22605	d__Bacteria;p__Bacillota_A;c__Clostridia;o__Christensenellales;f__UBA3700;g__MGBC100798;s__MGBC100798 sp910584975
ERR3357627.bin.68_k141_64857_26	ERR3357627.bin.68	K22605	d__Bacteria;p__Bacillota_A;c__Clostridia;o__Christensenellales;f__UBA3700;g__MGBC100798;s__MGBC100798 sp910584975
SRR9205166.bin.48_k141_804_3	SRR9205166.bin.48	K22605	d__Bacteria;p__Bacillota_A;c__Clostridia;o__Christensenellales;f__UBA3700;g__MGBC100798;s__MGBC100798 sp910583995
ERR3357621.bin.21_k141_144736_39	ERR3357621.bin.21	K22605	d__Bacteria;p__Bacillota_A;c__Clostridia;o__Christensenellales;f__UBA3700;g__MGBC100798;s__MGBC100798 sp910577845
HJX2.bin.29_k141_375276_1	HJX2.bin.29	K22605	d__Bacteria;p__Bacillota_A;c__Clostridia;o__Christensenellales;f__UBA3700;g__MGBC100798;s__
HJX2.bin.70_k141_220189_33	HJX2.bin.70	K22605	d__Bacteria;p__Bacillota_A;c__Clostridia;o__Christensenellales;f__UBA3700;g__MGBC100798;s__
RNX2.bin.26_k141_39251_4	RNX2.bin.26	K22605	d__Bacteria;p__Bacillota_A;c__Clostridia;o__Christensenellales;f__UBA3700;g__MGBC100798;s__
RNX6.bin.23_k141_109419_221	RNX6.bin.23	K22605	d__Bacteria;p__Bacillota_A;c__Clostridia;o__Christensenellales;f__UBA3700;g__MGBC100798;s__
ERR3357640.bin.5_k141_20312_5	ERR3357640.bin.5	K22605	d__Bacteria;p__Bacillota_A;c__Clostridia;o__Christensenellales;f__UBA1242;g__RGIG1681;s__
ERR3357640.bin.5_k141_77187_14	ERR3357640.bin.5	K22605	d__Bacteria;p__Bacillota_A;c__Clostridia;o__Christensenellales;f__UBA1242;g__RGIG1681;s__
RNX6.bin.96_k141_545891_26	RNX6.bin.96	K22605	d__Bacteria;p__Bacillota_A;c__Clostridia;o__Christensenellales;f__UBA1242;g__Caccovivens;s__
MF17.bin.75_k141_44366_7	MF17.bin.75	K22605	d__Bacteria;p__Bacillota_A;c__Clostridia;o__Christensenellales;f__DTU072;g__Stercoripulliclostridium;s__
SRR11425465.bin.53_k141_102103_19	SRR11425465.bin.53	K22605	d__Bacteria;p__Bacillota_A;c__Clostridia;o__Christensenellales;f__Christensenellaceae;g__JAAUYQ01;s__JAAUYQ01 sp014805015
BSTS11.bin.134_k141_857590_10	BSTS11.bin.134	K22605	d__Bacteria;p__Bacillota_A;c__Clostridia;o__Christensenellales;f__Christensenellaceae;g__JAAUYQ01;s__
BSTS12.bin.22_k141_22496_1	BSTS12.bin.22	K22605	d__Bacteria;p__Bacillota_A;c__Clostridia;o__Christensenellales;f__Christensenellaceae;g__JAAUYQ01;s__
BSTS13.bin.11_k141_261397_1	BSTS13.bin.11	K22605	d__Bacteria;p__Bacillota_A;c__Clostridia;o__Christensenellales;f__Christensenellaceae;g__JAAUYQ01;s__
BSTS13.bin.52_k141_211674_9	BSTS13.bin.52	K22605	d__Bacteria;p__Bacillota_A;c__Clostridia;o__Christensenellales;f__Christensenellaceae;g__JAAUYQ01;s__
BSTS18.bin.105_k141_786103_69	BSTS18.bin.105	K22605	d__Bacteria;p__Bacillota_A;c__Clostridia;o__Christensenellales;f__Christensenellaceae;g__JAAUYQ01;s__
BSTS18.bin.46_k141_951329_28	BSTS18.bin.46	K22605	d__Bacteria;p__Bacillota_A;c__Clostridia;o__Christensenellales;f__Christensenellaceae;g__JAAUYQ01;s__
BSTS6.bin.9_k141_1161996_15	BSTS6.bin.9	K22605	d__Bacteria;p__Bacillota_A;c__Clostridia;o__Christensenellales;f__Christensenellaceae;g__JAAUYQ01;s__
BV3.bin.118_k141_646337_1	BV3.bin.118	K22605	d__Bacteria;p__Bacillota_A;c__Clostridia;o__Christensenellales;f__Christensenellaceae;g__JAAUYQ01;s__
DF2.bin.114_k141_936853_1	DF2.bin.114	K22605	d__Bacteria;p__Bacillota_A;c__Clostridia;o__Christensenellales;f__Christensenellaceae;g__JAAUYQ01;s__
RN5.bin.90_k141_675192_26	RN5.bin.90	K22605	d__Bacteria;p__Bacillota_A;c__Clostridia;o__Christensenellales;f__Christensenellaceae;g__JAAUYQ01;s__
BSTS13.bin.169_k141_795589_4	BSTS13.bin.169	K22605	d__Bacteria;p__Bacillota_A;c__Clostridia;o__Christensenellales;f__Christensenellaceae;g__;s__
BSTS13.bin.177_k141_812350_2	BSTS13.bin.177	K22605	d__Bacteria;p__Bacillota_A;c__Clostridia;o__Christensenellales;f__Christensenellaceae;g__;s__
FDSW210084432_5.bin.19_k141_502077_13	FDSW210084432_5.bin.19	K22605	d__Bacteria;p__Bacillota_A;c__Clostridia;o__Christensenellales;f__CAG-74;g__Ventricola;s__
FDSW210084432_5.bin.60_k141_130996_6	FDSW210084432_5.bin.60	K22605	d__Bacteria;p__Bacillota_A;c__Clostridia;o__Christensenellales;f__CAG-74;g__Ventricola;s__
RF10.bin.75_k141_457046_18	RF10.bin.75	K22605	d__Bacteria;p__Bacillota_A;c__Clostridia;o__Christensenellales;f__CAG-74;g__Ventricola;s__
RN3.bin.147_k141_270124_15	RN3.bin.147	K22605	d__Bacteria;p__Bacillota_A;c__Clostridia;o__Christensenellales;f__CAG-74;g__Ventricola;s__
RNX5.bin.74_k141_353087_6	RNX5.bin.74	K22605	d__Bacteria;p__Bacillota_A;c__Clostridia;o__Christensenellales;f__CAG-74;g__Ventricola;s__
SRR13490889.bin.78_k141_10091_19	SRR13490889.bin.78	K22605	d__Bacteria;p__Bacillota_A;c__Clostridia;o__Christensenellales;f__CAG-74;g__Ventricola;s__
SRR13490890.bin.50_k141_170958_1	SRR13490890.bin.50	K22605	d__Bacteria;p__Bacillota_A;c__Clostridia;o__Christensenellales;f__CAG-74;g__Ventricola;s__
SRR13490895.bin.29_k141_3807_3	SRR13490895.bin.29	K22605	d__Bacteria;p__Bacillota_A;c__Clostridia;o__Christensenellales;f__CAG-74;g__Ventricola;s__
SRR23368202.bin.24_k141_41173_40	SRR23368202.bin.24	K22605	d__Bacteria;p__Bacillota_A;c__Clostridia;o__Christensenellales;f__CAG-74;g__UBA11524;s__
SRR23368219.bin.21_k141_395919_11	SRR23368219.bin.21	K22605	d__Bacteria;p__Bacillota_A;c__Clostridia;o__Christensenellales;f__CAG-74;g__UBA11524;s__
RN2.bin.109_k141_491255_3	RN2.bin.109	K22605	d__Bacteria;p__Bacillota_A;c__Clostridia;o__Christensenellales;f__CAG-74;g__SFTH01;s__
RN2.bin.76_k141_480019_14	RN2.bin.76	K22605	d__Bacteria;p__Bacillota_A;c__Clostridia;o__Christensenellales;f__CAG-74;g__Limiplasma;s__
SRR13490895.bin.44_k141_241232_2	SRR13490895.bin.44	K22605	d__Bacteria;p__Bacillota_A;c__Clostridia;o__Christensenellales;f__CAG-74;g__HGM11604;s__
SRR23368202.bin.17_k141_321812_2	SRR23368202.bin.17	K22605	d__Bacteria;p__Bacillota_A;c__Clostridia;o__Christensenellales;f__CAG-74;g__HGM11604;s__
SRR23368216.bin.53_k141_181730_2	SRR23368216.bin.53	K22605	d__Bacteria;p__Bacillota_A;c__Clostridia;o__Christensenellales;f__CAG-74;g__HGM11604;s__
SRR23368212.bin.67_k141_403343_2	SRR23368212.bin.67	K22605	d__Bacteria;p__Bacillota_A;c__Clostridia;o__Christensenellales;f__CAG-74;g__;s__
SRR23368217.bin.76_k141_247272_4	SRR23368217.bin.76	K22605	d__Bacteria;p__Bacillota_A;c__Clostridia;o__Christensenellales;f__CAG-74;g__;s__
SRR23368216.bin.35_k141_234462_5	SRR23368216.bin.35	K22605	d__Bacteria;p__Bacillota_A;c__Clostridia;o__Christensenellales;f__Borkfalkiaceae;g__UBA4636;s__
SRR13490892.bin.37_k141_257265_14	SRR13490892.bin.37	K22605	d__Bacteria;p__Bacillota_A;c__Clostridia;o__Christensenellales;f__Borkfalkiaceae;g__Gallimonas;s__
MF7.bin.127_k141_1912124_3	MF7.bin.127	K22605	d__Bacteria;p__Bacillota_A;c__Clostridia;o__Christensenellales;f__Borkfalkiaceae;g__Coproplasma;s__
SRR21474244.bin.60_k141_72822_31	SRR21474244.bin.60	K22605	d__Bacteria;p__Bacillota_A;c__Clostridia;o__Christensenellales;f__Borkfalkiaceae;g__Coproplasma;s__
SRR23368217.bin.65_k141_499754_79	SRR23368217.bin.65	K22605	d__Bacteria;p__Bacillota_A;c__Clostridia;o__Christensenellales;f__Borkfalkiaceae;g__Coproplasma;s__
RNX1.bin.60_k141_449465_24	RNX1.bin.60	K22605	d__Bacteria;p__Bacillota;c__Bacilli;o__RFN20;f__CAG-288;g__Enterosoma;s__
FDSW210084436_9.bin.154_k141_99102_12	FDSW210084436_9.bin.154	K22605	d__Bacteria;p__Bacillota;c__Bacilli;o__RF39;f__UBA660;g__UMGS1613;s__
FDSW210084431_4.bin.68_k141_452172_21	FDSW210084431_4.bin.68	K22605	d__Bacteria;p__Bacillota;c__Bacilli;o__RF39;f__UBA660;g__UBA6448;s__
SRR23368200.bin.56_k141_412674_15	SRR23368200.bin.56	K22605	d__Bacteria;p__Bacillota;c__Bacilli;o__RF39;f__UBA660;g__UBA5578;s__
SRR23368210.bin.10_k141_502862_12	SRR23368210.bin.10	K22605	d__Bacteria;p__Bacillota;c__Bacilli;o__RF39;f__UBA660;g__UBA5578;s__
SRR23368210.bin.10_k141_23109_6	SRR23368210.bin.10	K22605	d__Bacteria;p__Bacillota;c__Bacilli;o__RF39;f__UBA660;g__UBA5578;s__
MF3.bin.162_k141_310214_51	MF3.bin.162	K22605	d__Bacteria;p__Bacillota;c__Bacilli;o__RF39;f__UBA660;g__Scybalousia;s__
SRR13890232.bin.30_k141_111156_22	SRR13890232.bin.30	K22605	d__Bacteria;p__Bacillota;c__Bacilli;o__RF39;f__UBA660;g__Scybalousia;s__
RN7.bin.77_k141_215954_6	RN7.bin.77	K22605	d__Bacteria;p__Bacillota;c__Bacilli;o__RF39;f__UBA660;g__RUG11867;s__
FDSW210084421_12MC.bin.75_k141_161485_8	FDSW210084421_12MC.bin.75	K22605	d__Bacteria;p__Bacillota;c__Bacilli;o__RF39;f__UBA660;g__MGBC162267;s__
FDSW210084435_8.bin.118_k141_566034_6	FDSW210084435_8.bin.118	K22605	d__Bacteria;p__Bacillota;c__Bacilli;o__RF39;f__UBA660;g__MGBC162267;s__
SRR21350757.bin.6_k141_24265_26	SRR21350757.bin.6	K22605	d__Bacteria;p__Bacillota;c__Bacilli;o__RF39;f__UBA660;g__Coprovivens;s__
RN10.bin.127_k141_258608_83	RN10.bin.127	K22605	d__Bacteria;p__Bacillota;c__Bacilli;o__RF39;f__UBA660;g__Coprosoma;s__
SRR23368216.bin.64_k141_105215_4	SRR23368216.bin.64	K22605	d__Bacteria;p__Bacillota;c__Bacilli;o__RF39;f__UBA660;g__CALVUN01;s__
HJX5.bin.125_k141_147778_56	HJX5.bin.125	K22605	d__Bacteria;p__Bacillota;c__Bacilli;o__RF39;f__UBA660;g__CAG-582;s__
SRR10605906.bin.96_k141_1533859_11	SRR10605906.bin.96	K22605	d__Bacteria;p__Bacillota;c__Bacilli;o__RF39;f__UBA660;g__CAG-582;s__
SRR13890099.bin.7_k141_54690_22	SRR13890099.bin.7	K22605	d__Bacteria;p__Bacillota;c__Bacilli;o__RF39;f__UBA660;g__CAG-582;s__
SRR21350783.bin.12_k141_95411_7	SRR21350783.bin.12	K22605	d__Bacteria;p__Bacillota;c__Bacilli;o__RF39;f__UBA660;g__CAG-582;s__
RF16.bin.39_k141_336911_4	RF16.bin.39	K22605	d__Bacteria;p__Bacillota;c__Bacilli;o__RF39;f__UBA660;g__CAG-302;s__CAG-302 sp001916775
RF16.bin.39_k141_108846_8	RF16.bin.39	K22605	d__Bacteria;p__Bacillota;c__Bacilli;o__RF39;f__UBA660;g__CAG-302;s__CAG-302 sp001916775
FDSW210084435_8.bin.135_k141_160312_28	FDSW210084435_8.bin.135	K22605	d__Bacteria;p__Bacillota;c__Bacilli;o__RF39;f__UBA660;g__Caccenecus;s__
SRR13490892.bin.130_k141_872507_142	SRR13490892.bin.130	K22605	d__Bacteria;p__Bacillota;c__Bacilli;o__RF39;f__UBA660;g__Caccenecus;s__
FDSW210084435_8.bin.143_k141_480320_21	FDSW210084435_8.bin.143	K22605	d__Bacteria;p__Bacillota;c__Bacilli;o__RF39;f__UBA660;g__Aphodocola;s__
RN7.bin.86_k141_612058_18	RN7.bin.86	K22605	d__Bacteria;p__Bacillota;c__Bacilli;o__RF39;f__UBA660;g__Aphodocola;s__
S1.bin.38_k141_275243_43	S1.bin.38	K22605	d__Bacteria;p__Bacillota;c__Bacilli;o__Mycoplasmatales;f__Mycoplasmoidaceae;g__MGBC110633;s__MGBC110633 sp910578525
RF18.bin.25_k141_267163_137	RF18.bin.25	K22605	d__Bacteria;p__Bacillota;c__Bacilli;o__Erysipelotrichales;f__Erysipelotrichaceae;g__UBA636;s__UBA636 sp900546285
RN1.bin.58_k141_346382_10	RN1.bin.58	K22605	d__Bacteria;p__Bacillota;c__Bacilli;o__Erysipelotrichales;f__Erysipelotrichaceae;g__UBA636;s__UBA636 sp900546285
M18.bin.18_k141_90816_5	M18.bin.18	K22605	d__Bacteria;p__Bacillota;c__Bacilli;o__Erysipelotrichales;f__Erysipelotrichaceae;g__Merdibacter;s__Merdibacter sp900759455
M12.bin.37_k141_222059_33	M12.bin.37	K22605	d__Bacteria;p__Bacillota;c__Bacilli;o__Erysipelotrichales;f__Erysipelotrichaceae;g__Longicatena;s__Longicatena caecimuris
SRR11852056.bin.23_k141_52312_31	SRR11852056.bin.23	K22605	d__Bacteria;p__Bacillota;c__Bacilli;o__Erysipelotrichales;f__Erysipelotrichaceae;g__JABUSF01;s__JABUSF01 sp021443945
RF11.bin.14_k141_129405_2	RF11.bin.14	K22605	d__Bacteria;p__Bacillota;c__Bacilli;o__Erysipelotrichales;f__Erysipelotrichaceae;g__Holdemanella;s__
M18.bin.30_k141_256059_16	M18.bin.30	K22605	d__Bacteria;p__Bacillota;c__Bacilli;o__Erysipelotrichales;f__Erysipelotrichaceae;g__Faecalitalea;s__Faecalitalea cylindroides
RF14.bin.70_k141_158224_4	RF14.bin.70	K22605	d__Bacteria;p__Bacillota;c__Bacilli;o__Erysipelotrichales;f__Erysipelotrichaceae;g__Faecalitalea;s__
RN8.bin.108_k141_330431_9	RN8.bin.108	K22605	d__Bacteria;p__Bacillota;c__Bacilli;o__Erysipelotrichales;f__Erysipelotrichaceae;g__Faecalitalea;s__
RF18.bin.225_k141_247742_9	RF18.bin.225	K22605	d__Bacteria;p__Bacillota;c__Bacilli;o__Erysipelotrichales;f__Erysipelotrichaceae;g__Faecalibaculum;s__
M3.bin.124_k141_264646_6	M3.bin.124	K22605	d__Bacteria;p__Bacillota;c__Bacilli;o__Erysipelotrichales;f__Erysipelotrichaceae;g__Dubosiella;s__Dubosiella sp910585105
RN5.bin.53_k141_641332_6	RN5.bin.53	K22605	d__Bacteria;p__Bacillota;c__Bacilli;o__Erysipelotrichales;f__Erysipelotrichaceae;g__Dubosiella;s__Dubosiella sp910585105
RN6.bin.38_k141_250464_4	RN6.bin.38	K22605	d__Bacteria;p__Bacillota;c__Bacilli;o__Erysipelotrichales;f__Erysipelotrichaceae;g__Dubosiella;s__Dubosiella sp910585105
RN7.bin.51_k141_226293_5	RN7.bin.51	K22605	d__Bacteria;p__Bacillota;c__Bacilli;o__Erysipelotrichales;f__Erysipelotrichaceae;g__Dubosiella;s__Dubosiella sp910585105
DF1.bin.71_k141_1320173_84	DF1.bin.71	K22605	d__Bacteria;p__Bacillota;c__Bacilli;o__Erysipelotrichales;f__Erysipelotrichaceae;g__Dubosiella;s__
HJX3.bin.66_k141_94211_20	HJX3.bin.66	K22605	d__Bacteria;p__Bacillota;c__Bacilli;o__Erysipelotrichales;f__Erysipelotrichaceae;g__Dubosiella;s__
RN6.bin.74_k141_52662_4	RN6.bin.74	K22605	d__Bacteria;p__Bacillota;c__Bacilli;o__Erysipelotrichales;f__Erysipelotrichaceae;g__Dubosiella;s__
RNX7.bin.49_k141_2011_9	RNX7.bin.49	K22605	d__Bacteria;p__Bacillota;c__Bacilli;o__Erysipelotrichales;f__Erysipelotrichaceae;g__CAJTFG01;s__
SRR9205166.bin.103_k141_405937_1	SRR9205166.bin.103	K22605	d__Bacteria;p__Bacillota;c__Bacilli;o__Erysipelotrichales;f__Erysipelotrichaceae;g__C-19;s__C-19 sp910586285
ERR3357632.bin.17_k141_2344_5	ERR3357632.bin.17	K22605	d__Bacteria;p__Bacillota;c__Bacilli;o__Erysipelotrichales;f__Erysipelotrichaceae;g__C-19;s__C-19 sp910576855
ERR3357644.bin.61_k141_41997_4	ERR3357644.bin.61	K22605	d__Bacteria;p__Bacillota;c__Bacilli;o__Erysipelotrichales;f__Erysipelotrichaceae;g__C-19;s__C-19 sp910576855
HJ20.bin.71_k141_82983_12	HJ20.bin.71	K22605	d__Bacteria;p__Bacillota;c__Bacilli;o__Erysipelotrichales;f__Erysipelotrichaceae;g__C-19;s__
HJ6.bin.116_k141_529353_17	HJ6.bin.116	K22605	d__Bacteria;p__Bacillota;c__Bacilli;o__Erysipelotrichales;f__Erysipelotrichaceae;g__C-19;s__
HJ9.bin.106_k141_649650_5	HJ9.bin.106	K22605	d__Bacteria;p__Bacillota;c__Bacilli;o__Erysipelotrichales;f__Erysipelotrichaceae;g__C-19;s__
M13.bin.129_k141_400668_51	M13.bin.129	K22605	d__Bacteria;p__Bacillota;c__Bacilli;o__Erysipelotrichales;f__Erysipelotrichaceae;g__C-19;s__
RNX3.bin.91_k141_102783_17	RNX3.bin.91	K22605	d__Bacteria;p__Bacillota;c__Bacilli;o__Erysipelotrichales;f__Erysipelotrichaceae;g__C-19;s__
RNX9.bin.60_k141_799784_15	RNX9.bin.60	K22605	d__Bacteria;p__Bacillota;c__Bacilli;o__Erysipelotrichales;f__Erysipelotrichaceae;g__C-19;s__
SRR13490888.bin.45_k141_144653_3	SRR13490888.bin.45	K22605	d__Bacteria;p__Bacillota;c__Bacilli;o__Erysipelotrichales;f__Erysipelotrichaceae;g__C-19;s__
M12.bin.14_k141_169681_7	M12.bin.14	K22605	d__Bacteria;p__Bacillota;c__Bacilli;o__Erysipelotrichales;f__Erysipelotrichaceae;g__Amedibacterium;s__Amedibacterium intestinale
M15.bin.81_k141_127276_20	M15.bin.81	K22605	d__Bacteria;p__Bacillota;c__Bacilli;o__Erysipelotrichales;f__Erysipelotrichaceae;g__Allobaculum;s__Allobaculum sp910580115
M6.bin.78_k141_284256_20	M6.bin.78	K22605	d__Bacteria;p__Bacillota;c__Bacilli;o__Erysipelotrichales;f__Erysipelotrichaceae;g__Allobaculum;s__Allobaculum sp910579655
RF11.bin.35_k141_155647_16	RF11.bin.35	K22605	d__Bacteria;p__Bacillota;c__Bacilli;o__Erysipelotrichales;f__Erysipelotrichaceae;g__Allobaculum;s__Allobaculum mucolyticum
BSTS12.bin.47_k141_1058990_9	BSTS12.bin.47	K22605	d__Bacteria;p__Bacillota;c__Bacilli;o__Erysipelotrichales;f__Erysipelotrichaceae;g__Allobaculum;s__
DF1.bin.81_k141_630632_2	DF1.bin.81	K22605	d__Bacteria;p__Bacillota;c__Bacilli;o__Erysipelotrichales;f__Erysipelotrichaceae;g__Allobaculum;s__
M18.bin.59_k141_181106_4	M18.bin.59	K22605	d__Bacteria;p__Bacillota;c__Bacilli;o__Erysipelotrichales;f__Erysipelotrichaceae;g__Allobaculum;s__
MF7.bin.93_k141_1168374_6	MF7.bin.93	K22605	d__Bacteria;p__Bacillota;c__Bacilli;o__Erysipelotrichales;f__Erysipelotrichaceae;g__Allobaculum;s__
RF14.bin.59_k141_230172_7	RF14.bin.59	K22605	d__Bacteria;p__Bacillota;c__Bacilli;o__Erysipelotrichales;f__Erysipelotrichaceae;g__Allobaculum;s__
RN8.bin.92_k141_59155_5	RN8.bin.92	K22605	d__Bacteria;p__Bacillota;c__Bacilli;o__Erysipelotrichales;f__Erysipelotrichaceae;g__Allobaculum;s__
HJ17.bin.76_k141_648665_4	HJ17.bin.76	K22605	d__Bacteria;p__Bacillota;c__Bacilli;o__Erysipelotrichales;f__Erysipelotrichaceae;g__;s__
M15.bin.71_k141_137279_32	M15.bin.71	K22605	d__Bacteria;p__Bacillota;c__Bacilli;o__Erysipelotrichales;f__Erysipelotrichaceae;g__;s__
RF19.bin.42_k141_264426_8	RF19.bin.42	K22605	d__Bacteria;p__Bacillota;c__Bacilli;o__Erysipelotrichales;f__Erysipelotrichaceae;g__;s__
RF8.bin.77_k141_281511_76	RF8.bin.77	K22605	d__Bacteria;p__Bacillota;c__Bacilli;o__Erysipelotrichales;f__Coprobacillaceae;g__Longibaculum;s__Longibaculum muris
HJ14.bin.183_k141_202102_40	HJ14.bin.183	K22605	d__Bacteria;p__Bacillota;c__Bacilli;o__Erysipelotrichales;f__Coprobacillaceae;g__Fimiplasma;s__
M18.bin.9_k141_259275_31	M18.bin.9	K22605	d__Bacteria;p__Bacillota;c__Bacilli;o__Erysipelotrichales;f__Coprobacillaceae;g__Fimiplasma;s__
RNX5.bin.120_k141_145583_59	RNX5.bin.120	K22605	d__Bacteria;p__Bacillota;c__Bacilli;o__Erysipelotrichales;f__Coprobacillaceae;g__Fimiplasma;s__
RNX7.bin.131_k141_460685_32	RNX7.bin.131	K22605	d__Bacteria;p__Bacillota;c__Bacilli;o__Erysipelotrichales;f__Coprobacillaceae;g__Fimiplasma;s__
RNX9.bin.44_k141_106120_420	RNX9.bin.44	K22605	d__Bacteria;p__Bacillota;c__Bacilli;o__Erysipelotrichales;f__Coprobacillaceae;g__Fimiplasma;s__
RN10.bin.7_k141_190955_28	RN10.bin.7	K22605	d__Bacteria;p__Bacillota;c__Bacilli;o__Erysipelotrichales;f__Coprobacillaceae;g__Faecalibacillus;s__
RN16.bin.73_k141_106741_161	RN16.bin.73	K22605	d__Bacteria;p__Bacillota;c__Bacilli;o__Erysipelotrichales;f__Coprobacillaceae;g__Faecalibacillus;s__
M11.bin.46_k141_8762_53	M11.bin.46	K22605	d__Bacteria;p__Bacillota;c__Bacilli;o__Erysipelotrichales;f__Coprobacillaceae;g__Coprobacillus;s__Coprobacillus cateniformis
HJ16.bin.23_k141_297515_72	HJ16.bin.23	K22605	d__Bacteria;p__Actinomycetota;c__Coriobacteriia;o__Coriobacteriales;f__UMGS124;g__JAHZGC01;s__
S7.bin.47_k141_116649_57	S7.bin.47	K22605	d__Bacteria;p__Actinomycetota;c__Coriobacteriia;o__Coriobacteriales;f__UMGS124;g__JAHZGC01;s__
M20.bin.8_k141_206011_20	M20.bin.8	K22605	d__Bacteria;p__Actinomycetota;c__Coriobacteriia;o__Coriobacteriales;f__QAMH01;g__QAMH01;s__QAMH01 sp900756605
BV28.bin.139_k141_740144_29	BV28.bin.139	K22605	d__Bacteria;p__Actinomycetota;c__Coriobacteriia;o__Coriobacteriales;f__QAMH01;g__QAMH01;s__
M18.bin.87_k141_14570_42	M18.bin.87	K22605	d__Bacteria;p__Actinomycetota;c__Coriobacteriia;o__Coriobacteriales;f__QAMH01;g__QAMH01;s__
M1.bin.29_k141_146981_9	M1.bin.29	K22605	d__Bacteria;p__Actinomycetota;c__Coriobacteriia;o__Coriobacteriales;f__QAMH01;g__QAMH01;s__
HJ11.bin.73_k141_947498_172	HJ11.bin.73	K22605	d__Bacteria;p__Actinomycetota;c__Coriobacteriia;o__Coriobacteriales;f__Eggerthellaceae;g__ZJ304;s__
HJ13.bin.13_k141_175153_257	HJ13.bin.13	K22605	d__Bacteria;p__Actinomycetota;c__Coriobacteriia;o__Coriobacteriales;f__Eggerthellaceae;g__ZJ304;s__
HJ17.bin.105_k141_196175_13	HJ17.bin.105	K22605	d__Bacteria;p__Actinomycetota;c__Coriobacteriia;o__Coriobacteriales;f__Eggerthellaceae;g__ZJ304;s__
HJ17.bin.52_k141_451067_71	HJ17.bin.52	K22605	d__Bacteria;p__Actinomycetota;c__Coriobacteriia;o__Coriobacteriales;f__Eggerthellaceae;g__ZJ304;s__
HJ3.bin.203_k141_399906_5	HJ3.bin.203	K22605	d__Bacteria;p__Actinomycetota;c__Coriobacteriia;o__Coriobacteriales;f__Eggerthellaceae;g__ZJ304;s__
HJ3.bin.262_k141_89013_26	HJ3.bin.262	K22605	d__Bacteria;p__Actinomycetota;c__Coriobacteriia;o__Coriobacteriales;f__Eggerthellaceae;g__ZJ304;s__
HJ5.bin.35_k141_400783_28	HJ5.bin.35	K22605	d__Bacteria;p__Actinomycetota;c__Coriobacteriia;o__Coriobacteriales;f__Eggerthellaceae;g__ZJ304;s__
HJ6.bin.65_k141_431617_1	HJ6.bin.65	K22605	d__Bacteria;p__Actinomycetota;c__Coriobacteriia;o__Coriobacteriales;f__Eggerthellaceae;g__ZJ304;s__
S9.bin.19_k141_9888_3	S9.bin.19	K22605	d__Bacteria;p__Actinomycetota;c__Coriobacteriia;o__Coriobacteriales;f__Eggerthellaceae;g__ZJ304;s__
FDSW210084433_6.bin.70_k141_592939_2	FDSW210084433_6.bin.70	K22605	d__Bacteria;p__Actinomycetota;c__Coriobacteriia;o__Coriobacteriales;f__Eggerthellaceae;g__ZJ141;s__
FDSW210084435_8.bin.8_k141_460686_17	FDSW210084435_8.bin.8	K22605	d__Bacteria;p__Actinomycetota;c__Coriobacteriia;o__Coriobacteriales;f__Eggerthellaceae;g__ZJ141;s__
RN18.bin.105_k141_211692_3	RN18.bin.105	K22605	d__Bacteria;p__Actinomycetota;c__Coriobacteriia;o__Coriobacteriales;f__Eggerthellaceae;g__W1P20-047;s__W1P20-047 sp004555335
RF6.bin.48_k141_192314_134	RF6.bin.48	K22605	d__Bacteria;p__Actinomycetota;c__Coriobacteriia;o__Coriobacteriales;f__Eggerthellaceae;g__W1P20-047;s__
RN9.bin.130_k141_130302_9	RN9.bin.130	K22605	d__Bacteria;p__Actinomycetota;c__Coriobacteriia;o__Coriobacteriales;f__Eggerthellaceae;g__W1P20-047;s__
HJ10.bin.186_k141_81482_34	HJ10.bin.186	K22605	d__Bacteria;p__Actinomycetota;c__Coriobacteriia;o__Coriobacteriales;f__Eggerthellaceae;g__UBA9715;s__
HJ12.bin.130_k141_242554_18	HJ12.bin.130	K22605	d__Bacteria;p__Actinomycetota;c__Coriobacteriia;o__Coriobacteriales;f__Eggerthellaceae;g__UBA9715;s__
HJ14.bin.60_k141_854660_48	HJ14.bin.60	K22605	d__Bacteria;p__Actinomycetota;c__Coriobacteriia;o__Coriobacteriales;f__Eggerthellaceae;g__UBA9715;s__
HJ17.bin.111_k141_522053_3	HJ17.bin.111	K22605	d__Bacteria;p__Actinomycetota;c__Coriobacteriia;o__Coriobacteriales;f__Eggerthellaceae;g__UBA9715;s__
HJ1.bin.98_k141_12882_42	HJ1.bin.98	K22605	d__Bacteria;p__Actinomycetota;c__Coriobacteriia;o__Coriobacteriales;f__Eggerthellaceae;g__UBA9715;s__
HJ5.bin.63_k141_120816_7	HJ5.bin.63	K22605	d__Bacteria;p__Actinomycetota;c__Coriobacteriia;o__Coriobacteriales;f__Eggerthellaceae;g__UBA9715;s__
HJ8.bin.217_k141_449947_34	HJ8.bin.217	K22605	d__Bacteria;p__Actinomycetota;c__Coriobacteriia;o__Coriobacteriales;f__Eggerthellaceae;g__UBA9715;s__
HJ9.bin.73_k141_146891_87	HJ9.bin.73	K22605	d__Bacteria;p__Actinomycetota;c__Coriobacteriia;o__Coriobacteriales;f__Eggerthellaceae;g__UBA9715;s__
M19.bin.15_k141_283893_4	M19.bin.15	K22605	d__Bacteria;p__Actinomycetota;c__Coriobacteriia;o__Coriobacteriales;f__Eggerthellaceae;g__UBA9715;s__
M2.bin.75_k141_350440_3	M2.bin.75	K22605	d__Bacteria;p__Actinomycetota;c__Coriobacteriia;o__Coriobacteriales;f__Eggerthellaceae;g__UBA9715;s__
RN2.bin.54_k141_276662_106	RN2.bin.54	K22605	d__Bacteria;p__Actinomycetota;c__Coriobacteriia;o__Coriobacteriales;f__Eggerthellaceae;g__UBA9715;s__
RF6.bin.81_k141_347644_11	RF6.bin.81	K22605	d__Bacteria;p__Actinomycetota;c__Coriobacteriia;o__Coriobacteriales;f__Eggerthellaceae;g__Slackia_A;s__
RN19.bin.7_k141_201299_355	RN19.bin.7	K22605	d__Bacteria;p__Actinomycetota;c__Coriobacteriia;o__Coriobacteriales;f__Eggerthellaceae;g__RGIG3135;s__
HJ14.bin.249_k141_759462_98	HJ14.bin.249	K22605	d__Bacteria;p__Actinomycetota;c__Coriobacteriia;o__Coriobacteriales;f__Eggerthellaceae;g__Parvibacter;s__
HJX8.bin.25_k141_706484_4	HJX8.bin.25	K22605	d__Bacteria;p__Actinomycetota;c__Coriobacteriia;o__Coriobacteriales;f__Eggerthellaceae;g__Parvibacter;s__
S7.bin.42_k141_41392_2	S7.bin.42	K22605	d__Bacteria;p__Actinomycetota;c__Coriobacteriia;o__Coriobacteriales;f__Eggerthellaceae;g__Parvibacter;s__
S7.bin.42_k141_41439_2	S7.bin.42	K22605	d__Bacteria;p__Actinomycetota;c__Coriobacteriia;o__Coriobacteriales;f__Eggerthellaceae;g__Parvibacter;s__
M6.bin.18_k141_267542_9	M6.bin.18	K22605	d__Bacteria;p__Actinomycetota;c__Coriobacteriia;o__Coriobacteriales;f__Eggerthellaceae;g__MGBC163016;s__MGBC163016 sp910588985
RN5.bin.42_k141_178932_2	RN5.bin.42	K22605	d__Bacteria;p__Actinomycetota;c__Coriobacteriia;o__Coriobacteriales;f__Eggerthellaceae;g__MGBC163016;s__MGBC163016 sp910588985
RN7.bin.83_k141_944190_9	RN7.bin.83	K22605	d__Bacteria;p__Actinomycetota;c__Coriobacteriia;o__Coriobacteriales;f__Eggerthellaceae;g__MGBC163016;s__MGBC163016 sp910588985
BSTS18.bin.97_k141_741221_22	BSTS18.bin.97	K22605	d__Bacteria;p__Actinomycetota;c__Coriobacteriia;o__Coriobacteriales;f__Eggerthellaceae;g__MGBC163016;s__
BV1.bin.131_k141_511830_2	BV1.bin.131	K22605	d__Bacteria;p__Actinomycetota;c__Coriobacteriia;o__Coriobacteriales;f__Eggerthellaceae;g__MGBC163016;s__
DF12.bin.90_k141_296265_274	DF12.bin.90	K22605	d__Bacteria;p__Actinomycetota;c__Coriobacteriia;o__Coriobacteriales;f__Eggerthellaceae;g__MGBC163016;s__
DF7.bin.73_k141_592067_6	DF7.bin.73	K22605	d__Bacteria;p__Actinomycetota;c__Coriobacteriia;o__Coriobacteriales;f__Eggerthellaceae;g__MGBC163016;s__
FDSW210084431_4.bin.92_k141_36248_2	FDSW210084431_4.bin.92	K22605	d__Bacteria;p__Actinomycetota;c__Coriobacteriia;o__Coriobacteriales;f__Eggerthellaceae;g__MGBC163016;s__
FDSW210084434_7.bin.63_k141_630136_3	FDSW210084434_7.bin.63	K22605	d__Bacteria;p__Actinomycetota;c__Coriobacteriia;o__Coriobacteriales;f__Eggerthellaceae;g__MGBC163016;s__
FDSW210084442_16.bin.84_k141_354174_22	FDSW210084442_16.bin.84	K22605	d__Bacteria;p__Actinomycetota;c__Coriobacteriia;o__Coriobacteriales;f__Eggerthellaceae;g__MGBC163016;s__
HJ10.bin.101_k141_151615_1	HJ10.bin.101	K22605	d__Bacteria;p__Actinomycetota;c__Coriobacteriia;o__Coriobacteriales;f__Eggerthellaceae;g__MGBC163016;s__
HJ11.bin.29_k141_1172868_392	HJ11.bin.29	K22605	d__Bacteria;p__Actinomycetota;c__Coriobacteriia;o__Coriobacteriales;f__Eggerthellaceae;g__MGBC163016;s__
HJ11.bin.95_k141_1089832_9	HJ11.bin.95	K22605	d__Bacteria;p__Actinomycetota;c__Coriobacteriia;o__Coriobacteriales;f__Eggerthellaceae;g__MGBC163016;s__
HJ12.bin.14_k141_63092_1	HJ12.bin.14	K22605	d__Bacteria;p__Actinomycetota;c__Coriobacteriia;o__Coriobacteriales;f__Eggerthellaceae;g__MGBC163016;s__
HJ13.bin.191_k141_396067_102	HJ13.bin.191	K22605	d__Bacteria;p__Actinomycetota;c__Coriobacteriia;o__Coriobacteriales;f__Eggerthellaceae;g__MGBC163016;s__
HJ13.bin.43_k141_144899_1	HJ13.bin.43	K22605	d__Bacteria;p__Actinomycetota;c__Coriobacteriia;o__Coriobacteriales;f__Eggerthellaceae;g__MGBC163016;s__
HJ17.bin.191_k141_375941_63	HJ17.bin.191	K22605	d__Bacteria;p__Actinomycetota;c__Coriobacteriia;o__Coriobacteriales;f__Eggerthellaceae;g__MGBC163016;s__
HJ17.bin.98_k141_599824_1	HJ17.bin.98	K22605	d__Bacteria;p__Actinomycetota;c__Coriobacteriia;o__Coriobacteriales;f__Eggerthellaceae;g__MGBC163016;s__
HJ18.bin.4_k141_670817_1	HJ18.bin.4	K22605	d__Bacteria;p__Actinomycetota;c__Coriobacteriia;o__Coriobacteriales;f__Eggerthellaceae;g__MGBC163016;s__
HJ18.bin.4_k141_540547_1	HJ18.bin.4	K22605	d__Bacteria;p__Actinomycetota;c__Coriobacteriia;o__Coriobacteriales;f__Eggerthellaceae;g__MGBC163016;s__
HJ19.bin.109_k141_301936_1	HJ19.bin.109	K22605	d__Bacteria;p__Actinomycetota;c__Coriobacteriia;o__Coriobacteriales;f__Eggerthellaceae;g__MGBC163016;s__
HJ19.bin.109_k141_312175_16	HJ19.bin.109	K22605	d__Bacteria;p__Actinomycetota;c__Coriobacteriia;o__Coriobacteriales;f__Eggerthellaceae;g__MGBC163016;s__
HJ19.bin.94_k141_107814_41	HJ19.bin.94	K22605	d__Bacteria;p__Actinomycetota;c__Coriobacteriia;o__Coriobacteriales;f__Eggerthellaceae;g__MGBC163016;s__
HJ1.bin.34_k141_10402_28	HJ1.bin.34	K22605	d__Bacteria;p__Actinomycetota;c__Coriobacteriia;o__Coriobacteriales;f__Eggerthellaceae;g__MGBC163016;s__
HJ20.bin.147_k141_60986_5	HJ20.bin.147	K22605	d__Bacteria;p__Actinomycetota;c__Coriobacteriia;o__Coriobacteriales;f__Eggerthellaceae;g__MGBC163016;s__
HJ2.bin.110_k141_400376_8	HJ2.bin.110	K22605	d__Bacteria;p__Actinomycetota;c__Coriobacteriia;o__Coriobacteriales;f__Eggerthellaceae;g__MGBC163016;s__
HJ3.bin.120_k141_450592_9	HJ3.bin.120	K22605	d__Bacteria;p__Actinomycetota;c__Coriobacteriia;o__Coriobacteriales;f__Eggerthellaceae;g__MGBC163016;s__
HJ3.bin.232_k141_199475_32	HJ3.bin.232	K22605	d__Bacteria;p__Actinomycetota;c__Coriobacteriia;o__Coriobacteriales;f__Eggerthellaceae;g__MGBC163016;s__
HJ3.bin.85_k141_839839_1	HJ3.bin.85	K22605	d__Bacteria;p__Actinomycetota;c__Coriobacteriia;o__Coriobacteriales;f__Eggerthellaceae;g__MGBC163016;s__
HJ3.bin.85_k141_633861_4	HJ3.bin.85	K22605	d__Bacteria;p__Actinomycetota;c__Coriobacteriia;o__Coriobacteriales;f__Eggerthellaceae;g__MGBC163016;s__
HJ4.bin.15_k141_444979_1	HJ4.bin.15	K22605	d__Bacteria;p__Actinomycetota;c__Coriobacteriia;o__Coriobacteriales;f__Eggerthellaceae;g__MGBC163016;s__
HJ4.bin.15_k141_139456_1	HJ4.bin.15	K22605	d__Bacteria;p__Actinomycetota;c__Coriobacteriia;o__Coriobacteriales;f__Eggerthellaceae;g__MGBC163016;s__
HJ4.bin.9_k141_237442_16	HJ4.bin.9	K22605	d__Bacteria;p__Actinomycetota;c__Coriobacteriia;o__Coriobacteriales;f__Eggerthellaceae;g__MGBC163016;s__
HJ5.bin.2_k141_252088_13	HJ5.bin.2	K22605	d__Bacteria;p__Actinomycetota;c__Coriobacteriia;o__Coriobacteriales;f__Eggerthellaceae;g__MGBC163016;s__
HJ5.bin.42_k141_107563_1	HJ5.bin.42	K22605	d__Bacteria;p__Actinomycetota;c__Coriobacteriia;o__Coriobacteriales;f__Eggerthellaceae;g__MGBC163016;s__
HJ5.bin.42_k141_107997_16	HJ5.bin.42	K22605	d__Bacteria;p__Actinomycetota;c__Coriobacteriia;o__Coriobacteriales;f__Eggerthellaceae;g__MGBC163016;s__
HJ5.bin.77_k141_343851_186	HJ5.bin.77	K22605	d__Bacteria;p__Actinomycetota;c__Coriobacteriia;o__Coriobacteriales;f__Eggerthellaceae;g__MGBC163016;s__
HJ6.bin.127_k141_576512_3	HJ6.bin.127	K22605	d__Bacteria;p__Actinomycetota;c__Coriobacteriia;o__Coriobacteriales;f__Eggerthellaceae;g__MGBC163016;s__
HJ6.bin.190_k141_110702_10	HJ6.bin.190	K22605	d__Bacteria;p__Actinomycetota;c__Coriobacteriia;o__Coriobacteriales;f__Eggerthellaceae;g__MGBC163016;s__
HJ6.bin.86_k141_362868_1	HJ6.bin.86	K22605	d__Bacteria;p__Actinomycetota;c__Coriobacteriia;o__Coriobacteriales;f__Eggerthellaceae;g__MGBC163016;s__
HJ8.bin.115_k141_159523_153	HJ8.bin.115	K22605	d__Bacteria;p__Actinomycetota;c__Coriobacteriia;o__Coriobacteriales;f__Eggerthellaceae;g__MGBC163016;s__
HJ8.bin.196_k141_400939_2	HJ8.bin.196	K22605	d__Bacteria;p__Actinomycetota;c__Coriobacteriia;o__Coriobacteriales;f__Eggerthellaceae;g__MGBC163016;s__
HJ9.bin.61_k141_167020_6	HJ9.bin.61	K22605	d__Bacteria;p__Actinomycetota;c__Coriobacteriia;o__Coriobacteriales;f__Eggerthellaceae;g__MGBC163016;s__
M20.bin.45_k141_388500_16	M20.bin.45	K22605	d__Bacteria;p__Actinomycetota;c__Coriobacteriia;o__Coriobacteriales;f__Eggerthellaceae;g__MGBC163016;s__
M2.bin.30_k141_119153_3	M2.bin.30	K22605	d__Bacteria;p__Actinomycetota;c__Coriobacteriia;o__Coriobacteriales;f__Eggerthellaceae;g__MGBC163016;s__
M6.bin.34_k141_254831_4	M6.bin.34	K22605	d__Bacteria;p__Actinomycetota;c__Coriobacteriia;o__Coriobacteriales;f__Eggerthellaceae;g__MGBC163016;s__
M6.bin.50_k141_316767_3	M6.bin.50	K22605	d__Bacteria;p__Actinomycetota;c__Coriobacteriia;o__Coriobacteriales;f__Eggerthellaceae;g__MGBC163016;s__
M6.bin.72_k141_268573_3	M6.bin.72	K22605	d__Bacteria;p__Actinomycetota;c__Coriobacteriia;o__Coriobacteriales;f__Eggerthellaceae;g__MGBC163016;s__
M6.bin.79_k141_195189_1	M6.bin.79	K22605	d__Bacteria;p__Actinomycetota;c__Coriobacteriia;o__Coriobacteriales;f__Eggerthellaceae;g__MGBC163016;s__
M6.bin.7_k141_334563_81	M6.bin.7	K22605	d__Bacteria;p__Actinomycetota;c__Coriobacteriia;o__Coriobacteriales;f__Eggerthellaceae;g__MGBC163016;s__
MF18.bin.18_k141_374878_5	MF18.bin.18	K22605	d__Bacteria;p__Actinomycetota;c__Coriobacteriia;o__Coriobacteriales;f__Eggerthellaceae;g__MGBC163016;s__
MF4.bin.1_k141_811208_8	MF4.bin.1	K22605	d__Bacteria;p__Actinomycetota;c__Coriobacteriia;o__Coriobacteriales;f__Eggerthellaceae;g__MGBC163016;s__
MF8.bin.124_k141_718420_153	MF8.bin.124	K22605	d__Bacteria;p__Actinomycetota;c__Coriobacteriia;o__Coriobacteriales;f__Eggerthellaceae;g__MGBC163016;s__
RF1.bin.79_k141_534831_18	RF1.bin.79	K22605	d__Bacteria;p__Actinomycetota;c__Coriobacteriia;o__Coriobacteriales;f__Eggerthellaceae;g__MGBC163016;s__
S1.bin.89_k141_149013_53	S1.bin.89	K22605	d__Bacteria;p__Actinomycetota;c__Coriobacteriia;o__Coriobacteriales;f__Eggerthellaceae;g__MGBC163016;s__
S7.bin.19_k141_37211_4	S7.bin.19	K22605	d__Bacteria;p__Actinomycetota;c__Coriobacteriia;o__Coriobacteriales;f__Eggerthellaceae;g__MGBC163016;s__
S7.bin.60_k141_94706_11	S7.bin.60	K22605	d__Bacteria;p__Actinomycetota;c__Coriobacteriia;o__Coriobacteriales;f__Eggerthellaceae;g__MGBC163016;s__
S9.bin.78_k141_542795_1	S9.bin.78	K22605	d__Bacteria;p__Actinomycetota;c__Coriobacteriia;o__Coriobacteriales;f__Eggerthellaceae;g__MGBC163016;s__
HJ10.bin.130_k141_157877_98	HJ10.bin.130	K22605	d__Bacteria;p__Actinomycetota;c__Coriobacteriia;o__Coriobacteriales;f__Eggerthellaceae;g__Enterorhabdus;s__
HJ13.bin.130_k141_429853_2	HJ13.bin.130	K22605	d__Bacteria;p__Actinomycetota;c__Coriobacteriia;o__Coriobacteriales;f__Eggerthellaceae;g__Enterorhabdus;s__
HJ19.bin.118_k141_253546_28	HJ19.bin.118	K22605	d__Bacteria;p__Actinomycetota;c__Coriobacteriia;o__Coriobacteriales;f__Eggerthellaceae;g__Enterorhabdus;s__
HJ20.bin.119_k141_1008061_21	HJ20.bin.119	K22605	d__Bacteria;p__Actinomycetota;c__Coriobacteriia;o__Coriobacteriales;f__Eggerthellaceae;g__Enterorhabdus;s__
HJ3.bin.9_k141_257044_10	HJ3.bin.9	K22605	d__Bacteria;p__Actinomycetota;c__Coriobacteriia;o__Coriobacteriales;f__Eggerthellaceae;g__Enterorhabdus;s__
HJ6.bin.61_k141_349027_2	HJ6.bin.61	K22605	d__Bacteria;p__Actinomycetota;c__Coriobacteriia;o__Coriobacteriales;f__Eggerthellaceae;g__Enterorhabdus;s__
DF1.bin.8_k141_981834_21	DF1.bin.8	K22605	d__Bacteria;p__Actinomycetota;c__Coriobacteriia;o__Coriobacteriales;f__Eggerthellaceae;g__D16-63;s__
FDSW210084431_4.bin.76_k141_1445_1	FDSW210084431_4.bin.76	K22605	d__Bacteria;p__Actinomycetota;c__Coriobacteriia;o__Coriobacteriales;f__Eggerthellaceae;g__D16-63;s__
FDSW210084431_4.bin.76_k141_290617_9	FDSW210084431_4.bin.76	K22605	d__Bacteria;p__Actinomycetota;c__Coriobacteriia;o__Coriobacteriales;f__Eggerthellaceae;g__D16-63;s__
FDSW210084435_8.bin.48_k141_404628_44	FDSW210084435_8.bin.48	K22605	d__Bacteria;p__Actinomycetota;c__Coriobacteriia;o__Coriobacteriales;f__Eggerthellaceae;g__D16-63;s__
HJ10.bin.139_k141_523478_8	HJ10.bin.139	K22605	d__Bacteria;p__Actinomycetota;c__Coriobacteriia;o__Coriobacteriales;f__Eggerthellaceae;g__D16-63;s__
HJ11.bin.103_k141_851376_1	HJ11.bin.103	K22605	d__Bacteria;p__Actinomycetota;c__Coriobacteriia;o__Coriobacteriales;f__Eggerthellaceae;g__D16-63;s__
HJ12.bin.138_k141_17527_2	HJ12.bin.138	K22605	d__Bacteria;p__Actinomycetota;c__Coriobacteriia;o__Coriobacteriales;f__Eggerthellaceae;g__D16-63;s__
HJ12.bin.143_k141_17521_2	HJ12.bin.143	K22605	d__Bacteria;p__Actinomycetota;c__Coriobacteriia;o__Coriobacteriales;f__Eggerthellaceae;g__D16-63;s__
HJ13.bin.87_k141_26358_3	HJ13.bin.87	K22605	d__Bacteria;p__Actinomycetota;c__Coriobacteriia;o__Coriobacteriales;f__Eggerthellaceae;g__D16-63;s__
HJ14.bin.150_k141_541064_3	HJ14.bin.150	K22605	d__Bacteria;p__Actinomycetota;c__Coriobacteriia;o__Coriobacteriales;f__Eggerthellaceae;g__D16-63;s__
HJ14.bin.159_k141_41923_1	HJ14.bin.159	K22605	d__Bacteria;p__Actinomycetota;c__Coriobacteriia;o__Coriobacteriales;f__Eggerthellaceae;g__D16-63;s__
HJ14.bin.159_k141_438188_1	HJ14.bin.159	K22605	d__Bacteria;p__Actinomycetota;c__Coriobacteriia;o__Coriobacteriales;f__Eggerthellaceae;g__D16-63;s__
HJ16.bin.186_k141_354514_14	HJ16.bin.186	K22605	d__Bacteria;p__Actinomycetota;c__Coriobacteriia;o__Coriobacteriales;f__Eggerthellaceae;g__D16-63;s__
HJ16.bin.73_k141_335386_1	HJ16.bin.73	K22605	d__Bacteria;p__Actinomycetota;c__Coriobacteriia;o__Coriobacteriales;f__Eggerthellaceae;g__D16-63;s__
HJ17.bin.123_k141_111585_3	HJ17.bin.123	K22605	d__Bacteria;p__Actinomycetota;c__Coriobacteriia;o__Coriobacteriales;f__Eggerthellaceae;g__D16-63;s__
HJ17.bin.217_k141_383684_8	HJ17.bin.217	K22605	d__Bacteria;p__Actinomycetota;c__Coriobacteriia;o__Coriobacteriales;f__Eggerthellaceae;g__D16-63;s__
HJ17.bin.30_k141_54565_7	HJ17.bin.30	K22605	d__Bacteria;p__Actinomycetota;c__Coriobacteriia;o__Coriobacteriales;f__Eggerthellaceae;g__D16-63;s__
HJ18.bin.130_k141_1053772_1	HJ18.bin.130	K22605	d__Bacteria;p__Actinomycetota;c__Coriobacteriia;o__Coriobacteriales;f__Eggerthellaceae;g__D16-63;s__
HJ18.bin.47_k141_485919_3	HJ18.bin.47	K22605	d__Bacteria;p__Actinomycetota;c__Coriobacteriia;o__Coriobacteriales;f__Eggerthellaceae;g__D16-63;s__
HJ19.bin.173_k141_399421_51	HJ19.bin.173	K22605	d__Bacteria;p__Actinomycetota;c__Coriobacteriia;o__Coriobacteriales;f__Eggerthellaceae;g__D16-63;s__
HJ19.bin.197_k141_377551_4	HJ19.bin.197	K22605	d__Bacteria;p__Actinomycetota;c__Coriobacteriia;o__Coriobacteriales;f__Eggerthellaceae;g__D16-63;s__
HJ20.bin.79_k141_63325_4	HJ20.bin.79	K22605	d__Bacteria;p__Actinomycetota;c__Coriobacteriia;o__Coriobacteriales;f__Eggerthellaceae;g__D16-63;s__
HJ20.bin.84_k141_509788_5	HJ20.bin.84	K22605	d__Bacteria;p__Actinomycetota;c__Coriobacteriia;o__Coriobacteriales;f__Eggerthellaceae;g__D16-63;s__
HJ20.bin.97_k141_828384_31	HJ20.bin.97	K22605	d__Bacteria;p__Actinomycetota;c__Coriobacteriia;o__Coriobacteriales;f__Eggerthellaceae;g__D16-63;s__
HJ4.bin.161_k141_241571_1	HJ4.bin.161	K22605	d__Bacteria;p__Actinomycetota;c__Coriobacteriia;o__Coriobacteriales;f__Eggerthellaceae;g__D16-63;s__
HJ4.bin.170_k141_246580_6	HJ4.bin.170	K22605	d__Bacteria;p__Actinomycetota;c__Coriobacteriia;o__Coriobacteriales;f__Eggerthellaceae;g__D16-63;s__
HJ5.bin.25_k141_54939_1	HJ5.bin.25	K22605	d__Bacteria;p__Actinomycetota;c__Coriobacteriia;o__Coriobacteriales;f__Eggerthellaceae;g__D16-63;s__
HJ5.bin.25_k141_284673_1	HJ5.bin.25	K22605	d__Bacteria;p__Actinomycetota;c__Coriobacteriia;o__Coriobacteriales;f__Eggerthellaceae;g__D16-63;s__
HJ6.bin.125_k141_643851_4	HJ6.bin.125	K22605	d__Bacteria;p__Actinomycetota;c__Coriobacteriia;o__Coriobacteriales;f__Eggerthellaceae;g__D16-63;s__
HJ6.bin.52_k141_731531_4	HJ6.bin.52	K22605	d__Bacteria;p__Actinomycetota;c__Coriobacteriia;o__Coriobacteriales;f__Eggerthellaceae;g__D16-63;s__
HJ7.bin.110_k141_52243_1	HJ7.bin.110	K22605	d__Bacteria;p__Actinomycetota;c__Coriobacteriia;o__Coriobacteriales;f__Eggerthellaceae;g__D16-63;s__
HJ8.bin.180_k141_54475_4	HJ8.bin.180	K22605	d__Bacteria;p__Actinomycetota;c__Coriobacteriia;o__Coriobacteriales;f__Eggerthellaceae;g__D16-63;s__
HJ8.bin.84_k141_26814_4	HJ8.bin.84	K22605	d__Bacteria;p__Actinomycetota;c__Coriobacteriia;o__Coriobacteriales;f__Eggerthellaceae;g__D16-63;s__
HJ9.bin.77_k141_664233_20	HJ9.bin.77	K22605	d__Bacteria;p__Actinomycetota;c__Coriobacteriia;o__Coriobacteriales;f__Eggerthellaceae;g__D16-63;s__
HJ9.bin.94_k141_109515_1	HJ9.bin.94	K22605	d__Bacteria;p__Actinomycetota;c__Coriobacteriia;o__Coriobacteriales;f__Eggerthellaceae;g__D16-63;s__
S7.bin.38_k141_83218_1	S7.bin.38	K22605	d__Bacteria;p__Actinomycetota;c__Coriobacteriia;o__Coriobacteriales;f__Eggerthellaceae;g__D16-63;s__
S9.bin.86_k141_401456_4	S9.bin.86	K22605	d__Bacteria;p__Actinomycetota;c__Coriobacteriia;o__Coriobacteriales;f__Eggerthellaceae;g__D16-63;s__
S9.bin.86_k141_281243_1	S9.bin.86	K22605	d__Bacteria;p__Actinomycetota;c__Coriobacteriia;o__Coriobacteriales;f__Eggerthellaceae;g__D16-63;s__
SRR23368204.bin.8_k141_471431_17	SRR23368204.bin.8	K22605	d__Bacteria;p__Actinomycetota;c__Coriobacteriia;o__Coriobacteriales;f__Eggerthellaceae;g__D16-63;s__
SRR23368218.bin.21_k141_179079_2	SRR23368218.bin.21	K22605	d__Bacteria;p__Actinomycetota;c__Coriobacteriia;o__Coriobacteriales;f__Eggerthellaceae;g__D16-63;s__
HJ10.bin.217_k141_160911_34	HJ10.bin.217	K22605	d__Bacteria;p__Actinomycetota;c__Coriobacteriia;o__Coriobacteriales;f__Eggerthellaceae;g__D16-34;s__
HJ16.bin.166_k141_258999_5	HJ16.bin.166	K22605	d__Bacteria;p__Actinomycetota;c__Coriobacteriia;o__Coriobacteriales;f__Eggerthellaceae;g__D16-34;s__
HJ1.bin.119_k141_91955_48	HJ1.bin.119	K22605	d__Bacteria;p__Actinomycetota;c__Coriobacteriia;o__Coriobacteriales;f__Eggerthellaceae;g__D16-34;s__
HJ1.bin.11_k141_171729_105	HJ1.bin.11	K22605	d__Bacteria;p__Actinomycetota;c__Coriobacteriia;o__Coriobacteriales;f__Eggerthellaceae;g__D16-34;s__
HJ20.bin.40_k141_211838_39	HJ20.bin.40	K22605	d__Bacteria;p__Actinomycetota;c__Coriobacteriia;o__Coriobacteriales;f__Eggerthellaceae;g__D16-34;s__
HJ3.bin.167_k141_676004_7	HJ3.bin.167	K22605	d__Bacteria;p__Actinomycetota;c__Coriobacteriia;o__Coriobacteriales;f__Eggerthellaceae;g__D16-34;s__
HJ7.bin.111_k141_24890_104	HJ7.bin.111	K22605	d__Bacteria;p__Actinomycetota;c__Coriobacteriia;o__Coriobacteriales;f__Eggerthellaceae;g__D16-34;s__
HJX3.bin.102_k141_291994_6	HJX3.bin.102	K22605	d__Bacteria;p__Actinomycetota;c__Coriobacteriia;o__Coriobacteriales;f__Eggerthellaceae;g__D16-34;s__
M2.bin.89_k141_351237_25	M2.bin.89	K22605	d__Bacteria;p__Actinomycetota;c__Coriobacteriia;o__Coriobacteriales;f__Eggerthellaceae;g__D16-34;s__
M6.bin.23_k141_324783_3	M6.bin.23	K22605	d__Bacteria;p__Actinomycetota;c__Coriobacteriia;o__Coriobacteriales;f__Eggerthellaceae;g__D16-34;s__
RF8.bin.60_k141_262542_14	RF8.bin.60	K22605	d__Bacteria;p__Actinomycetota;c__Coriobacteriia;o__Coriobacteriales;f__Eggerthellaceae;g__D16-34;s__
RN19.bin.72_k141_170701_4	RN19.bin.72	K22605	d__Bacteria;p__Actinomycetota;c__Coriobacteriia;o__Coriobacteriales;f__Eggerthellaceae;g__D16-34;s__
RNX1.bin.151_k141_458381_2	RNX1.bin.151	K22605	d__Bacteria;p__Actinomycetota;c__Coriobacteriia;o__Coriobacteriales;f__Eggerthellaceae;g__D16-34;s__
RNX7.bin.81_k141_19172_123	RNX7.bin.81	K22605	d__Bacteria;p__Actinomycetota;c__Coriobacteriia;o__Coriobacteriales;f__Eggerthellaceae;g__D16-34;s__
RNX8.bin.106_k141_122565_95	RNX8.bin.106	K22605	d__Bacteria;p__Actinomycetota;c__Coriobacteriia;o__Coriobacteriales;f__Eggerthellaceae;g__D16-34;s__
M19.bin.11_k141_429695_10	M19.bin.11	K22605	d__Bacteria;p__Actinomycetota;c__Coriobacteriia;o__Coriobacteriales;f__Eggerthellaceae;g__Anaerotardibacter;s__Anaerotardibacter sp000435675
BV17.H.bin.77_k141_975882_2	BV17.H.bin.77	K22605	d__Bacteria;p__Actinomycetota;c__Coriobacteriia;o__Coriobacteriales;f__Eggerthellaceae;g__Anaerotardibacter;s__
BV4.bin.164_k141_134662_1	BV4.bin.164	K22605	d__Bacteria;p__Actinomycetota;c__Coriobacteriia;o__Coriobacteriales;f__Eggerthellaceae;g__Anaerotardibacter;s__
BV5.bin.83_k141_365948_14	BV5.bin.83	K22605	d__Bacteria;p__Actinomycetota;c__Coriobacteriia;o__Coriobacteriales;f__Eggerthellaceae;g__Anaerotardibacter;s__
BVI9.bin.79_k141_810309_2	BVI9.bin.79	K22605	d__Bacteria;p__Actinomycetota;c__Coriobacteriia;o__Coriobacteriales;f__Eggerthellaceae;g__Anaerotardibacter;s__
FDSW210084432_5.bin.51_k141_401893_49	FDSW210084432_5.bin.51	K22605	d__Bacteria;p__Actinomycetota;c__Coriobacteriia;o__Coriobacteriales;f__Eggerthellaceae;g__Anaerotardibacter;s__
HJ12.bin.117_k141_117340_5	HJ12.bin.117	K22605	d__Bacteria;p__Actinomycetota;c__Coriobacteriia;o__Coriobacteriales;f__Eggerthellaceae;g__Anaerotardibacter;s__
HJ13.bin.154_k141_202125_217	HJ13.bin.154	K22605	d__Bacteria;p__Actinomycetota;c__Coriobacteriia;o__Coriobacteriales;f__Eggerthellaceae;g__Anaerotardibacter;s__
HJ16.bin.91_k141_210913_11	HJ16.bin.91	K22605	d__Bacteria;p__Actinomycetota;c__Coriobacteriia;o__Coriobacteriales;f__Eggerthellaceae;g__Anaerotardibacter;s__
SRR13890126.bin.11_k141_125374_13	SRR13890126.bin.11	K22605	d__Bacteria;p__Actinomycetota;c__Coriobacteriia;o__Coriobacteriales;f__Eggerthellaceae;g__Anaerotardibacter;s__
M11.bin.7_k141_138370_13	M11.bin.7	K22605	d__Bacteria;p__Actinomycetota;c__Coriobacteriia;o__Coriobacteriales;f__Eggerthellaceae;g__Adlercreutzia;s__Adlercreutzia equolifaciens
M18.bin.49_k141_105441_1	M18.bin.49	K22605	d__Bacteria;p__Actinomycetota;c__Coriobacteriia;o__Coriobacteriales;f__Eggerthellaceae;g__Adlercreutzia;s__Adlercreutzia equolifaciens
M4.bin.37_k141_515954_17	M4.bin.37	K22605	d__Bacteria;p__Actinomycetota;c__Coriobacteriia;o__Coriobacteriales;f__Eggerthellaceae;g__Adlercreutzia;s__Adlercreutzia equolifaciens
M9.bin.116_k141_145753_4	M9.bin.116	K22605	d__Bacteria;p__Actinomycetota;c__Coriobacteriia;o__Coriobacteriales;f__Eggerthellaceae;g__Adlercreutzia;s__Adlercreutzia equolifaciens
RF6.bin.132_k141_52422_3	RF6.bin.132	K22605	d__Bacteria;p__Actinomycetota;c__Coriobacteriia;o__Coriobacteriales;f__Eggerthellaceae;g__Adlercreutzia;s__Adlercreutzia equolifaciens
RN16.bin.81_k141_173657_5	RN16.bin.81	K22605	d__Bacteria;p__Actinomycetota;c__Coriobacteriia;o__Coriobacteriales;f__Eggerthellaceae;g__Adlercreutzia;s__Adlercreutzia equolifaciens
RN3.bin.136_k141_313357_40	RN3.bin.136	K22605	d__Bacteria;p__Actinomycetota;c__Coriobacteriia;o__Coriobacteriales;f__Eggerthellaceae;g__Adlercreutzia;s__Adlercreutzia equolifaciens
RF1.bin.5_k141_298791_41	RF1.bin.5	K22605	d__Bacteria;p__Actinomycetota;c__Coriobacteriia;o__Coriobacteriales;f__Eggerthellaceae;g__Adlercreutzia;s__
RN2.bin.126_k141_511311_4	RN2.bin.126	K22605	d__Bacteria;p__Actinomycetota;c__Coriobacteriia;o__Coriobacteriales;f__Eggerthellaceae;g__Adlercreutzia;s__
RNX3.bin.119_k141_3511_159	RNX3.bin.119	K22605	d__Bacteria;p__Actinomycetota;c__Coriobacteriia;o__Coriobacteriales;f__Eggerthellaceae;g__Adlercreutzia;s__
SRR13890099.bin.9_k141_27972_3	SRR13890099.bin.9	K22605	d__Bacteria;p__Actinomycetota;c__Coriobacteriia;o__Coriobacteriales;f__Eggerthellaceae;g__Adlercreutzia;s__
SRR13890126.bin.29_k141_23242_16	SRR13890126.bin.29	K22605	d__Bacteria;p__Actinomycetota;c__Coriobacteriia;o__Coriobacteriales;f__Eggerthellaceae;g__Adlercreutzia;s__
M16.bin.5_k141_163670_10	M16.bin.5	K22605	d__Bacteria;p__Actinomycetota;c__Coriobacteriia;o__Coriobacteriales;f__Coriobacteriaceae;g__Collinsella;s__Collinsella tanakaei
RF8.bin.68_k141_147423_8	RF8.bin.68	K22605	d__Bacteria;p__Actinomycetota;c__Coriobacteriia;o__Coriobacteriales;f__Coriobacteriaceae;g__Collinsella;s__Collinsella tanakaei
M16.bin.8_k141_177778_2	M16.bin.8	K22605	d__Bacteria;p__Actinomycetota;c__Coriobacteriia;o__Coriobacteriales;f__Coriobacteriaceae;g__Collinsella;s__Collinsella sp900540845
M5.bin.54_k141_292963_3	M5.bin.54	K22605	d__Bacteria;p__Actinomycetota;c__Coriobacteriia;o__Coriobacteriales;f__Coriobacteriaceae;g__Collinsella;s__Collinsella sp900540845
RF14.bin.3_k141_26044_8	RF14.bin.3	K22605	d__Bacteria;p__Actinomycetota;c__Coriobacteriia;o__Coriobacteriales;f__Coriobacteriaceae;g__Collinsella;s__Collinsella sp900540845
RF7.bin.40_k141_183745_4	RF7.bin.40	K22605	d__Bacteria;p__Actinomycetota;c__Coriobacteriia;o__Coriobacteriales;f__Coriobacteriaceae;g__Collinsella;s__Collinsella sp900540845
RF9.bin.34_k141_248546_8	RF9.bin.34	K22605	d__Bacteria;p__Actinomycetota;c__Coriobacteriia;o__Coriobacteriales;f__Coriobacteriaceae;g__Collinsella;s__Collinsella sp900540845
RN12.bin.11_k141_82442_8	RN12.bin.11	K22605	d__Bacteria;p__Actinomycetota;c__Coriobacteriia;o__Coriobacteriales;f__Coriobacteriaceae;g__Collinsella;s__Collinsella sp900540845
RN18.bin.109_k141_169439_9	RN18.bin.109	K22605	d__Bacteria;p__Actinomycetota;c__Coriobacteriia;o__Coriobacteriales;f__Coriobacteriaceae;g__Collinsella;s__Collinsella sp900540845
RN8.bin.82_k141_398272_8	RN8.bin.82	K22605	d__Bacteria;p__Actinomycetota;c__Coriobacteriia;o__Coriobacteriales;f__Coriobacteriaceae;g__Collinsella;s__Collinsella sp900540845
RN9.bin.93_k141_628683_5	RN9.bin.93	K22605	d__Bacteria;p__Actinomycetota;c__Coriobacteriia;o__Coriobacteriales;f__Coriobacteriaceae;g__Collinsella;s__Collinsella sp900540845
RNX10.bin.43_k141_111828_8	RNX10.bin.43	K22605	d__Bacteria;p__Actinomycetota;c__Coriobacteriia;o__Coriobacteriales;f__Coriobacteriaceae;g__Collinsella;s__Collinsella sp900540845
RNX4.bin.68_k141_231483_1	RNX4.bin.68	K22605	d__Bacteria;p__Actinomycetota;c__Coriobacteriia;o__Coriobacteriales;f__Coriobacteriaceae;g__Collinsella;s__Collinsella sp900540845
RNX4.bin.68_k141_27567_8	RNX4.bin.68	K22605	d__Bacteria;p__Actinomycetota;c__Coriobacteriia;o__Coriobacteriales;f__Coriobacteriaceae;g__Collinsella;s__Collinsella sp900540845
RNX5.bin.121_k141_123668_9	RNX5.bin.121	K22605	d__Bacteria;p__Actinomycetota;c__Coriobacteriia;o__Coriobacteriales;f__Coriobacteriaceae;g__Collinsella;s__Collinsella sp900540845
RF12.bin.5_k141_13214_20	RF12.bin.5	K22605	d__Bacteria;p__Actinomycetota;c__Coriobacteriia;o__Coriobacteriales;f__Coriobacteriaceae;g__Collinsella;s__Collinsella sp003466125
RF13.bin.36_k141_159416_5	RF13.bin.36	K22605	d__Bacteria;p__Actinomycetota;c__Coriobacteriia;o__Coriobacteriales;f__Coriobacteriaceae;g__Collinsella;s__Collinsella sp003466125
RF5.bin.86_k141_313809_3	RF5.bin.86	K22605	d__Bacteria;p__Actinomycetota;c__Coriobacteriia;o__Coriobacteriales;f__Coriobacteriaceae;g__Collinsella;s__Collinsella sp003466125
RF6.bin.131_k141_245329_6	RF6.bin.131	K22605	d__Bacteria;p__Actinomycetota;c__Coriobacteriia;o__Coriobacteriales;f__Coriobacteriaceae;g__Collinsella;s__Collinsella sp003466125
RN18.bin.115_k141_427864_16	RN18.bin.115	K22605	d__Bacteria;p__Actinomycetota;c__Coriobacteriia;o__Coriobacteriales;f__Coriobacteriaceae;g__Collinsella;s__Collinsella sp003466125
RF19.bin.88_k141_244663_14	RF19.bin.88	K22605	d__Bacteria;p__Actinomycetota;c__Coriobacteriia;o__Coriobacteriales;f__Coriobacteriaceae;g__Collinsella;s__Collinsella provencensis
RN10.bin.34_k141_255024_24	RN10.bin.34	K22605	d__Bacteria;p__Actinomycetota;c__Coriobacteriia;o__Coriobacteriales;f__Coriobacteriaceae;g__Collinsella;s__
RNX3.bin.6_k141_179472_170	RNX3.bin.6	K22605	d__Bacteria;p__Actinomycetota;c__Coriobacteriia;o__Coriobacteriales;f__Coriobacteriaceae;g__Collinsella;s__
M6.bin.8_k141_63082_7	M6.bin.8	K22605	d__Bacteria;p__Actinomycetota;c__Coriobacteriia;o__Coriobacteriales;f__Atopobiaceae;g__NM07-P-09;s__NM07-P-09 sp012584445
RN11.bin.35_k141_350820_91	RN11.bin.35	K22605	d__Bacteria;p__Actinomycetota;c__Coriobacteriia;o__Coriobacteriales;f__Atopobiaceae;g__NM07-P-09;s__NM07-P-09 sp012584445
M2.bin.33_k141_130419_4	M2.bin.33	K22605	d__Bacteria;p__Actinomycetota;c__Coriobacteriia;o__Coriobacteriales;f__Atopobiaceae;g__NM07-P-09;s__
M6.bin.87_k141_96846_5	M6.bin.87	K22605	d__Bacteria;p__Actinomycetota;c__Coriobacteriia;o__Coriobacteriales;f__Atopobiaceae;g__NM07-P-09;s__
RF1.bin.70_k141_217045_1	RF1.bin.70	K22605	d__Bacteria;p__Actinomycetota;c__Coriobacteriia;o__Coriobacteriales;f__Atopobiaceae;g__NM07-P-09;s__
RN11.bin.16_k141_216755_5	RN11.bin.16	K22605	d__Bacteria;p__Actinomycetota;c__Coriobacteriia;o__Coriobacteriales;f__Atopobiaceae;g__NM07-P-09;s__
RN5.bin.87_k141_1115346_3	RN5.bin.87	K22605	d__Bacteria;p__Actinomycetota;c__Coriobacteriia;o__Coriobacteriales;f__Atopobiaceae;g__NM07-P-09;s__
HJ17.bin.113_k141_95187_140	HJ17.bin.113	K22605	d__Bacteria;p__Actinomycetota;c__Coriobacteriia;o__Coriobacteriales;f__Atopobiaceae;g__MGBC105563;s__
RN5.bin.105_k141_3943_11	RN5.bin.105	K22605	d__Bacteria;p__Actinomycetota;c__Coriobacteriia;o__Coriobacteriales;f__Atopobiaceae;g__MGBC105563;s__
M19.bin.51_k141_419821_58	M19.bin.51	K22605	d__Archaea;p__Methanobacteriota;c__Methanobacteria;o__Methanobacteriales;f__Methanobacteriaceae;g__Methanobrevibacter_A;s__Methanobrevibacter_A sp900766745
RF12.bin.9_k141_418157_2	RF12.bin.9	K22604	d__Bacteria;p__Bacillota_B;c__Peptococcia;o__Peptococcales;f__Peptococcaceae;g__UMGS1590;s__UMGS1590 sp900553245
SRR13490890.bin.64_k141_60466_4	SRR13490890.bin.64	K22604	d__Bacteria;p__Bacillota_A;c__Clostridia;o__Oscillospirales;f__Oscillospiraceae;g__Lawsonibacter;s__
HJ12.bin.176_k141_470893_1	HJ12.bin.176	K22604	d__Bacteria;p__Bacillota_A;c__Clostridia;o__Oscillospirales;f__Oscillospiraceae;g__HGM13006;s__
HJ12.bin.176_k141_560578_153	HJ12.bin.176	K22604	d__Bacteria;p__Bacillota_A;c__Clostridia;o__Oscillospirales;f__Oscillospiraceae;g__HGM13006;s__
HJ8.bin.139_k141_100236_59	HJ8.bin.139	K22604	d__Bacteria;p__Bacillota_A;c__Clostridia;o__Oscillospirales;f__Oscillospiraceae;g__HGM13006;s__
RF8.bin.67_k141_59364_27	RF8.bin.67	K22604	d__Bacteria;p__Bacillota_A;c__Clostridia;o__Oscillospirales;f__Oscillospiraceae;g__Evtepia;s__Evtepia sp934597725
RN10.bin.102_k141_49905_3	RN10.bin.102	K22604	d__Bacteria;p__Bacillota_A;c__Clostridia;o__Oscillospirales;f__Oscillospiraceae;g__Evtepia;s__
HJ6.bin.133_k141_115674_46	HJ6.bin.133	K22604	d__Bacteria;p__Bacillota_A;c__Clostridia;o__Oscillospirales;f__Oscillospiraceae;g__Enterenecus;s__
BV12.bin.37_k141_884091_10	BV12.bin.37	K22604	d__Bacteria;p__Bacillota_A;c__Clostridia;o__Oscillospirales;f__Oscillospiraceae;g__CAKSXP01;s__
BV13.bin.69_k141_117826_4	BV13.bin.69	K22604	d__Bacteria;p__Bacillota_A;c__Clostridia;o__Oscillospirales;f__Oscillospiraceae;g__CAKSXP01;s__
DF18.bin.49_k141_1158115_1	DF18.bin.49	K22604	d__Bacteria;p__Bacillota_A;c__Clostridia;o__Oscillospirales;f__Oscillospiraceae;g__CAKSXP01;s__
DF1.bin.32_k141_729278_3	DF1.bin.32	K22604	d__Bacteria;p__Bacillota_A;c__Clostridia;o__Oscillospirales;f__Oscillospiraceae;g__CAKSXP01;s__
DF7.bin.93_k141_371902_141	DF7.bin.93	K22604	d__Bacteria;p__Bacillota_A;c__Clostridia;o__Oscillospirales;f__Oscillospiraceae;g__CAKSXP01;s__
DF7.bin.97_k141_915281_229	DF7.bin.97	K22604	d__Bacteria;p__Bacillota_A;c__Clostridia;o__Oscillospirales;f__Oscillospiraceae;g__CAJOIG01;s__
BV1.bin.152_k141_536981_17	BV1.bin.152	K22604	d__Bacteria;p__Bacillota_A;c__Clostridia;o__Oscillospirales;f__Oscillospiraceae;g__;s__
HJ18.bin.95_k141_869492_31	HJ18.bin.95	K22604	d__Bacteria;p__Bacillota_A;c__Clostridia;o__Oscillospirales;f__Oscillospiraceae;g__;s__
HJ6.bin.10_k141_629054_8	HJ6.bin.10	K22604	d__Bacteria;p__Bacillota_A;c__Clostridia;o__Oscillospirales;f__Oscillospiraceae;g__;s__
HJ6.bin.182_k141_857790_207	HJ6.bin.182	K22604	d__Bacteria;p__Bacillota_A;c__Clostridia;o__Oscillospirales;f__Oscillospiraceae;g__;s__
RF18.bin.217_k141_186640_20	RF18.bin.217	K22604	d__Bacteria;p__Bacillota_A;c__Clostridia;o__Lachnospirales;f__Lachnospiraceae;g__Ventrimonas;s__Ventrimonas sp900540335
ERR3357639.bin.23_k141_91211_5	ERR3357639.bin.23	K22604	d__Bacteria;p__Bacillota_A;c__Clostridia;o__Lachnospirales;f__Lachnospiraceae;g__UBA3402;s__UBA3402 sp910585435
ERR3357625.bin.31_k141_69879_72	ERR3357625.bin.31	K22604	d__Bacteria;p__Bacillota_A;c__Clostridia;o__Lachnospirales;f__Lachnospiraceae;g__UBA3282;s__UBA3282 sp910579395
S9.bin.40_k141_337263_71	S9.bin.40	K22604	d__Bacteria;p__Bacillota_A;c__Clostridia;o__Lachnospirales;f__Lachnospiraceae;g__UBA3282;s__UBA3282 sp910579395
ERR3357617.bin.42_k141_213736_67	ERR3357617.bin.42	K22604	d__Bacteria;p__Bacillota_A;c__Clostridia;o__Lachnospirales;f__Lachnospiraceae;g__UBA3282;s__UBA3282 sp910578475
SRR11425454.bin.30_k141_128971_4	SRR11425454.bin.30	K22604	d__Bacteria;p__Bacillota_A;c__Clostridia;o__Lachnospirales;f__Lachnospiraceae;g__UBA3282;s__UBA3282 sp014804695
BSTS14.bin.59_k141_636592_7	BSTS14.bin.59	K22604	d__Bacteria;p__Bacillota_A;c__Clostridia;o__Lachnospirales;f__Lachnospiraceae;g__UBA3282;s__
BSTS7.bin.73_k141_1260366_11	BSTS7.bin.73	K22604	d__Bacteria;p__Bacillota_A;c__Clostridia;o__Lachnospirales;f__Lachnospiraceae;g__UBA3282;s__
FDSW210084424_20MC.bin.17_k141_309427_44	FDSW210084424_20MC.bin.17	K22604	d__Bacteria;p__Bacillota_A;c__Clostridia;o__Lachnospirales;f__Lachnospiraceae;g__UBA3282;s__
HJ14.bin.221_k141_851337_72	HJ14.bin.221	K22604	d__Bacteria;p__Bacillota_A;c__Clostridia;o__Lachnospirales;f__Lachnospiraceae;g__UBA3282;s__
HJX5.bin.93_k141_360371_25	HJX5.bin.93	K22604	d__Bacteria;p__Bacillota_A;c__Clostridia;o__Lachnospirales;f__Lachnospiraceae;g__UBA3282;s__
M7.bin.120_k141_816006_28	M7.bin.120	K22604	d__Bacteria;p__Bacillota_A;c__Clostridia;o__Lachnospirales;f__Lachnospiraceae;g__UBA3282;s__
RNX4.bin.2_k141_125274_63	RNX4.bin.2	K22604	d__Bacteria;p__Bacillota_A;c__Clostridia;o__Lachnospirales;f__Lachnospiraceae;g__UBA3282;s__
SRR10605906.bin.6_k141_1372670_2	SRR10605906.bin.6	K22604	d__Bacteria;p__Bacillota_A;c__Clostridia;o__Lachnospirales;f__Lachnospiraceae;g__UBA3282;s__
SRR14411328.bin.24_k141_35323_16	SRR14411328.bin.24	K22604	d__Bacteria;p__Bacillota_A;c__Clostridia;o__Lachnospirales;f__Lachnospiraceae;g__UBA3282;s__
SRR21350780.bin.12_k141_135704_10	SRR21350780.bin.12	K22604	d__Bacteria;p__Bacillota_A;c__Clostridia;o__Lachnospirales;f__Lachnospiraceae;g__UBA3282;s__
SRR21474233.bin.15_k141_436911_8	SRR21474233.bin.15	K22604	d__Bacteria;p__Bacillota_A;c__Clostridia;o__Lachnospirales;f__Lachnospiraceae;g__UBA3282;s__
SRR21474233.bin.90_k141_133218_83	SRR21474233.bin.90	K22604	d__Bacteria;p__Bacillota_A;c__Clostridia;o__Lachnospirales;f__Lachnospiraceae;g__UBA3282;s__
SRR21474236.bin.29_k141_200229_7	SRR21474236.bin.29	K22604	d__Bacteria;p__Bacillota_A;c__Clostridia;o__Lachnospirales;f__Lachnospiraceae;g__UBA3282;s__
SRR21474237.bin.31_k141_335530_10	SRR21474237.bin.31	K22604	d__Bacteria;p__Bacillota_A;c__Clostridia;o__Lachnospirales;f__Lachnospiraceae;g__UBA3282;s__
SRR21474243.bin.20_k141_643352_11	SRR21474243.bin.20	K22604	d__Bacteria;p__Bacillota_A;c__Clostridia;o__Lachnospirales;f__Lachnospiraceae;g__UBA3282;s__
RN20.bin.91_k141_227913_16	RN20.bin.91	K22604	d__Bacteria;p__Bacillota_A;c__Clostridia;o__Lachnospirales;f__Lachnospiraceae;g__Schaedlerella;s__Schaedlerella sp905203555
M18.bin.13_k141_86689_29	M18.bin.13	K22604	d__Bacteria;p__Bacillota_A;c__Clostridia;o__Lachnospirales;f__Lachnospiraceae;g__Schaedlerella;s__
M18.bin.31_k141_92565_19	M18.bin.31	K22604	d__Bacteria;p__Bacillota_A;c__Clostridia;o__Lachnospirales;f__Lachnospiraceae;g__Schaedlerella;s__
RF18.bin.108_k141_530724_11	RF18.bin.108	K22604	d__Bacteria;p__Bacillota_A;c__Clostridia;o__Lachnospirales;f__Lachnospiraceae;g__Schaedlerella;s__
RN6.bin.64_k141_192909_77	RN6.bin.64	K22604	d__Bacteria;p__Bacillota_A;c__Clostridia;o__Lachnospirales;f__Lachnospiraceae;g__Schaedlerella;s__
RNX9.bin.16_k141_90485_19	RNX9.bin.16	K22604	d__Bacteria;p__Bacillota_A;c__Clostridia;o__Lachnospirales;f__Lachnospiraceae;g__Schaedlerella;s__
SRR21350762.bin.9_k141_133242_53	SRR21350762.bin.9	K22604	d__Bacteria;p__Bacillota_A;c__Clostridia;o__Lachnospirales;f__Lachnospiraceae;g__MGBC120314;s__
SRR9205167.bin.104_k141_162384_2	SRR9205167.bin.104	K22604	d__Bacteria;p__Bacillota_A;c__Clostridia;o__Lachnospirales;f__Lachnospiraceae;g__Kineothrix;s__Kineothrix sp910587275
SRR14411328.bin.11_k141_304500_52	SRR14411328.bin.11	K22604	d__Bacteria;p__Bacillota_A;c__Clostridia;o__Lachnospirales;f__Lachnospiraceae;g__Kineothrix;s__Kineothrix sp910579935
RF20.bin.23_k141_149143_2	RF20.bin.23	K22604	d__Bacteria;p__Bacillota_A;c__Clostridia;o__Lachnospirales;f__Lachnospiraceae;g__Enterocloster;s__Enterocloster sp001517625
RF9.bin.86_k141_376873_16	RF9.bin.86	K22604	d__Bacteria;p__Bacillota_A;c__Clostridia;o__Lachnospirales;f__Lachnospiraceae;g__Dorea;s__
RNX3.bin.11_k141_235734_13	RNX3.bin.11	K22604	d__Bacteria;p__Bacillota_A;c__Clostridia;o__Lachnospirales;f__Lachnospiraceae;g__Dorea;s__
ERR3357618.bin.22_k141_31065_16	ERR3357618.bin.22	K22604	d__Bacteria;p__Bacillota_A;c__Clostridia;o__Lachnospirales;f__Lachnospiraceae;g__COE1;s__COE1 sp910579275
ERR3357633.bin.33_k141_116948_1	ERR3357633.bin.33	K22604	d__Bacteria;p__Bacillota_A;c__Clostridia;o__Lachnospirales;f__Lachnospiraceae;g__COE1;s__COE1 sp910579275
ERR3357640.bin.19_k141_122849_14	ERR3357640.bin.19	K22604	d__Bacteria;p__Bacillota_A;c__Clostridia;o__Lachnospirales;f__Lachnospiraceae;g__COE1;s__COE1 sp910579275
SRR14411339.bin.21_k141_323247_5	SRR14411339.bin.21	K22604	d__Bacteria;p__Bacillota_A;c__Clostridia;o__Lachnospirales;f__Lachnospiraceae;g__COE1;s__COE1 sp910579275
ERR3357624.bin.6_k141_171109_14	ERR3357624.bin.6	K22604	d__Bacteria;p__Bacillota_A;c__Clostridia;o__Lachnospirales;f__Lachnospiraceae;g__COE1;s__COE1 sp910577115
SRR11425437.bin.22_k141_108507_8	SRR11425437.bin.22	K22604	d__Bacteria;p__Bacillota_A;c__Clostridia;o__Lachnospirales;f__Lachnospiraceae;g__COE1;s__COE1 sp014804345
ERR3357625.bin.53_k141_99114_12	ERR3357625.bin.53	K22604	d__Bacteria;p__Bacillota_A;c__Clostridia;o__Lachnospirales;f__Lachnospiraceae;g__COE1;s__COE1 sp000403335
ERR3357630.bin.39_k141_154670_35	ERR3357630.bin.39	K22604	d__Bacteria;p__Bacillota_A;c__Clostridia;o__Lachnospirales;f__Lachnospiraceae;g__COE1;s__COE1 sp000403335
ERR3357637.bin.31_k141_7049_8	ERR3357637.bin.31	K22604	d__Bacteria;p__Bacillota_A;c__Clostridia;o__Lachnospirales;f__Lachnospiraceae;g__COE1;s__COE1 sp000403335
ERR3357641.bin.34_k141_117685_60	ERR3357641.bin.34	K22604	d__Bacteria;p__Bacillota_A;c__Clostridia;o__Lachnospirales;f__Lachnospiraceae;g__COE1;s__COE1 sp000403335
SRR6032583.bin.10_k141_58327_2	SRR6032583.bin.10	K22604	d__Bacteria;p__Bacillota_A;c__Clostridia;o__Lachnospirales;f__Lachnospiraceae;g__COE1;s__COE1 sp000403335
BSTS12.bin.67_k141_1246721_11	BSTS12.bin.67	K22604	d__Bacteria;p__Bacillota_A;c__Clostridia;o__Lachnospirales;f__Lachnospiraceae;g__COE1;s__
BSTS16.bin.55_k141_574949_3	BSTS16.bin.55	K22604	d__Bacteria;p__Bacillota_A;c__Clostridia;o__Lachnospirales;f__Lachnospiraceae;g__COE1;s__
BSTS6.bin.72_k141_16014_12	BSTS6.bin.72	K22604	d__Bacteria;p__Bacillota_A;c__Clostridia;o__Lachnospirales;f__Lachnospiraceae;g__COE1;s__
HJ11.bin.123_k141_514689_4	HJ11.bin.123	K22604	d__Bacteria;p__Bacillota_A;c__Clostridia;o__Lachnospirales;f__Lachnospiraceae;g__COE1;s__
HJ16.bin.57_k141_26199_26	HJ16.bin.57	K22604	d__Bacteria;p__Bacillota_A;c__Clostridia;o__Lachnospirales;f__Lachnospiraceae;g__COE1;s__
HJ19.bin.52_k141_205790_1	HJ19.bin.52	K22604	d__Bacteria;p__Bacillota_A;c__Clostridia;o__Lachnospirales;f__Lachnospiraceae;g__COE1;s__
SRR13490892.bin.129_k141_772724_5	SRR13490892.bin.129	K22604	d__Bacteria;p__Bacillota_A;c__Clostridia;o__Lachnospirales;f__Lachnospiraceae;g__COE1;s__
SRR13490893.bin.117_k141_514876_10	SRR13490893.bin.117	K22604	d__Bacteria;p__Bacillota_A;c__Clostridia;o__Lachnospirales;f__Lachnospiraceae;g__COE1;s__
SRR14411306.bin.17_k141_185129_5	SRR14411306.bin.17	K22604	d__Bacteria;p__Bacillota_A;c__Clostridia;o__Lachnospirales;f__Lachnospiraceae;g__COE1;s__
SRR21474233.bin.94_k141_368060_13	SRR21474233.bin.94	K22604	d__Bacteria;p__Bacillota_A;c__Clostridia;o__Lachnospirales;f__Lachnospiraceae;g__COE1;s__
SRR21474235.bin.3_k141_250336_6	SRR21474235.bin.3	K22604	d__Bacteria;p__Bacillota_A;c__Clostridia;o__Lachnospirales;f__Lachnospiraceae;g__COE1;s__
SRR21474242.bin.35_k141_309358_10	SRR21474242.bin.35	K22604	d__Bacteria;p__Bacillota_A;c__Clostridia;o__Lachnospirales;f__Lachnospiraceae;g__COE1;s__
SRR21474244.bin.33_k141_467176_26	SRR21474244.bin.33	K22604	d__Bacteria;p__Bacillota_A;c__Clostridia;o__Lachnospirales;f__Lachnospiraceae;g__COE1;s__
SRR13490891.bin.38_k141_41220_47	SRR13490891.bin.38	K22604	d__Bacteria;p__Bacillota_A;c__Clostridia;o__Lachnospirales;f__Lachnospiraceae;g__CAG-95;s__
SRR11425428.bin.38_k141_146873_157	SRR11425428.bin.38	K22604	d__Bacteria;p__Bacillota_A;c__Clostridia;o__Lachnospirales;f__Lachnospiraceae;g__CAG-510;s__CAG-510 sp014804445
SRR11425435.bin.37_k141_7168_60	SRR11425435.bin.37	K22604	d__Bacteria;p__Bacillota_A;c__Clostridia;o__Lachnospirales;f__Lachnospiraceae;g__CAG-510;s__CAG-510 sp014804445
SRR11425441.bin.10_k141_33992_90	SRR11425441.bin.10	K22604	d__Bacteria;p__Bacillota_A;c__Clostridia;o__Lachnospirales;f__Lachnospiraceae;g__CAG-510;s__CAG-510 sp014804445
M9.bin.41_k141_268932_12	M9.bin.41	K22604	d__Bacteria;p__Bacillota_A;c__Clostridia;o__Lachnospirales;f__Lachnospiraceae;g__CAG-510;s__CAG-510 sp003979355
BSTS10.bin.97_k141_1235811_41	BSTS10.bin.97	K22604	d__Bacteria;p__Bacillota_A;c__Clostridia;o__Lachnospirales;f__Lachnospiraceae;g__CAG-510;s__
DF13.bin.96_k141_1063706_37	DF13.bin.96	K22604	d__Bacteria;p__Bacillota_A;c__Clostridia;o__Lachnospirales;f__Lachnospiraceae;g__CAG-510;s__
HJ14.bin.80_k141_244967_38	HJ14.bin.80	K22604	d__Bacteria;p__Bacillota_A;c__Clostridia;o__Lachnospirales;f__Lachnospiraceae;g__CAG-510;s__
HJ16.bin.72_k141_245064_4	HJ16.bin.72	K22604	d__Bacteria;p__Bacillota_A;c__Clostridia;o__Lachnospirales;f__Lachnospiraceae;g__CAG-510;s__
HXJS2.bin.24_k141_404039_4	HXJS2.bin.24	K22604	d__Bacteria;p__Bacillota_A;c__Clostridia;o__Lachnospirales;f__Lachnospiraceae;g__CAG-510;s__
HXJS2.bin.24_k141_329749_5	HXJS2.bin.24	K22604	d__Bacteria;p__Bacillota_A;c__Clostridia;o__Lachnospirales;f__Lachnospiraceae;g__CAG-510;s__
M20.bin.22_k141_515051_15	M20.bin.22	K22604	d__Bacteria;p__Bacillota_A;c__Clostridia;o__Lachnospirales;f__Lachnospiraceae;g__CAG-510;s__
MF7.bin.140_k141_1387375_6	MF7.bin.140	K22604	d__Bacteria;p__Bacillota_A;c__Clostridia;o__Lachnospirales;f__Lachnospiraceae;g__CAG-510;s__
RNX4.bin.23_k141_121022_187	RNX4.bin.23	K22604	d__Bacteria;p__Bacillota_A;c__Clostridia;o__Lachnospirales;f__Lachnospiraceae;g__CAG-510;s__
SRR11425430.bin.25_k141_115574_69	SRR11425430.bin.25	K22604	d__Bacteria;p__Bacillota_A;c__Clostridia;o__Lachnospirales;f__Lachnospiraceae;g__CAG-510;s__
SRR14411295.bin.4_k141_248437_93	SRR14411295.bin.4	K22604	d__Bacteria;p__Bacillota_A;c__Clostridia;o__Lachnospirales;f__Lachnospiraceae;g__CAG-510;s__
SRR14411331.bin.5_k141_113655_6	SRR14411331.bin.5	K22604	d__Bacteria;p__Bacillota_A;c__Clostridia;o__Lachnospirales;f__Lachnospiraceae;g__CAG-510;s__
ERR3357630.bin.47_k141_86668_19	ERR3357630.bin.47	K22604	d__Bacteria;p__Bacillota_A;c__Clostridia;o__Lachnospirales;f__Lachnospiraceae;g__Caccovicinus;s__Caccovicinus sp910584785
ERR3357630.bin.47_k141_86668_20	ERR3357630.bin.47	K22604	d__Bacteria;p__Bacillota_A;c__Clostridia;o__Lachnospirales;f__Lachnospiraceae;g__Caccovicinus;s__Caccovicinus sp910584785
ERR3357642.bin.51_k141_19360_23	ERR3357642.bin.51	K22604	d__Bacteria;p__Bacillota_A;c__Clostridia;o__Lachnospirales;f__Lachnospiraceae;g__Caccovicinus;s__Caccovicinus sp009774615
SRR6032588.bin.12_k141_50764_22	SRR6032588.bin.12	K22604	d__Bacteria;p__Bacillota_A;c__Clostridia;o__Lachnospirales;f__Lachnospiraceae;g__Caccovicinus;s__Caccovicinus sp009774615
BV24.bin.10_k141_561897_8	BV24.bin.10	K22604	d__Bacteria;p__Bacillota_A;c__Clostridia;o__Lachnospirales;f__Lachnospiraceae;g__Caccovicinus;s__
SRR21350768.bin.6_k141_26741_4	SRR21350768.bin.6	K22604	d__Bacteria;p__Bacillota_A;c__Clostridia;o__Lachnospirales;f__Lachnospiraceae;g__Acetatifactor;s__Acetatifactor sp023663735
SRR21350779.bin.10_k141_80106_37	SRR21350779.bin.10	K22604	d__Bacteria;p__Bacillota_A;c__Clostridia;o__Lachnospirales;f__Lachnospiraceae;g__Acetatifactor;s__Acetatifactor sp023663735
BSTS15.bin.10_k141_276739_23	BSTS15.bin.10	K22604	d__Bacteria;p__Bacillota_A;c__Clostridia;o__Lachnospirales;f__Lachnospiraceae;g__Acetatifactor;s__
BV24.bin.84_k141_1074788_21	BV24.bin.84	K22604	d__Bacteria;p__Bacillota_A;c__Clostridia;o__Lachnospirales;f__Lachnospiraceae;g__Acetatifactor;s__
FDSW210084437_10.bin.92_k141_338530_12	FDSW210084437_10.bin.92	K22604	d__Bacteria;p__Bacillota_A;c__Clostridia;o__Lachnospirales;f__Lachnospiraceae;g__Acetatifactor;s__
MF9.bin.111_k141_777627_9	MF9.bin.111	K22604	d__Bacteria;p__Bacillota_A;c__Clostridia;o__Lachnospirales;f__Lachnospiraceae;g__Acetatifactor;s__
SRR14411358.bin.1_k141_198978_7	SRR14411358.bin.1	K22604	d__Bacteria;p__Bacillota_A;c__Clostridia;o__Lachnospirales;f__Lachnospiraceae;g__Acetatifactor;s__
SRR21474240.bin.56_k141_563695_23	SRR21474240.bin.56	K22604	d__Bacteria;p__Bacillota_A;c__Clostridia;o__Lachnospirales;f__Lachnospiraceae;g__Acetatifactor;s__
SRR21474241.bin.77_k141_453364_31	SRR21474241.bin.77	K22604	d__Bacteria;p__Bacillota_A;c__Clostridia;o__Lachnospirales;f__Lachnospiraceae;g__Acetatifactor;s__
SRR21474242.bin.55_k141_10189_19	SRR21474242.bin.55	K22604	d__Bacteria;p__Bacillota_A;c__Clostridia;o__Lachnospirales;f__Lachnospiraceae;g__Acetatifactor;s__
SRR23368206.bin.38_k141_346362_3	SRR23368206.bin.38	K22604	d__Bacteria;p__Bacillota_A;c__Clostridia;o__Lachnospirales;f__Lachnospiraceae;g__Acetatifactor;s__
SRR3997171.bin.6_k141_45205_23	SRR3997171.bin.6	K22604	d__Bacteria;p__Bacillota_A;c__Clostridia;o__Lachnospirales;f__Lachnospiraceae;g__Acetatifactor;s__
ERR3357623.bin.15_k141_46643_2	ERR3357623.bin.15	K22604	d__Bacteria;p__Bacillota_A;c__Clostridia;o__Lachnospirales;f__Lachnospiraceae;g__14-2;s__14-2 sp009774455
MF18.bin.38_k141_505545_17	MF18.bin.38	K22604	d__Bacteria;p__Bacillota_A;c__Clostridia;o__Lachnospirales;f__Lachnospiraceae;g__;s__
RN14.bin.50_k141_87084_3	RN14.bin.50	K22604	d__Bacteria;p__Bacillota_A;c__Clostridia;o__Eubacteriales;f__Eubacteriaceae;g__UBA7485;s__
BSTS11.bin.103_k141_1082694_6	BSTS11.bin.103	K22604	d__Bacteria;p__Actinomycetota;c__Coriobacteriia;o__Coriobacteriales;f__Eggerthellaceae;g__MGBC163016;s__
BSTS11.bin.117_k141_550185_31	BSTS11.bin.117	K22604	d__Bacteria;p__Actinomycetota;c__Coriobacteriia;o__Coriobacteriales;f__Eggerthellaceae;g__MGBC163016;s__
BSTS12.bin.147_k141_238341_6	BSTS12.bin.147	K22604	d__Bacteria;p__Actinomycetota;c__Coriobacteriia;o__Coriobacteriales;f__Eggerthellaceae;g__MGBC163016;s__
BSTS13.bin.117_k141_23967_29	BSTS13.bin.117	K22604	d__Bacteria;p__Actinomycetota;c__Coriobacteriia;o__Coriobacteriales;f__Eggerthellaceae;g__MGBC163016;s__
BSTS15.bin.113_k141_666229_5	BSTS15.bin.113	K22604	d__Bacteria;p__Actinomycetota;c__Coriobacteriia;o__Coriobacteriales;f__Eggerthellaceae;g__MGBC163016;s__
BSTS16.bin.109_k141_341857_46	BSTS16.bin.109	K22604	d__Bacteria;p__Actinomycetota;c__Coriobacteriia;o__Coriobacteriales;f__Eggerthellaceae;g__MGBC163016;s__
BSTS16.bin.5_k141_1018896_31	BSTS16.bin.5	K22604	d__Bacteria;p__Actinomycetota;c__Coriobacteriia;o__Coriobacteriales;f__Eggerthellaceae;g__MGBC163016;s__
BSTS17.bin.29_k141_480866_2	BSTS17.bin.29	K22604	d__Bacteria;p__Actinomycetota;c__Coriobacteriia;o__Coriobacteriales;f__Eggerthellaceae;g__MGBC163016;s__
BSTS17.bin.35_k141_311615_7	BSTS17.bin.35	K22604	d__Bacteria;p__Actinomycetota;c__Coriobacteriia;o__Coriobacteriales;f__Eggerthellaceae;g__MGBC163016;s__
BSTS18.bin.109_k141_698181_13	BSTS18.bin.109	K22604	d__Bacteria;p__Actinomycetota;c__Coriobacteriia;o__Coriobacteriales;f__Eggerthellaceae;g__MGBC163016;s__
BSTS1.bin.165_k141_507515_4	BSTS1.bin.165	K22604	d__Bacteria;p__Actinomycetota;c__Coriobacteriia;o__Coriobacteriales;f__Eggerthellaceae;g__MGBC163016;s__
BSTS1.bin.51_k141_19204_1	BSTS1.bin.51	K22604	d__Bacteria;p__Actinomycetota;c__Coriobacteriia;o__Coriobacteriales;f__Eggerthellaceae;g__MGBC163016;s__
BSTS8.bin.47_k141_192133_3	BSTS8.bin.47	K22604	d__Bacteria;p__Actinomycetota;c__Coriobacteriia;o__Coriobacteriales;f__Eggerthellaceae;g__MGBC163016;s__
BV18.H.bin.113_k141_62551_10	BV18.H.bin.113	K22604	d__Bacteria;p__Actinomycetota;c__Coriobacteriia;o__Coriobacteriales;f__Eggerthellaceae;g__MGBC163016;s__
BV21.bin.3_k141_311623_69	BV21.bin.3	K22604	d__Bacteria;p__Actinomycetota;c__Coriobacteriia;o__Coriobacteriales;f__Eggerthellaceae;g__MGBC163016;s__
BV21.bin.5_k141_795857_6	BV21.bin.5	K22604	d__Bacteria;p__Actinomycetota;c__Coriobacteriia;o__Coriobacteriales;f__Eggerthellaceae;g__MGBC163016;s__
BV22.bin.120_k141_1509460_19	BV22.bin.120	K22604	d__Bacteria;p__Actinomycetota;c__Coriobacteriia;o__Coriobacteriales;f__Eggerthellaceae;g__MGBC163016;s__
BV24.bin.37_k141_458875_31	BV24.bin.37	K22604	d__Bacteria;p__Actinomycetota;c__Coriobacteriia;o__Coriobacteriales;f__Eggerthellaceae;g__MGBC163016;s__
BV27.bin.16_k141_132171_15	BV27.bin.16	K22604	d__Bacteria;p__Actinomycetota;c__Coriobacteriia;o__Coriobacteriales;f__Eggerthellaceae;g__MGBC163016;s__
BV28.bin.125_k141_1088917_6	BV28.bin.125	K22604	d__Bacteria;p__Actinomycetota;c__Coriobacteriia;o__Coriobacteriales;f__Eggerthellaceae;g__MGBC163016;s__
BV9.H.bin.16_k141_661306_7	BV9.H.bin.16	K22604	d__Bacteria;p__Actinomycetota;c__Coriobacteriia;o__Coriobacteriales;f__Eggerthellaceae;g__MGBC163016;s__
BVI9.bin.122_k141_169183_54	BVI9.bin.122	K22604	d__Bacteria;p__Actinomycetota;c__Coriobacteriia;o__Coriobacteriales;f__Eggerthellaceae;g__MGBC163016;s__
DF12.bin.90_k141_962770_39	DF12.bin.90	K22604	d__Bacteria;p__Actinomycetota;c__Coriobacteriia;o__Coriobacteriales;f__Eggerthellaceae;g__MGBC163016;s__
MF18.bin.18_k141_941450_28	MF18.bin.18	K22604	d__Bacteria;p__Actinomycetota;c__Coriobacteriia;o__Coriobacteriales;f__Eggerthellaceae;g__MGBC163016;s__
MF8.bin.124_k141_1197560_90	MF8.bin.124	K22604	d__Bacteria;p__Actinomycetota;c__Coriobacteriia;o__Coriobacteriales;f__Eggerthellaceae;g__MGBC163016;s__
M11.bin.32_k141_66484_2	M11.bin.32	K22604	d__Bacteria;p__Actinomycetota;c__Coriobacteriia;o__Coriobacteriales;f__Eggerthellaceae;g__Eggerthella;s__Eggerthella lenta
RN2.bin.97_k141_415506_7	RN2.bin.97	K22604	d__Bacteria;p__Actinomycetota;c__Actinomycetia;o__Actinomycetales;f__Micrococcaceae;g__Kocuria;s__
RN9.bin.9_k141_801096_3	RN9.bin.9	K22604	d__Bacteria;p__Actinomycetota;c__Actinomycetia;o__Actinomycetales;f__Dermabacteraceae;g__Brachybacterium;s__
RNX4.bin.78_k141_96993_17	RNX4.bin.78	K15873	d__Bacteria;p__Fusobacteriota;c__Fusobacteriia;o__Fusobacteriales;f__Fusobacteriaceae;g__Fusobacterium_B;s__
BV3.bin.47_k141_967736_4	BV3.bin.47	K15873	d__Bacteria;p__Desulfobacterota;c__Desulfovibrionia;o__Desulfovibrionales;f__Desulfovibrionaceae;g__Desulfovibrio;s__
HJX1.bin.90_k141_379254_31	HJX1.bin.90	K15873	d__Bacteria;p__Desulfobacterota;c__Desulfovibrionia;o__Desulfovibrionales;f__Desulfovibrionaceae;g__Bilophila;s__
SRR11852056.bin.17_k141_25890_45	SRR11852056.bin.17	K15873	d__Bacteria;p__Bacillota_C;c__Negativicutes;o__Veillonellales;f__Megasphaeraceae;g__Megasphaera;s__Megasphaera sp902388315
M9.bin.26_k141_329475_21	M9.bin.26	K15873	d__Bacteria;p__Bacillota_A;c__Clostridia;o__Peptostreptococcales;f__Peptostreptococcaceae;g__Peptacetobacter;s__
SRR23368218.bin.16_k141_78201_46	SRR23368218.bin.16	K15873	d__Bacteria;p__Bacillota_A;c__Clostridia;o__Oscillospirales;f__Oscillospiraceae;g__NSJ-51;s__
RF10.bin.28_k141_152486_26	RF10.bin.28	K15873	d__Bacteria;p__Bacillota_A;c__Clostridia;o__Oscillospirales;f__Oscillospiraceae;g__Limivicinus;s__Limivicinus sp900549545
RF18.bin.199_k141_84388_128	RF18.bin.199	K15873	d__Bacteria;p__Bacillota_A;c__Clostridia;o__Oscillospirales;f__Oscillospiraceae;g__Limivicinus;s__Limivicinus sp900549545
RN12.bin.88_k141_856976_9	RN12.bin.88	K15873	d__Bacteria;p__Bacillota_A;c__Clostridia;o__Oscillospirales;f__Oscillospiraceae;g__Limivicinus;s__Limivicinus sp900549545
RN3.bin.106_k141_175470_37	RN3.bin.106	K15873	d__Bacteria;p__Bacillota_A;c__Clostridia;o__Oscillospirales;f__Oscillospiraceae;g__Limivicinus;s__Limivicinus sp900549545
BSTS1.bin.152_k141_751815_18	BSTS1.bin.152	K15873	d__Bacteria;p__Bacillota_A;c__Clostridia;o__Oscillospirales;f__Oscillospiraceae;g__Limivicinus;s__
CD1.bin.24_k141_509276_1	CD1.bin.24	K15873	d__Bacteria;p__Bacillota_A;c__Clostridia;o__Oscillospirales;f__Oscillospiraceae;g__Limivicinus;s__
FDSW210084434_7.bin.40_k141_118887_5	FDSW210084434_7.bin.40	K15873	d__Bacteria;p__Bacillota_A;c__Clostridia;o__Oscillospirales;f__Oscillospiraceae;g__Limivicinus;s__
M1.bin.133_k141_756766_36	M1.bin.133	K15873	d__Bacteria;p__Bacillota_A;c__Clostridia;o__Oscillospirales;f__Oscillospiraceae;g__Limivicinus;s__
M1.bin.49_k141_433416_20	M1.bin.49	K15873	d__Bacteria;p__Bacillota_A;c__Clostridia;o__Oscillospirales;f__Oscillospiraceae;g__Limivicinus;s__
M1.bin.49_k141_433416_21	M1.bin.49	K15873	d__Bacteria;p__Bacillota_A;c__Clostridia;o__Oscillospirales;f__Oscillospiraceae;g__Limivicinus;s__
M1.bin.49_k141_375655_31	M1.bin.49	K15873	d__Bacteria;p__Bacillota_A;c__Clostridia;o__Oscillospirales;f__Oscillospiraceae;g__Limivicinus;s__
RF17.bin.147_k141_524054_8	RF17.bin.147	K15873	d__Bacteria;p__Bacillota_A;c__Clostridia;o__Oscillospirales;f__Oscillospiraceae;g__Limivicinus;s__
RF5.bin.43_k141_347450_27	RF5.bin.43	K15873	d__Bacteria;p__Bacillota_A;c__Clostridia;o__Oscillospirales;f__Oscillospiraceae;g__Limivicinus;s__
RF5.bin.43_k141_64820_23	RF5.bin.43	K15873	d__Bacteria;p__Bacillota_A;c__Clostridia;o__Oscillospirales;f__Oscillospiraceae;g__Limivicinus;s__
RF6.bin.45_k141_365423_3	RF6.bin.45	K15873	d__Bacteria;p__Bacillota_A;c__Clostridia;o__Oscillospirales;f__Oscillospiraceae;g__Limivicinus;s__
RF6.bin.45_k141_124742_5	RF6.bin.45	K15873	d__Bacteria;p__Bacillota_A;c__Clostridia;o__Oscillospirales;f__Oscillospiraceae;g__Limivicinus;s__
RN10.bin.22_k141_81439_3	RN10.bin.22	K15873	d__Bacteria;p__Bacillota_A;c__Clostridia;o__Oscillospirales;f__Oscillospiraceae;g__Limivicinus;s__
RN10.bin.22_k141_86074_30	RN10.bin.22	K15873	d__Bacteria;p__Bacillota_A;c__Clostridia;o__Oscillospirales;f__Oscillospiraceae;g__Limivicinus;s__
RN10.bin.76_k141_218863_6	RN10.bin.76	K15873	d__Bacteria;p__Bacillota_A;c__Clostridia;o__Oscillospirales;f__Oscillospiraceae;g__Limivicinus;s__
RN12.bin.123_k141_199458_1	RN12.bin.123	K15873	d__Bacteria;p__Bacillota_A;c__Clostridia;o__Oscillospirales;f__Oscillospiraceae;g__Limivicinus;s__
RN12.bin.123_k141_667580_1	RN12.bin.123	K15873	d__Bacteria;p__Bacillota_A;c__Clostridia;o__Oscillospirales;f__Oscillospiraceae;g__Limivicinus;s__
RN12.bin.123_k141_96794_50	RN12.bin.123	K15873	d__Bacteria;p__Bacillota_A;c__Clostridia;o__Oscillospirales;f__Oscillospiraceae;g__Limivicinus;s__
RN16.bin.128_k141_42633_5	RN16.bin.128	K15873	d__Bacteria;p__Bacillota_A;c__Clostridia;o__Oscillospirales;f__Oscillospiraceae;g__Limivicinus;s__
RN16.bin.128_k141_153365_11	RN16.bin.128	K15873	d__Bacteria;p__Bacillota_A;c__Clostridia;o__Oscillospirales;f__Oscillospiraceae;g__Limivicinus;s__
RN18.bin.110_k141_342072_4	RN18.bin.110	K15873	d__Bacteria;p__Bacillota_A;c__Clostridia;o__Oscillospirales;f__Oscillospiraceae;g__Limivicinus;s__
RN20.bin.120_k141_207548_5	RN20.bin.120	K15873	d__Bacteria;p__Bacillota_A;c__Clostridia;o__Oscillospirales;f__Oscillospiraceae;g__Limivicinus;s__
RN20.bin.120_k141_90788_16	RN20.bin.120	K15873	d__Bacteria;p__Bacillota_A;c__Clostridia;o__Oscillospirales;f__Oscillospiraceae;g__Limivicinus;s__
RN3.bin.54_k141_292615_10	RN3.bin.54	K15873	d__Bacteria;p__Bacillota_A;c__Clostridia;o__Oscillospirales;f__Oscillospiraceae;g__Limivicinus;s__
RN3.bin.54_k141_384305_17	RN3.bin.54	K15873	d__Bacteria;p__Bacillota_A;c__Clostridia;o__Oscillospirales;f__Oscillospiraceae;g__Limivicinus;s__
RNX1.bin.112_k141_443229_29	RNX1.bin.112	K15873	d__Bacteria;p__Bacillota_A;c__Clostridia;o__Oscillospirales;f__Oscillospiraceae;g__Limivicinus;s__
RNX5.bin.35_k141_134757_27	RNX5.bin.35	K15873	d__Bacteria;p__Bacillota_A;c__Clostridia;o__Oscillospirales;f__Oscillospiraceae;g__Limivicinus;s__
SRR13490889.bin.1_k141_58355_15	SRR13490889.bin.1	K15873	d__Bacteria;p__Bacillota_A;c__Clostridia;o__Oscillospirales;f__Oscillospiraceae;g__Limivicinus;s__
SRR13490890.bin.44_k141_194825_25	SRR13490890.bin.44	K15873	d__Bacteria;p__Bacillota_A;c__Clostridia;o__Oscillospirales;f__Oscillospiraceae;g__Limivicinus;s__
SRR23368200.bin.111_k141_526028_10	SRR23368200.bin.111	K15873	d__Bacteria;p__Bacillota_A;c__Clostridia;o__Oscillospirales;f__Oscillospiraceae;g__Limivicinus;s__
BV22.bin.31_k141_1421149_17	BV22.bin.31	K15873	d__Bacteria;p__Bacillota_A;c__Clostridia;o__Oscillospirales;f__Oscillospiraceae;g__JAMPGF01;s__
SRR13490888.bin.74_k141_89513_21	SRR13490888.bin.74	K15873	d__Bacteria;p__Bacillota_A;c__Clostridia;o__Oscillospirales;f__Oscillospiraceae;g__JAHHSE01;s__
SRR13490896.bin.15_k141_382348_29	SRR13490896.bin.15	K15873	d__Bacteria;p__Bacillota_A;c__Clostridia;o__Oscillospirales;f__Oscillospiraceae;g__JAHHSE01;s__
RN7.bin.68_k141_13857_8	RN7.bin.68	K15873	d__Bacteria;p__Bacillota_A;c__Clostridia;o__Oscillospirales;f__Oscillospiraceae;g__HGM13010;s__
RN7.bin.97_k141_96156_8	RN7.bin.97	K15873	d__Bacteria;p__Bacillota_A;c__Clostridia;o__Oscillospirales;f__Oscillospiraceae;g__HGM13010;s__
BV3.bin.72_k141_1235280_4	BV3.bin.72	K15873	d__Bacteria;p__Bacillota_A;c__Clostridia;o__Oscillospirales;f__Oscillospiraceae;g__Faecousia;s__
RF10.bin.140_k141_145219_4	RF10.bin.140	K15873	d__Bacteria;p__Bacillota_A;c__Clostridia;o__Oscillospirales;f__Oscillospiraceae;g__F23-B02;s__F23-B02 sp004557075
RF8.bin.67_k141_300279_4	RF8.bin.67	K15873	d__Bacteria;p__Bacillota_A;c__Clostridia;o__Oscillospirales;f__Oscillospiraceae;g__Evtepia;s__Evtepia sp934597725
BV3.bin.124_k141_703152_3	BV3.bin.124	K15873	d__Bacteria;p__Bacillota_A;c__Clostridia;o__Oscillospirales;f__Oscillospiraceae;g__Enterenecus;s__
ERR3357633.bin.5_k141_102681_37	ERR3357633.bin.5	K15873	d__Bacteria;p__Bacillota_A;c__Clostridia;o__Oscillospirales;f__Oscillospiraceae;g__Enterenecus;s__
HJ17.bin.101_k141_273426_64	HJ17.bin.101	K15873	d__Bacteria;p__Bacillota_A;c__Clostridia;o__Oscillospirales;f__Oscillospiraceae;g__Enterenecus;s__
SRR21474244.bin.53_k141_123745_24	SRR21474244.bin.53	K15873	d__Bacteria;p__Bacillota_A;c__Clostridia;o__Oscillospirales;f__Oscillospiraceae;g__DXYV01;s__
RF16.bin.5_k141_203105_28	RF16.bin.5	K15873	d__Bacteria;p__Bacillota_A;c__Clostridia;o__Oscillospirales;f__Oscillospiraceae;g__CAG-103;s__CAG-103 sp018265835
RF6.bin.104_k141_253779_1	RF6.bin.104	K15873	d__Bacteria;p__Bacillota_A;c__Clostridia;o__Oscillospirales;f__Oscillospiraceae;g__CAG-103;s__CAG-103 sp018265835
RN12.bin.44_k141_353010_42	RN12.bin.44	K15873	d__Bacteria;p__Bacillota_A;c__Clostridia;o__Oscillospirales;f__Oscillospiraceae;g__CAG-103;s__CAG-103 sp018265835
SRR23368212.bin.53_k141_400487_2	SRR23368212.bin.53	K15873	d__Bacteria;p__Bacillota_A;c__Clostridia;o__Oscillospirales;f__Butyricicoccaceae;g__Agathobaculum;s__
RF16.bin.41_k141_120744_1	RF16.bin.41	K15873	d__Bacteria;p__Bacillota_A;c__Clostridia;o__Oscillospirales;f__Acutalibacteraceae;g__Fimenecus;s__Fimenecus sp021769885
M13.bin.87_k141_26346_4	M13.bin.87	K15873	d__Bacteria;p__Bacillota_A;c__Clostridia;o__Oscillospirales;f__Acutalibacteraceae;g__Acutalibacter;s__
SRR9205169.bin.58_k141_348942_29	SRR9205169.bin.58	K15873	d__Bacteria;p__Bacillota_A;c__Clostridia;o__Lachnospirales;f__Lachnospiraceae;g__W0P33-017;s__W0P33-017 sp910589045
M5.bin.35_k141_112916_2	M5.bin.35	K15873	d__Bacteria;p__Bacillota_A;c__Clostridia;o__Lachnospirales;f__Lachnospiraceae;g__W0P33-017;s__
ERR3357642.bin.8_k141_50122_26	ERR3357642.bin.8	K15873	d__Bacteria;p__Bacillota_A;c__Clostridia;o__Lachnospirales;f__Lachnospiraceae;g__Ventrimonas;s__Ventrimonas sp910575255
ERR3357642.bin.58_k141_110842_22	ERR3357642.bin.58	K15873	d__Bacteria;p__Bacillota_A;c__Clostridia;o__Lachnospirales;f__Lachnospiraceae;g__Ventrimonas;s__Ventrimonas sp003611875
ERR3357626.bin.70_k141_131334_3	ERR3357626.bin.70	K15873	d__Bacteria;p__Bacillota_A;c__Clostridia;o__Lachnospirales;f__Lachnospiraceae;g__Schaedlerella;s__Schaedlerella sp009911175
S7.bin.13_k141_44419_2	S7.bin.13	K15873	d__Bacteria;p__Bacillota_A;c__Clostridia;o__Lachnospirales;f__Lachnospiraceae;g__Schaedlerella;s__Schaedlerella sp000403295
ERR3357635.bin.24_k141_17679_3	ERR3357635.bin.24	K15873	d__Bacteria;p__Bacillota_A;c__Clostridia;o__Lachnospirales;f__Lachnospiraceae;g__Schaedlerella;s__Schaedlerella arabinosiphila
M13.bin.106_k141_121116_7	M13.bin.106	K15873	d__Bacteria;p__Bacillota_A;c__Clostridia;o__Lachnospirales;f__Lachnospiraceae;g__Schaedlerella;s__
M18.bin.57_k141_158796_2	M18.bin.57	K15873	d__Bacteria;p__Bacillota_A;c__Clostridia;o__Lachnospirales;f__Lachnospiraceae;g__Schaedlerella;s__
RF18.bin.108_k141_511346_7	RF18.bin.108	K15873	d__Bacteria;p__Bacillota_A;c__Clostridia;o__Lachnospirales;f__Lachnospiraceae;g__Schaedlerella;s__
RN7.bin.94_k141_325364_1	RN7.bin.94	K15873	d__Bacteria;p__Bacillota_A;c__Clostridia;o__Lachnospirales;f__Lachnospiraceae;g__Schaedlerella;s__
RNX9.bin.16_k141_100097_39	RNX9.bin.16	K15873	d__Bacteria;p__Bacillota_A;c__Clostridia;o__Lachnospirales;f__Lachnospiraceae;g__Schaedlerella;s__
SRR23368201.bin.61_k141_401217_18	SRR23368201.bin.61	K15873	d__Bacteria;p__Bacillota_A;c__Clostridia;o__Lachnospirales;f__Lachnospiraceae;g__Schaedlerella;s__
M12.bin.31_k141_234257_15	M12.bin.31	K15873	d__Bacteria;p__Bacillota_A;c__Clostridia;o__Lachnospirales;f__Lachnospiraceae;g__Ruminococcus_B;s__Ruminococcus_B gnavus
SRR14411341.bin.6_k141_29471_70	SRR14411341.bin.6	K15873	d__Bacteria;p__Bacillota_A;c__Clostridia;o__Lachnospirales;f__Lachnospiraceae;g__Ruminococcus_B;s__Ruminococcus_B gnavus
BSTS17.bin.46_k141_435685_1	BSTS17.bin.46	K15873	d__Bacteria;p__Bacillota_A;c__Clostridia;o__Lachnospirales;f__Lachnospiraceae;g__RUG115;s__
RNX1.bin.41_k141_375739_1	RNX1.bin.41	K15873	d__Bacteria;p__Bacillota_A;c__Clostridia;o__Lachnospirales;f__Lachnospiraceae;g__Roseburia;s__Roseburia sp021770785
SRR23368202.bin.14_k141_195444_30	SRR23368202.bin.14	K15873	d__Bacteria;p__Bacillota_A;c__Clostridia;o__Lachnospirales;f__Lachnospiraceae;g__Roseburia;s__
SRR9205128.bin.15_k141_229076_3	SRR9205128.bin.15	K15873	d__Bacteria;p__Bacillota_A;c__Clostridia;o__Lachnospirales;f__Lachnospiraceae;g__MGBC114844;s__MGBC114844 sp910585855
SRR21474233.bin.5_k141_129116_2	SRR21474233.bin.5	K15873	d__Bacteria;p__Bacillota_A;c__Clostridia;o__Lachnospirales;f__Lachnospiraceae;g__MGBC114844;s__
SRR21474236.bin.51_k141_369137_3	SRR21474236.bin.51	K15873	d__Bacteria;p__Bacillota_A;c__Clostridia;o__Lachnospirales;f__Lachnospiraceae;g__MGBC114844;s__
HJ9.bin.27_k141_514003_79	HJ9.bin.27	K15873	d__Bacteria;p__Bacillota_A;c__Clostridia;o__Lachnospirales;f__Lachnospiraceae;g__Lachnoclostridium_B;s__Lachnoclostridium_B sp910588745
G1.bin.34_k141_715669_9	G1.bin.34	K15873	d__Bacteria;p__Bacillota_A;c__Clostridia;o__Lachnospirales;f__Lachnospiraceae;g__Lachnoclostridium_B;s__
M19.bin.36_k141_426783_42	M19.bin.36	K15873	d__Bacteria;p__Bacillota_A;c__Clostridia;o__Lachnospirales;f__Lachnospiraceae;g__Lachnoclostridium_B;s__
ERR3357638.bin.66_k141_56663_1	ERR3357638.bin.66	K15873	d__Bacteria;p__Bacillota_A;c__Clostridia;o__Lachnospirales;f__Lachnospiraceae;g__Eubacterium_J;s__Eubacterium_J sp910586445
SRR9205128.bin.38_k141_86762_3	SRR9205128.bin.38	K15873	d__Bacteria;p__Bacillota_A;c__Clostridia;o__Lachnospirales;f__Lachnospiraceae;g__Eubacterium_J;s__Eubacterium_J sp910586445
SRR9205126.bin.18_k141_227988_3	SRR9205126.bin.18	K15873	d__Bacteria;p__Bacillota_A;c__Clostridia;o__Lachnospirales;f__Lachnospiraceae;g__Eubacterium_J;s__Eubacterium_J sp910579075
SRR14411343.bin.28_k141_203614_3	SRR14411343.bin.28	K15873	d__Bacteria;p__Bacillota_A;c__Clostridia;o__Lachnospirales;f__Lachnospiraceae;g__Eubacterium_J;s__Eubacterium_J sp910577225
RNX10.bin.3_k141_7893_5	RNX10.bin.3	K15873	d__Bacteria;p__Bacillota_A;c__Clostridia;o__Lachnospirales;f__Lachnospiraceae;g__Eisenbergiella;s__
M20.bin.28_k141_205138_17	M20.bin.28	K15873	d__Bacteria;p__Bacillota_A;c__Clostridia;o__Lachnospirales;f__Lachnospiraceae;g__CAG-95;s__CAG-95 sp002490775
M1.bin.47_k141_121464_37	M1.bin.47	K15873	d__Bacteria;p__Bacillota_A;c__Clostridia;o__Lachnospirales;f__Lachnospiraceae;g__CAG-95;s__
RNX5.bin.100_k141_213174_4	RNX5.bin.100	K15873	d__Bacteria;p__Bacillota_A;c__Clostridia;o__Lachnospirales;f__Lachnospiraceae;g__CAG-317;s__CAG-317 sp000433535
RN1.bin.38_k141_147712_27	RN1.bin.38	K15873	d__Bacteria;p__Bacillota_A;c__Clostridia;o__Lachnospirales;f__Lachnospiraceae;g__Blautia_A;s__Blautia_A massiliensis
HJ19.bin.160_k141_36409_1	HJ19.bin.160	K15873	d__Bacteria;p__Bacillota_A;c__Clostridia;o__Lachnospirales;f__Lachnospiraceae;g__Acetatifactor;s__
RNX6.bin.4_k141_524428_2	RNX6.bin.4	K15873	d__Bacteria;p__Bacillota_A;c__Clostridia;o__Lachnospirales;f__Lachnospiraceae;g__14-2;s__14-2 sp021769425
RNX6.bin.4_k141_448080_8	RNX6.bin.4	K15873	d__Bacteria;p__Bacillota_A;c__Clostridia;o__Lachnospirales;f__Lachnospiraceae;g__14-2;s__14-2 sp021769425
HXJS1.bin.4_k141_751390_10	HXJS1.bin.4	K15873	d__Bacteria;p__Bacillota_A;c__Clostridia;o__Lachnospirales;f__Lachnospiraceae;g__14-2;s__
M10.bin.57_k141_164540_4	M10.bin.57	K15873	d__Bacteria;p__Bacillota_A;c__Clostridia;o__Lachnospirales;f__Lachnospiraceae;g__14-2;s__
RNX6.bin.89_k141_25447_112	RNX6.bin.89	K15873	d__Bacteria;p__Bacillota_A;c__Clostridia;o__Lachnospirales;f__Lachnospiraceae;g__14-2;s__
BSTS13.bin.177_k141_1037172_9	BSTS13.bin.177	K15873	d__Bacteria;p__Bacillota_A;c__Clostridia;o__Christensenellales;f__Christensenellaceae;g__;s__
RF18.bin.25_k141_320520_1	RF18.bin.25	K15873	d__Bacteria;p__Bacillota;c__Bacilli;o__Erysipelotrichales;f__Erysipelotrichaceae;g__UBA636;s__UBA636 sp900546285
RN1.bin.58_k141_337876_1	RN1.bin.58	K15873	d__Bacteria;p__Bacillota;c__Bacilli;o__Erysipelotrichales;f__Erysipelotrichaceae;g__UBA636;s__UBA636 sp900546285
RF7.bin.23_k141_212462_1	RF7.bin.23	K15873	d__Bacteria;p__Bacillota;c__Bacilli;o__Erysipelotrichales;f__Erysipelotrichaceae;g__Holdemanella;s__Holdemanella sp003458715
RF7.bin.23_k141_155131_5	RF7.bin.23	K15873	d__Bacteria;p__Bacillota;c__Bacilli;o__Erysipelotrichales;f__Erysipelotrichaceae;g__Holdemanella;s__Holdemanella sp003458715
RF19.bin.125_k141_296642_2	RF19.bin.125	K15873	d__Bacteria;p__Bacillota;c__Bacilli;o__Erysipelotrichales;f__Erysipelotrichaceae;g__Holdemanella;s__Holdemanella sp003436425
RF20.bin.19_k141_33318_12	RF20.bin.19	K15873	d__Bacteria;p__Bacillota;c__Bacilli;o__Erysipelotrichales;f__Erysipelotrichaceae;g__Holdemanella;s__Holdemanella sp003436425
RN16.bin.30_k141_37152_10	RN16.bin.30	K15873	d__Bacteria;p__Bacillota;c__Bacilli;o__Erysipelotrichales;f__Erysipelotrichaceae;g__Holdemanella;s__Holdemanella sp003436425
RN4.bin.54_k141_36472_32	RN4.bin.54	K15873	d__Bacteria;p__Bacillota;c__Bacilli;o__Erysipelotrichales;f__Erysipelotrichaceae;g__Holdemanella;s__Holdemanella sp003436425
M18.bin.36_k141_200427_7	M18.bin.36	K15873	d__Bacteria;p__Bacillota;c__Bacilli;o__Erysipelotrichales;f__Erysipelotrichaceae;g__Holdemanella;s__Holdemanella porci_A
M18.bin.36_k141_260696_17	M18.bin.36	K15873	d__Bacteria;p__Bacillota;c__Bacilli;o__Erysipelotrichales;f__Erysipelotrichaceae;g__Holdemanella;s__Holdemanella porci_A
RNX10.bin.41_k141_193316_64	RNX10.bin.41	K15873	d__Bacteria;p__Bacillota;c__Bacilli;o__Erysipelotrichales;f__Erysipelotrichaceae;g__Clostridium_AQ;s__Clostridium_AQ innocuum
RF11.bin.38_k141_8375_12	RF11.bin.38	K15873	d__Bacteria;p__Bacillota;c__Bacilli;o__Erysipelotrichales;f__Erysipelotrichaceae;g__Allobaculum;s__
RF11.bin.38_k141_149088_34	RF11.bin.38	K15873	d__Bacteria;p__Bacillota;c__Bacilli;o__Erysipelotrichales;f__Erysipelotrichaceae;g__Allobaculum;s__
RF17.bin.79_k141_481083_5	RF17.bin.79	K15873	d__Bacteria;p__Bacillota;c__Bacilli;o__Erysipelotrichales;f__Coprobacillaceae;g__Faecalibacillus;s__Faecalibacillus intestinalis
RN10.bin.7_k141_179445_3	RN10.bin.7	K15873	d__Bacteria;p__Bacillota;c__Bacilli;o__Erysipelotrichales;f__Coprobacillaceae;g__Faecalibacillus;s__
RF18.bin.95_k141_242193_20	RF18.bin.95	K15873	d__Bacteria;p__Bacillota;c__Bacilli;o__Erysipelotrichales;f__Coprobacillaceae;g__Catenibacterium;s__Catenibacterium mitsuokai
M18.bin.49_k141_253369_2	M18.bin.49	K15873	d__Bacteria;p__Actinomycetota;c__Coriobacteriia;o__Coriobacteriales;f__Eggerthellaceae;g__Adlercreutzia;s__Adlercreutzia equolifaciens
RF12.bin.5_k141_255852_22	RF12.bin.5	K15873	d__Bacteria;p__Actinomycetota;c__Coriobacteriia;o__Coriobacteriales;f__Coriobacteriaceae;g__Collinsella;s__Collinsella sp003466125
RF13.bin.36_k141_160051_1	RF13.bin.36	K15873	d__Bacteria;p__Actinomycetota;c__Coriobacteriia;o__Coriobacteriales;f__Coriobacteriaceae;g__Collinsella;s__Collinsella sp003466125
RF5.bin.86_k141_253443_8	RF5.bin.86	K15873	d__Bacteria;p__Actinomycetota;c__Coriobacteriia;o__Coriobacteriales;f__Coriobacteriaceae;g__Collinsella;s__Collinsella sp003466125
RF5.bin.86_k141_253514_3	RF5.bin.86	K15873	d__Bacteria;p__Actinomycetota;c__Coriobacteriia;o__Coriobacteriales;f__Coriobacteriaceae;g__Collinsella;s__Collinsella sp003466125
RF6.bin.131_k141_448857_1	RF6.bin.131	K15873	d__Bacteria;p__Actinomycetota;c__Coriobacteriia;o__Coriobacteriales;f__Coriobacteriaceae;g__Collinsella;s__Collinsella sp003466125
RN18.bin.115_k141_190107_26	RN18.bin.115	K15873	d__Bacteria;p__Actinomycetota;c__Coriobacteriia;o__Coriobacteriales;f__Coriobacteriaceae;g__Collinsella;s__Collinsella sp003466125
M9.bin.26_k141_219594_43	M9.bin.26	K15870	d__Bacteria;p__Bacillota_A;c__Clostridia;o__Peptostreptococcales;f__Peptostreptococcaceae;g__Peptacetobacter;s__
M9.bin.26_k141_329475_16	M9.bin.26	K15870	d__Bacteria;p__Bacillota_A;c__Clostridia;o__Peptostreptococcales;f__Peptostreptococcaceae;g__Peptacetobacter;s__
BSTS10.bin.90_k141_423963_1	BSTS10.bin.90	K15870	d__Bacteria;p__Bacillota_A;c__Clostridia;o__Oscillospirales;f__Oscillospiraceae;g__Pelethomonas;s__
RF10.bin.28_k141_238813_8	RF10.bin.28	K15870	d__Bacteria;p__Bacillota_A;c__Clostridia;o__Oscillospirales;f__Oscillospiraceae;g__Limivicinus;s__Limivicinus sp900549545
RF10.bin.28_k141_152486_25	RF10.bin.28	K15870	d__Bacteria;p__Bacillota_A;c__Clostridia;o__Oscillospirales;f__Oscillospiraceae;g__Limivicinus;s__Limivicinus sp900549545
RF18.bin.199_k141_84388_127	RF18.bin.199	K15870	d__Bacteria;p__Bacillota_A;c__Clostridia;o__Oscillospirales;f__Oscillospiraceae;g__Limivicinus;s__Limivicinus sp900549545
RN12.bin.88_k141_856976_8	RN12.bin.88	K15870	d__Bacteria;p__Bacillota_A;c__Clostridia;o__Oscillospirales;f__Oscillospiraceae;g__Limivicinus;s__Limivicinus sp900549545
RN3.bin.106_k141_175470_38	RN3.bin.106	K15870	d__Bacteria;p__Bacillota_A;c__Clostridia;o__Oscillospirales;f__Oscillospiraceae;g__Limivicinus;s__Limivicinus sp900549545
BSTS1.bin.152_k141_751815_19	BSTS1.bin.152	K15870	d__Bacteria;p__Bacillota_A;c__Clostridia;o__Oscillospirales;f__Oscillospiraceae;g__Limivicinus;s__
CD1.bin.24_k141_741904_35	CD1.bin.24	K15870	d__Bacteria;p__Bacillota_A;c__Clostridia;o__Oscillospirales;f__Oscillospiraceae;g__Limivicinus;s__
CD1.bin.24_k141_509276_2	CD1.bin.24	K15870	d__Bacteria;p__Bacillota_A;c__Clostridia;o__Oscillospirales;f__Oscillospiraceae;g__Limivicinus;s__
FDSW210084434_7.bin.40_k141_118887_6	FDSW210084434_7.bin.40	K15870	d__Bacteria;p__Bacillota_A;c__Clostridia;o__Oscillospirales;f__Oscillospiraceae;g__Limivicinus;s__
M1.bin.133_k141_756766_35	M1.bin.133	K15870	d__Bacteria;p__Bacillota_A;c__Clostridia;o__Oscillospirales;f__Oscillospiraceae;g__Limivicinus;s__
M1.bin.49_k141_433416_23	M1.bin.49	K15870	d__Bacteria;p__Bacillota_A;c__Clostridia;o__Oscillospirales;f__Oscillospiraceae;g__Limivicinus;s__
RF10.bin.134_k141_86291_1	RF10.bin.134	K15870	d__Bacteria;p__Bacillota_A;c__Clostridia;o__Oscillospirales;f__Oscillospiraceae;g__Limivicinus;s__
RF17.bin.147_k141_524054_7	RF17.bin.147	K15870	d__Bacteria;p__Bacillota_A;c__Clostridia;o__Oscillospirales;f__Oscillospiraceae;g__Limivicinus;s__
RF5.bin.43_k141_64820_21	RF5.bin.43	K15870	d__Bacteria;p__Bacillota_A;c__Clostridia;o__Oscillospirales;f__Oscillospiraceae;g__Limivicinus;s__
RF6.bin.45_k141_124742_6	RF6.bin.45	K15870	d__Bacteria;p__Bacillota_A;c__Clostridia;o__Oscillospirales;f__Oscillospiraceae;g__Limivicinus;s__
RN10.bin.22_k141_81439_1	RN10.bin.22	K15870	d__Bacteria;p__Bacillota_A;c__Clostridia;o__Oscillospirales;f__Oscillospiraceae;g__Limivicinus;s__
RN10.bin.22_k141_117935_1	RN10.bin.22	K15870	d__Bacteria;p__Bacillota_A;c__Clostridia;o__Oscillospirales;f__Oscillospiraceae;g__Limivicinus;s__
RN10.bin.76_k141_218863_7	RN10.bin.76	K15870	d__Bacteria;p__Bacillota_A;c__Clostridia;o__Oscillospirales;f__Oscillospiraceae;g__Limivicinus;s__
RN12.bin.123_k141_199458_2	RN12.bin.123	K15870	d__Bacteria;p__Bacillota_A;c__Clostridia;o__Oscillospirales;f__Oscillospiraceae;g__Limivicinus;s__
RN16.bin.128_k141_42633_7	RN16.bin.128	K15870	d__Bacteria;p__Bacillota_A;c__Clostridia;o__Oscillospirales;f__Oscillospiraceae;g__Limivicinus;s__
RN18.bin.110_k141_137014_11	RN18.bin.110	K15870	d__Bacteria;p__Bacillota_A;c__Clostridia;o__Oscillospirales;f__Oscillospiraceae;g__Limivicinus;s__
RN18.bin.110_k141_342072_5	RN18.bin.110	K15870	d__Bacteria;p__Bacillota_A;c__Clostridia;o__Oscillospirales;f__Oscillospiraceae;g__Limivicinus;s__
RN20.bin.120_k141_225528_1	RN20.bin.120	K15870	d__Bacteria;p__Bacillota_A;c__Clostridia;o__Oscillospirales;f__Oscillospiraceae;g__Limivicinus;s__
RN20.bin.120_k141_207548_6	RN20.bin.120	K15870	d__Bacteria;p__Bacillota_A;c__Clostridia;o__Oscillospirales;f__Oscillospiraceae;g__Limivicinus;s__
RN3.bin.54_k141_292615_11	RN3.bin.54	K15870	d__Bacteria;p__Bacillota_A;c__Clostridia;o__Oscillospirales;f__Oscillospiraceae;g__Limivicinus;s__
RN3.bin.54_k141_311470_3	RN3.bin.54	K15870	d__Bacteria;p__Bacillota_A;c__Clostridia;o__Oscillospirales;f__Oscillospiraceae;g__Limivicinus;s__
RNX1.bin.112_k141_443229_30	RNX1.bin.112	K15870	d__Bacteria;p__Bacillota_A;c__Clostridia;o__Oscillospirales;f__Oscillospiraceae;g__Limivicinus;s__
RNX5.bin.35_k141_134757_28	RNX5.bin.35	K15870	d__Bacteria;p__Bacillota_A;c__Clostridia;o__Oscillospirales;f__Oscillospiraceae;g__Limivicinus;s__
SRR13490889.bin.1_k141_22373_132	SRR13490889.bin.1	K15870	d__Bacteria;p__Bacillota_A;c__Clostridia;o__Oscillospirales;f__Oscillospiraceae;g__Limivicinus;s__
SRR13490889.bin.1_k141_186991_1	SRR13490889.bin.1	K15870	d__Bacteria;p__Bacillota_A;c__Clostridia;o__Oscillospirales;f__Oscillospiraceae;g__Limivicinus;s__
SRR13490890.bin.44_k141_194825_24	SRR13490890.bin.44	K15870	d__Bacteria;p__Bacillota_A;c__Clostridia;o__Oscillospirales;f__Oscillospiraceae;g__Limivicinus;s__
BSTS7.bin.7_k141_344204_1	BSTS7.bin.7	K15870	d__Bacteria;p__Bacillota_A;c__Clostridia;o__Oscillospirales;f__Oscillospiraceae;g__JAMPGF01;s__
BV22.bin.31_k141_1421149_19	BV22.bin.31	K15870	d__Bacteria;p__Bacillota_A;c__Clostridia;o__Oscillospirales;f__Oscillospiraceae;g__JAMPGF01;s__
RN7.bin.68_k141_13857_44	RN7.bin.68	K15870	d__Bacteria;p__Bacillota_A;c__Clostridia;o__Oscillospirales;f__Oscillospiraceae;g__HGM13010;s__
RN7.bin.97_k141_653472_105	RN7.bin.97	K15870	d__Bacteria;p__Bacillota_A;c__Clostridia;o__Oscillospirales;f__Oscillospiraceae;g__HGM13010;s__
RN17.bin.41_k141_270927_14	RN17.bin.41	K15870	d__Bacteria;p__Bacillota_A;c__Clostridia;o__Lachnospirales;f__Lachnospiraceae;g__UBA7109;s__
RNX7.bin.7_k141_188434_40	RNX7.bin.7	K15870	d__Bacteria;p__Bacillota_A;c__Clostridia;o__Lachnospirales;f__Lachnospiraceae;g__Sporofaciens;s__
RNX7.bin.42_k141_214057_120	RNX7.bin.42	K15870	d__Bacteria;p__Bacillota_A;c__Clostridia;o__Lachnospirales;f__Lachnospiraceae;g__Schaedlerella;s__Schaedlerella sp910575475
ERR3357626.bin.70_k141_131334_4	ERR3357626.bin.70	K15870	d__Bacteria;p__Bacillota_A;c__Clostridia;o__Lachnospirales;f__Lachnospiraceae;g__Schaedlerella;s__Schaedlerella sp009911175
ERR3357626.bin.70_k141_214124_2	ERR3357626.bin.70	K15870	d__Bacteria;p__Bacillota_A;c__Clostridia;o__Lachnospirales;f__Lachnospiraceae;g__Schaedlerella;s__Schaedlerella sp009911175
S7.bin.13_k141_44419_3	S7.bin.13	K15870	d__Bacteria;p__Bacillota_A;c__Clostridia;o__Lachnospirales;f__Lachnospiraceae;g__Schaedlerella;s__Schaedlerella sp000403295
RF20.bin.24_k141_155422_1	RF20.bin.24	K15870	d__Bacteria;p__Bacillota_A;c__Clostridia;o__Lachnospirales;f__Lachnospiraceae;g__Schaedlerella;s__Schaedlerella glycyrrhizinilytica_A
ERR3357635.bin.24_k141_17679_4	ERR3357635.bin.24	K15870	d__Bacteria;p__Bacillota_A;c__Clostridia;o__Lachnospirales;f__Lachnospiraceae;g__Schaedlerella;s__Schaedlerella arabinosiphila
M13.bin.106_k141_121116_8	M13.bin.106	K15870	d__Bacteria;p__Bacillota_A;c__Clostridia;o__Lachnospirales;f__Lachnospiraceae;g__Schaedlerella;s__
M18.bin.57_k141_191362_2	M18.bin.57	K15870	d__Bacteria;p__Bacillota_A;c__Clostridia;o__Lachnospirales;f__Lachnospiraceae;g__Schaedlerella;s__
M4.bin.49_k141_634261_24	M4.bin.49	K15870	d__Bacteria;p__Bacillota_A;c__Clostridia;o__Lachnospirales;f__Lachnospiraceae;g__Schaedlerella;s__
RN7.bin.94_k141_325364_2	RN7.bin.94	K15870	d__Bacteria;p__Bacillota_A;c__Clostridia;o__Lachnospirales;f__Lachnospiraceae;g__Schaedlerella;s__
SRR23368201.bin.61_k141_401217_19	SRR23368201.bin.61	K15870	d__Bacteria;p__Bacillota_A;c__Clostridia;o__Lachnospirales;f__Lachnospiraceae;g__Schaedlerella;s__
M12.bin.31_k141_234257_14	M12.bin.31	K15870	d__Bacteria;p__Bacillota_A;c__Clostridia;o__Lachnospirales;f__Lachnospiraceae;g__Ruminococcus_B;s__Ruminococcus_B gnavus
M18.bin.56_k141_252681_62	M18.bin.56	K15870	d__Bacteria;p__Bacillota_A;c__Clostridia;o__Lachnospirales;f__Lachnospiraceae;g__Ruminococcus_B;s__Ruminococcus_B gnavus
RF20.bin.40_k141_171680_57	RF20.bin.40	K15870	d__Bacteria;p__Bacillota_A;c__Clostridia;o__Lachnospirales;f__Lachnospiraceae;g__Ruminococcus_B;s__Ruminococcus_B gnavus
SRR14411341.bin.6_k141_29471_69	SRR14411341.bin.6	K15870	d__Bacteria;p__Bacillota_A;c__Clostridia;o__Lachnospirales;f__Lachnospiraceae;g__Ruminococcus_B;s__Ruminococcus_B gnavus
HJ9.bin.27_k141_514003_80	HJ9.bin.27	K15870	d__Bacteria;p__Bacillota_A;c__Clostridia;o__Lachnospirales;f__Lachnospiraceae;g__Lachnoclostridium_B;s__Lachnoclostridium_B sp910588745
HJ9.bin.27_k141_253962_167	HJ9.bin.27	K15870	d__Bacteria;p__Bacillota_A;c__Clostridia;o__Lachnospirales;f__Lachnospiraceae;g__Lachnoclostridium_B;s__Lachnoclostridium_B sp910588745
G1.bin.34_k141_715669_8	G1.bin.34	K15870	d__Bacteria;p__Bacillota_A;c__Clostridia;o__Lachnospirales;f__Lachnospiraceae;g__Lachnoclostridium_B;s__
G1.bin.34_k141_475341_38	G1.bin.34	K15870	d__Bacteria;p__Bacillota_A;c__Clostridia;o__Lachnospirales;f__Lachnospiraceae;g__Lachnoclostridium_B;s__
G1.bin.34_k141_841507_8	G1.bin.34	K15870	d__Bacteria;p__Bacillota_A;c__Clostridia;o__Lachnospirales;f__Lachnospiraceae;g__Lachnoclostridium_B;s__
HJ14.bin.40_k141_494647_45	HJ14.bin.40	K15870	d__Bacteria;p__Bacillota_A;c__Clostridia;o__Lachnospirales;f__Lachnospiraceae;g__Lachnoclostridium_B;s__
HJ16.bin.21_k141_12263_592	HJ16.bin.21	K15870	d__Bacteria;p__Bacillota_A;c__Clostridia;o__Lachnospirales;f__Lachnospiraceae;g__Lachnoclostridium_B;s__
HJ17.bin.134_k141_83333_39	HJ17.bin.134	K15870	d__Bacteria;p__Bacillota_A;c__Clostridia;o__Lachnospirales;f__Lachnospiraceae;g__Lachnoclostridium_B;s__
HJ17.bin.134_k141_57421_24	HJ17.bin.134	K15870	d__Bacteria;p__Bacillota_A;c__Clostridia;o__Lachnospirales;f__Lachnospiraceae;g__Lachnoclostridium_B;s__
HJ20.bin.113_k141_11974_96	HJ20.bin.113	K15870	d__Bacteria;p__Bacillota_A;c__Clostridia;o__Lachnospirales;f__Lachnospiraceae;g__Lachnoclostridium_B;s__
HJ20.bin.113_k141_344226_56	HJ20.bin.113	K15870	d__Bacteria;p__Bacillota_A;c__Clostridia;o__Lachnospirales;f__Lachnospiraceae;g__Lachnoclostridium_B;s__
HJ7.bin.188_k141_144942_73	HJ7.bin.188	K15870	d__Bacteria;p__Bacillota_A;c__Clostridia;o__Lachnospirales;f__Lachnospiraceae;g__Lachnoclostridium_B;s__
HJ8.bin.57_k141_158226_205	HJ8.bin.57	K15870	d__Bacteria;p__Bacillota_A;c__Clostridia;o__Lachnospirales;f__Lachnospiraceae;g__Lachnoclostridium_B;s__
HJX3.bin.21_k141_122998_4	HJX3.bin.21	K15870	d__Bacteria;p__Bacillota_A;c__Clostridia;o__Lachnospirales;f__Lachnospiraceae;g__Lachnoclostridium_B;s__
HJX3.bin.21_k141_231676_76	HJX3.bin.21	K15870	d__Bacteria;p__Bacillota_A;c__Clostridia;o__Lachnospirales;f__Lachnospiraceae;g__Lachnoclostridium_B;s__
M19.bin.36_k141_207808_30	M19.bin.36	K15870	d__Bacteria;p__Bacillota_A;c__Clostridia;o__Lachnospirales;f__Lachnospiraceae;g__Lachnoclostridium_B;s__
M19.bin.36_k141_426783_43	M19.bin.36	K15870	d__Bacteria;p__Bacillota_A;c__Clostridia;o__Lachnospirales;f__Lachnospiraceae;g__Lachnoclostridium_B;s__
S7.bin.28_k141_74853_74	S7.bin.28	K15870	d__Bacteria;p__Bacillota_A;c__Clostridia;o__Lachnospirales;f__Lachnospiraceae;g__Lachnoclostridium_B;s__
RNX10.bin.3_k141_7893_4	RNX10.bin.3	K15870	d__Bacteria;p__Bacillota_A;c__Clostridia;o__Lachnospirales;f__Lachnospiraceae;g__Eisenbergiella;s__
M13.bin.76_k141_637780_114	M13.bin.76	K15870	d__Bacteria;p__Bacillota_A;c__Clostridia;o__Lachnospirales;f__Lachnospiraceae;g__CAG-317;s__
ERR3357644.bin.18_k141_92728_3	ERR3357644.bin.18	K15870	d__Bacteria;p__Bacillota_A;c__Clostridia;o__Lachnospirales;f__Lachnospiraceae;g__Acetatifactor;s__Acetatifactor sp910589035
RNX6.bin.4_k141_524428_3	RNX6.bin.4	K15870	d__Bacteria;p__Bacillota_A;c__Clostridia;o__Lachnospirales;f__Lachnospiraceae;g__14-2;s__14-2 sp021769425
ERR3357634.bin.59_k141_187176_40	ERR3357634.bin.59	K15870	d__Bacteria;p__Bacillota_A;c__Clostridia;o__Lachnospirales;f__Lachnospiraceae;g__14-2;s__14-2 sp000403315
SRR9205129.bin.13_k141_373824_21	SRR9205129.bin.13	K15870	d__Bacteria;p__Bacillota_A;c__Clostridia;o__Lachnospirales;f__Lachnospiraceae;g__14-2;s__14-2 sp000403315
SRR9205167.bin.36_k141_262349_15	SRR9205167.bin.36	K15870	d__Bacteria;p__Bacillota_A;c__Clostridia;o__Lachnospirales;f__Lachnospiraceae;g__14-2;s__14-2 sp000403315
SRR9205132.bin.57_k141_461762_70	SRR9205132.bin.57	K15870	d__Bacteria;p__Bacillota_A;c__Clostridia;o__Lachnospirales;f__Lachnospiraceae;g__14-2;s__14-2 sp000403255
HXJS1.bin.4_k141_1042181_24	HXJS1.bin.4	K15870	d__Bacteria;p__Bacillota_A;c__Clostridia;o__Lachnospirales;f__Lachnospiraceae;g__14-2;s__
H1657_13_42	H1657	K15870	d__Bacteria;p__Bacillota_A;c__Clostridia;o__Clostridiales;f__Clostridiaceae;g__Clostridium;s__Clostridium tertium
RN5.bin.32_k141_734032_3	RN5.bin.32	K15870	d__Bacteria;p__Bacillota_A;c__Clostridia;o__Christensenellales;f__Christensenellaceae;g__JAAUYQ01;s__
RN5.bin.3_k141_1111872_6	RN5.bin.3	K15870	d__Bacteria;p__Bacillota_A;c__Clostridia;o__Christensenellales;f__Christensenellaceae;g__JAAUYQ01;s__
RF7.bin.23_k141_155131_4	RF7.bin.23	K15870	d__Bacteria;p__Bacillota;c__Bacilli;o__Erysipelotrichales;f__Erysipelotrichaceae;g__Holdemanella;s__Holdemanella sp003458715
RF19.bin.125_k141_296642_3	RF19.bin.125	K15870	d__Bacteria;p__Bacillota;c__Bacilli;o__Erysipelotrichales;f__Erysipelotrichaceae;g__Holdemanella;s__Holdemanella sp003436425
RF20.bin.19_k141_33318_13	RF20.bin.19	K15870	d__Bacteria;p__Bacillota;c__Bacilli;o__Erysipelotrichales;f__Erysipelotrichaceae;g__Holdemanella;s__Holdemanella sp003436425
RN16.bin.30_k141_37152_9	RN16.bin.30	K15870	d__Bacteria;p__Bacillota;c__Bacilli;o__Erysipelotrichales;f__Erysipelotrichaceae;g__Holdemanella;s__Holdemanella sp003436425
RN4.bin.54_k141_36472_33	RN4.bin.54	K15870	d__Bacteria;p__Bacillota;c__Bacilli;o__Erysipelotrichales;f__Erysipelotrichaceae;g__Holdemanella;s__Holdemanella sp003436425
M18.bin.36_k141_200427_8	M18.bin.36	K15870	d__Bacteria;p__Bacillota;c__Bacilli;o__Erysipelotrichales;f__Erysipelotrichaceae;g__Holdemanella;s__Holdemanella porci_A
RNX10.bin.41_k141_193316_63	RNX10.bin.41	K15870	d__Bacteria;p__Bacillota;c__Bacilli;o__Erysipelotrichales;f__Erysipelotrichaceae;g__Clostridium_AQ;s__Clostridium_AQ innocuum
RF11.bin.38_k141_8375_13	RF11.bin.38	K15870	d__Bacteria;p__Bacillota;c__Bacilli;o__Erysipelotrichales;f__Erysipelotrichaceae;g__Allobaculum;s__
HJ19.bin.3_k141_306919_46	HJ19.bin.3	K15870	d__Bacteria;p__Actinomycetota;c__Coriobacteriia;o__Coriobacteriales;f__Eggerthellaceae;g__Adlercreutzia;s__
M9.bin.26_k141_329475_15	M9.bin.26	K15868	d__Bacteria;p__Bacillota_A;c__Clostridia;o__Peptostreptococcales;f__Peptostreptococcaceae;g__Peptacetobacter;s__
RF10.bin.28_k141_152486_30	RF10.bin.28	K15868	d__Bacteria;p__Bacillota_A;c__Clostridia;o__Oscillospirales;f__Oscillospiraceae;g__Limivicinus;s__Limivicinus sp900549545
RF18.bin.199_k141_84388_132	RF18.bin.199	K15868	d__Bacteria;p__Bacillota_A;c__Clostridia;o__Oscillospirales;f__Oscillospiraceae;g__Limivicinus;s__Limivicinus sp900549545
RN12.bin.88_k141_856976_13	RN12.bin.88	K15868	d__Bacteria;p__Bacillota_A;c__Clostridia;o__Oscillospirales;f__Oscillospiraceae;g__Limivicinus;s__Limivicinus sp900549545
RN3.bin.106_k141_175470_33	RN3.bin.106	K15868	d__Bacteria;p__Bacillota_A;c__Clostridia;o__Oscillospirales;f__Oscillospiraceae;g__Limivicinus;s__Limivicinus sp900549545
BSTS1.bin.152_k141_751815_14	BSTS1.bin.152	K15868	d__Bacteria;p__Bacillota_A;c__Clostridia;o__Oscillospirales;f__Oscillospiraceae;g__Limivicinus;s__
CD1.bin.24_k141_1296078_1	CD1.bin.24	K15868	d__Bacteria;p__Bacillota_A;c__Clostridia;o__Oscillospirales;f__Oscillospiraceae;g__Limivicinus;s__
FDSW210084434_7.bin.40_k141_118887_1	FDSW210084434_7.bin.40	K15868	d__Bacteria;p__Bacillota_A;c__Clostridia;o__Oscillospirales;f__Oscillospiraceae;g__Limivicinus;s__
M1.bin.133_k141_756766_40	M1.bin.133	K15868	d__Bacteria;p__Bacillota_A;c__Clostridia;o__Oscillospirales;f__Oscillospiraceae;g__Limivicinus;s__
M1.bin.49_k141_433416_15	M1.bin.49	K15868	d__Bacteria;p__Bacillota_A;c__Clostridia;o__Oscillospirales;f__Oscillospiraceae;g__Limivicinus;s__
RF17.bin.147_k141_524054_12	RF17.bin.147	K15868	d__Bacteria;p__Bacillota_A;c__Clostridia;o__Oscillospirales;f__Oscillospiraceae;g__Limivicinus;s__
RF5.bin.43_k141_56042_5	RF5.bin.43	K15868	d__Bacteria;p__Bacillota_A;c__Clostridia;o__Oscillospirales;f__Oscillospiraceae;g__Limivicinus;s__
RF6.bin.45_k141_126637_3	RF6.bin.45	K15868	d__Bacteria;p__Bacillota_A;c__Clostridia;o__Oscillospirales;f__Oscillospiraceae;g__Limivicinus;s__
RN10.bin.22_k141_81439_9	RN10.bin.22	K15868	d__Bacteria;p__Bacillota_A;c__Clostridia;o__Oscillospirales;f__Oscillospiraceae;g__Limivicinus;s__
RN10.bin.76_k141_218863_2	RN10.bin.76	K15868	d__Bacteria;p__Bacillota_A;c__Clostridia;o__Oscillospirales;f__Oscillospiraceae;g__Limivicinus;s__
RN12.bin.123_k141_667580_7	RN12.bin.123	K15868	d__Bacteria;p__Bacillota_A;c__Clostridia;o__Oscillospirales;f__Oscillospiraceae;g__Limivicinus;s__
RN16.bin.41_k141_167695_3	RN16.bin.41	K15868	d__Bacteria;p__Bacillota_A;c__Clostridia;o__Oscillospirales;f__Oscillospiraceae;g__Limivicinus;s__
RN3.bin.54_k141_292615_2	RN3.bin.54	K15868	d__Bacteria;p__Bacillota_A;c__Clostridia;o__Oscillospirales;f__Oscillospiraceae;g__Limivicinus;s__
RNX1.bin.112_k141_443229_25	RNX1.bin.112	K15868	d__Bacteria;p__Bacillota_A;c__Clostridia;o__Oscillospirales;f__Oscillospiraceae;g__Limivicinus;s__
RNX5.bin.35_k141_134757_23	RNX5.bin.35	K15868	d__Bacteria;p__Bacillota_A;c__Clostridia;o__Oscillospirales;f__Oscillospiraceae;g__Limivicinus;s__
SRR13490889.bin.1_k141_58355_11	SRR13490889.bin.1	K15868	d__Bacteria;p__Bacillota_A;c__Clostridia;o__Oscillospirales;f__Oscillospiraceae;g__Limivicinus;s__
SRR13490890.bin.44_k141_194825_29	SRR13490890.bin.44	K15868	d__Bacteria;p__Bacillota_A;c__Clostridia;o__Oscillospirales;f__Oscillospiraceae;g__Limivicinus;s__
SRR23368200.bin.111_k141_526028_6	SRR23368200.bin.111	K15868	d__Bacteria;p__Bacillota_A;c__Clostridia;o__Oscillospirales;f__Oscillospiraceae;g__Limivicinus;s__
RN7.bin.68_k141_537785_31	RN7.bin.68	K15868	d__Bacteria;p__Bacillota_A;c__Clostridia;o__Oscillospirales;f__Oscillospiraceae;g__HGM13010;s__
RN7.bin.97_k141_369553_20	RN7.bin.97	K15868	d__Bacteria;p__Bacillota_A;c__Clostridia;o__Oscillospirales;f__Oscillospiraceae;g__HGM13010;s__
RF10.bin.140_k141_442573_2	RF10.bin.140	K15868	d__Bacteria;p__Bacillota_A;c__Clostridia;o__Oscillospirales;f__Oscillospiraceae;g__F23-B02;s__F23-B02 sp004557075
FDSW210084435_8.bin.116_k141_272730_2	FDSW210084435_8.bin.116	K15868	d__Bacteria;p__Bacillota_A;c__Clostridia;o__Oscillospirales;f__CAG-272;g__UMGS1312;s__
HJ9.bin.27_k141_514003_74	HJ9.bin.27	K15868	d__Bacteria;p__Bacillota_A;c__Clostridia;o__Lachnospirales;f__Lachnospiraceae;g__Lachnoclostridium_B;s__Lachnoclostridium_B sp910588745
G1.bin.34_k141_715669_14	G1.bin.34	K15868	d__Bacteria;p__Bacillota_A;c__Clostridia;o__Lachnospirales;f__Lachnospiraceae;g__Lachnoclostridium_B;s__
M19.bin.36_k141_426783_37	M19.bin.36	K15868	d__Bacteria;p__Bacillota_A;c__Clostridia;o__Lachnospirales;f__Lachnospiraceae;g__Lachnoclostridium_B;s__
M11.bin.32_k141_2422_8	M11.bin.32	K15868	d__Bacteria;p__Actinomycetota;c__Coriobacteriia;o__Coriobacteriales;f__Eggerthellaceae;g__Eggerthella;s__Eggerthella lenta
G1.bin.44_k141_290183_7	G1.bin.44	K15868	d__Bacteria;p__Actinomycetota;c__Actinomycetia;o__Mycobacteriales;f__Mycobacteriaceae;g__Mycobacterium;s__
BSTS17.bin.95_k141_845434_149	BSTS17.bin.95	K15868	d__Bacteria;p__Actinomycetota;c__Actinomycetia;o__Mycobacteriales;f__Mycobacteriaceae;g__Corynebacterium;s__
RN9.bin.109_k141_1032520_4	RN9.bin.109	K15868	d__Bacteria;p__Actinomycetota;c__Actinomycetia;o__Actinomycetales;f__Brevibacteriaceae;g__Brevibacterium;s__Brevibacterium yomogidense_A
RNX1.bin.178_k141_15317_11	RNX1.bin.178	K07007	d__Bacteria;p__Verrucomicrobiota;c__Verrucomicrobiae;o__Opitutales;f__CAG-312;g__UMGS1490;s__UMGS1490 sp900547395
RNX6.bin.88_k141_244299_16	RNX6.bin.88	K07007	d__Bacteria;p__Verrucomicrobiota;c__Verrucomicrobiae;o__Opitutales;f__CAG-312;g__UMGS1490;s__UMGS1490 sp900547395
HJX1.bin.51_k141_393932_1	HJX1.bin.51	K07007	d__Bacteria;p__Spirochaetota;c__Brachyspirae;o__Brachyspirales;f__Brachyspiraceae;g__Brachyspira;s__Brachyspira sp910578695
H492_1_371	H492	K07007	d__Bacteria;p__Pseudomonadota;c__Gammaproteobacteria;o__Xanthomonadales;f__Xanthomonadaceae;g__Stenotrophomonas;s__Stenotrophomonas indicatrix
SRR13890109.bin.3_k141_148880_79	SRR13890109.bin.3	K07007	d__Bacteria;p__Pseudomonadota;c__Gammaproteobacteria;o__Pseudomonadales;f__Pseudomonadaceae;g__Pseudomonas_E;s__Pseudomonas_E lundensis
SRR13890113.bin.1_k141_12707_2	SRR13890113.bin.1	K07007	d__Bacteria;p__Pseudomonadota;c__Gammaproteobacteria;o__Pseudomonadales;f__Pseudomonadaceae;g__Pseudomonas_E;s__Pseudomonas_E fragi
H488_1_4_147	H488_1	K07007	d__Bacteria;p__Pseudomonadota;c__Gammaproteobacteria;o__Pseudomonadales;f__Pseudomonadaceae;g__Pseudomonas_E;s__
H1118_1_10_162	H1118_1	K07007	d__Bacteria;p__Pseudomonadota;c__Gammaproteobacteria;o__Pseudomonadales;f__Pseudomonadaceae;g__Pseudomonas_B;s__Pseudomonas_B oryzihabitans
HZ183_2_1_638	HZ183_2	K07007	d__Bacteria;p__Pseudomonadota;c__Gammaproteobacteria;o__Burkholderiales;f__Burkholderiaceae_C;g__Achromobacter;s__Achromobacter xylosoxidans_C
H477_5_210	H477	K07007	d__Bacteria;p__Pseudomonadota;c__Gammaproteobacteria;o__Burkholderiales;f__Burkholderiaceae_C;g__Achromobacter;s__
RNX5.bin.76_k141_72168_6	RNX5.bin.76	K07007	d__Bacteria;p__Pseudomonadota;c__Gammaproteobacteria;o__Burkholderiales;f__Burkholderiaceae_B;g__Saezia;s__Saezia sanguinis
SRR11425431.bin.1_k141_8673_63	SRR11425431.bin.1	K07007	d__Bacteria;p__Pseudomonadota;c__Alphaproteobacteria;o__Rs-D84;f__Rs-D84;g__Enterousia;s__Enterousia sp014803525
DF13.bin.25_k141_512058_2	DF13.bin.25	K07007	d__Bacteria;p__Pseudomonadota;c__Alphaproteobacteria;o__Rs-D84;f__Rs-D84;g__Enterousia;s__
DF3.bin.19_k141_1009123_13	DF3.bin.19	K07007	d__Bacteria;p__Pseudomonadota;c__Alphaproteobacteria;o__Rs-D84;f__Rs-D84;g__Enterousia;s__
ERR3357621.bin.25_k141_167989_191	ERR3357621.bin.25	K07007	d__Bacteria;p__Pseudomonadota;c__Alphaproteobacteria;o__Rs-D84;f__Rs-D84;g__Enterousia;s__
FDSW210084435_8.bin.142_k141_153302_9	FDSW210084435_8.bin.142	K07007	d__Bacteria;p__Pseudomonadota;c__Alphaproteobacteria;o__Rs-D84;f__Rs-D84;g__Enterousia;s__
FDSW210084436_9.bin.27_k141_219166_57	FDSW210084436_9.bin.27	K07007	d__Bacteria;p__Pseudomonadota;c__Alphaproteobacteria;o__Rs-D84;f__Rs-D84;g__Enterousia;s__
HJ13.bin.54_k141_124711_3	HJ13.bin.54	K07007	d__Bacteria;p__Pseudomonadota;c__Alphaproteobacteria;o__Rs-D84;f__Rs-D84;g__Enterousia;s__
HJ17.bin.116_k141_189987_4	HJ17.bin.116	K07007	d__Bacteria;p__Pseudomonadota;c__Alphaproteobacteria;o__Rs-D84;f__Rs-D84;g__Enterousia;s__
HJ18.bin.1_k141_509325_236	HJ18.bin.1	K07007	d__Bacteria;p__Pseudomonadota;c__Alphaproteobacteria;o__Rs-D84;f__Rs-D84;g__Enterousia;s__
HJ19.bin.204_k141_68648_4	HJ19.bin.204	K07007	d__Bacteria;p__Pseudomonadota;c__Alphaproteobacteria;o__Rs-D84;f__Rs-D84;g__Enterousia;s__
HJX5.bin.98_k141_438044_70	HJX5.bin.98	K07007	d__Bacteria;p__Pseudomonadota;c__Alphaproteobacteria;o__Rs-D84;f__Rs-D84;g__Enterousia;s__
M20.bin.21_k141_529195_11	M20.bin.21	K07007	d__Bacteria;p__Pseudomonadota;c__Alphaproteobacteria;o__Rs-D84;f__Rs-D84;g__Enterousia;s__
MF16.bin.31_k141_1037341_4	MF16.bin.31	K07007	d__Bacteria;p__Pseudomonadota;c__Alphaproteobacteria;o__Rs-D84;f__Rs-D84;g__Enterousia;s__
MF2.bin.93_k141_538278_2	MF2.bin.93	K07007	d__Bacteria;p__Pseudomonadota;c__Alphaproteobacteria;o__Rs-D84;f__Rs-D84;g__Enterousia;s__
MF7.bin.138_k141_703561_6	MF7.bin.138	K07007	d__Bacteria;p__Pseudomonadota;c__Alphaproteobacteria;o__Rs-D84;f__Rs-D84;g__Enterousia;s__
MF8.bin.99_k141_318582_3	MF8.bin.99	K07007	d__Bacteria;p__Pseudomonadota;c__Alphaproteobacteria;o__Rs-D84;f__Rs-D84;g__Enterousia;s__
SRR11425440.bin.45_k141_28565_4	SRR11425440.bin.45	K07007	d__Bacteria;p__Pseudomonadota;c__Alphaproteobacteria;o__Rs-D84;f__Rs-D84;g__Enterousia;s__
SRR13490891.bin.5_k141_36472_106	SRR13490891.bin.5	K07007	d__Bacteria;p__Pseudomonadota;c__Alphaproteobacteria;o__Rs-D84;f__Rs-D84;g__Enterousia;s__
SRR13490892.bin.99_k141_584413_16	SRR13490892.bin.99	K07007	d__Bacteria;p__Pseudomonadota;c__Alphaproteobacteria;o__Rs-D84;f__Rs-D84;g__Enterousia;s__
SRR13490896.bin.22_k141_16302_22	SRR13490896.bin.22	K07007	d__Bacteria;p__Pseudomonadota;c__Alphaproteobacteria;o__Rs-D84;f__Rs-D84;g__Enterousia;s__
SRR14411247.bin.43_k141_59325_23	SRR14411247.bin.43	K07007	d__Bacteria;p__Pseudomonadota;c__Alphaproteobacteria;o__Rs-D84;f__Rs-D84;g__Enterousia;s__
SRR14411251.bin.42_k141_233114_40	SRR14411251.bin.42	K07007	d__Bacteria;p__Pseudomonadota;c__Alphaproteobacteria;o__Rs-D84;f__Rs-D84;g__Enterousia;s__
SRR14411284.bin.5_k141_111307_8	SRR14411284.bin.5	K07007	d__Bacteria;p__Pseudomonadota;c__Alphaproteobacteria;o__Rs-D84;f__Rs-D84;g__Enterousia;s__
SRR21350692.bin.5_k141_128114_1	SRR21350692.bin.5	K07007	d__Bacteria;p__Pseudomonadota;c__Alphaproteobacteria;o__Rs-D84;f__Rs-D84;g__Enterousia;s__
SRR21474242.bin.64_k141_270307_2	SRR21474242.bin.64	K07007	d__Bacteria;p__Pseudomonadota;c__Alphaproteobacteria;o__Rs-D84;f__Rs-D84;g__Enterousia;s__
SRR23368203.bin.16_k141_584027_3	SRR23368203.bin.16	K07007	d__Bacteria;p__Pseudomonadota;c__Alphaproteobacteria;o__Rs-D84;f__Rs-D84;g__Enterousia;s__
SRR23368205.bin.47_k141_207679_11	SRR23368205.bin.47	K07007	d__Bacteria;p__Pseudomonadota;c__Alphaproteobacteria;o__Rs-D84;f__Rs-D84;g__Enterousia;s__
SRR23368206.bin.94_k141_487193_85	SRR23368206.bin.94	K07007	d__Bacteria;p__Pseudomonadota;c__Alphaproteobacteria;o__Rs-D84;f__Rs-D84;g__Enterousia;s__
SRR23368216.bin.76_k141_255699_6	SRR23368216.bin.76	K07007	d__Bacteria;p__Pseudomonadota;c__Alphaproteobacteria;o__Rs-D84;f__Rs-D84;g__Enterousia;s__
SRR23368216.bin.9_k141_474618_21	SRR23368216.bin.9	K07007	d__Bacteria;p__Pseudomonadota;c__Alphaproteobacteria;o__Rs-D84;f__Rs-D84;g__Enterousia;s__
HZ183_1_1_572	HZ183_1	K07007	d__Bacteria;p__Pseudomonadota;c__Alphaproteobacteria;o__Rhizobiales;f__Rhizobiaceae;g__Ochrobactrum;s__Ochrobactrum anthropi
M13.bin.61_k141_429104_11	M13.bin.61	K07007	d__Bacteria;p__Elusimicrobiota;c__Elusimicrobia;o__Elusimicrobiales;f__Elusimicrobiaceae;g__UBA1436;s__
M13.bin.61_k141_379741_6	M13.bin.61	K07007	d__Bacteria;p__Elusimicrobiota;c__Elusimicrobia;o__Elusimicrobiales;f__Elusimicrobiaceae;g__UBA1436;s__
M2.bin.31_k141_327991_1	M2.bin.31	K07007	d__Bacteria;p__Elusimicrobiota;c__Elusimicrobia;o__Elusimicrobiales;f__Elusimicrobiaceae;g__UBA1436;s__
M2.bin.31_k141_53455_1	M2.bin.31	K07007	d__Bacteria;p__Elusimicrobiota;c__Elusimicrobia;o__Elusimicrobiales;f__Elusimicrobiaceae;g__UBA1436;s__
SRR13490888.bin.52_k141_9003_4	SRR13490888.bin.52	K07007	d__Bacteria;p__Elusimicrobiota;c__Elusimicrobia;o__Elusimicrobiales;f__Elusimicrobiaceae;g__UBA1436;s__
SRR13490888.bin.52_k141_339118_8	SRR13490888.bin.52	K07007	d__Bacteria;p__Elusimicrobiota;c__Elusimicrobia;o__Elusimicrobiales;f__Elusimicrobiaceae;g__UBA1436;s__
SRR13490890.bin.6_k141_287918_114	SRR13490890.bin.6	K07007	d__Bacteria;p__Elusimicrobiota;c__Elusimicrobia;o__Elusimicrobiales;f__Elusimicrobiaceae;g__UBA1436;s__
SRR21474238.bin.44_k141_572638_2	SRR21474238.bin.44	K07007	d__Bacteria;p__Elusimicrobiota;c__Elusimicrobia;o__Elusimicrobiales;f__Elusimicrobiaceae;g__UBA1436;s__
SRR21474238.bin.44_k141_432979_1	SRR21474238.bin.44	K07007	d__Bacteria;p__Elusimicrobiota;c__Elusimicrobia;o__Elusimicrobiales;f__Elusimicrobiaceae;g__UBA1436;s__
SRR21474239.bin.7_k141_416385_2	SRR21474239.bin.7	K07007	d__Bacteria;p__Elusimicrobiota;c__Elusimicrobia;o__Elusimicrobiales;f__Elusimicrobiaceae;g__UBA1436;s__
SRR21474239.bin.7_k141_629338_7	SRR21474239.bin.7	K07007	d__Bacteria;p__Elusimicrobiota;c__Elusimicrobia;o__Elusimicrobiales;f__Elusimicrobiaceae;g__UBA1436;s__
SRR13490895.bin.58_k141_97673_29	SRR13490895.bin.58	K07007	d__Bacteria;p__Elusimicrobiota;c__Elusimicrobia;o__Elusimicrobiales;f__Elusimicrobiaceae;g__UBA1174;s__UBA1174 sp900556855
SRR13490895.bin.58_k141_405802_2	SRR13490895.bin.58	K07007	d__Bacteria;p__Elusimicrobiota;c__Elusimicrobia;o__Elusimicrobiales;f__Elusimicrobiaceae;g__UBA1174;s__UBA1174 sp900556855
SRR13490894.bin.68_k141_401706_9	SRR13490894.bin.68	K07007	d__Bacteria;p__Elusimicrobiota;c__Elusimicrobia;o__Elusimicrobiales;f__Elusimicrobiaceae;g__Avelusimicrobium;s__
HJ18.bin.57_k141_693016_3	HJ18.bin.57	K07007	d__Bacteria;p__Desulfobacterota;c__Desulfovibrionia;o__Desulfovibrionales;f__Desulfovibrionaceae;g__Mailhella;s__Mailhella sp910579055
RNX7.bin.69_k141_152196_193	RNX7.bin.69	K07007	d__Bacteria;p__Desulfobacterota;c__Desulfovibrionia;o__Desulfovibrionales;f__Desulfovibrionaceae;g__Mailhella;s__Mailhella excrementigallinarum
FDSW210084434_7.bin.97_k141_381609_5	FDSW210084434_7.bin.97	K07007	d__Bacteria;p__Desulfobacterota;c__Desulfovibrionia;o__Desulfovibrionales;f__Desulfovibrionaceae;g__Mailhella;s__
HJ12.bin.88_k141_196072_17	HJ12.bin.88	K07007	d__Bacteria;p__Desulfobacterota;c__Desulfovibrionia;o__Desulfovibrionales;f__Desulfovibrionaceae;g__Mailhella;s__
HJ8.bin.7_k141_447093_3	HJ8.bin.7	K07007	d__Bacteria;p__Desulfobacterota;c__Desulfovibrionia;o__Desulfovibrionales;f__Desulfovibrionaceae;g__Mailhella;s__
RNX3.bin.53_k141_61418_17	RNX3.bin.53	K07007	d__Bacteria;p__Desulfobacterota;c__Desulfovibrionia;o__Desulfovibrionales;f__Desulfovibrionaceae;g__Mailhella;s__
SRR13490889.bin.28_k141_163111_8	SRR13490889.bin.28	K07007	d__Bacteria;p__Desulfobacterota;c__Desulfovibrionia;o__Desulfovibrionales;f__Desulfovibrionaceae;g__Mailhella;s__
SRR13490895.bin.66_k141_128607_11	SRR13490895.bin.66	K07007	d__Bacteria;p__Desulfobacterota;c__Desulfovibrionia;o__Desulfovibrionales;f__Desulfovibrionaceae;g__Mailhella;s__
SRR23368218.bin.37_k141_46713_9	SRR23368218.bin.37	K07007	d__Bacteria;p__Desulfobacterota;c__Desulfovibrionia;o__Desulfovibrionales;f__Desulfovibrionaceae;g__Mailhella;s__
M13.bin.16_k141_11893_66	M13.bin.16	K07007	d__Bacteria;p__Desulfobacterota;c__Desulfovibrionia;o__Desulfovibrionales;f__Desulfovibrionaceae;g__Lawsonia;s__Lawsonia intracellularis
RF9.bin.56_k141_390194_66	RF9.bin.56	K07007	d__Bacteria;p__Desulfobacterota;c__Desulfovibrionia;o__Desulfovibrionales;f__Desulfovibrionaceae;g__Desulfovibrio;s__Desulfovibrio sp944327235
ERR3357642.bin.52_k141_89348_10	ERR3357642.bin.52	K07007	d__Bacteria;p__Desulfobacterota;c__Desulfovibrionia;o__Desulfovibrionales;f__Desulfovibrionaceae;g__Desulfovibrio;s__Desulfovibrio sp910575755
HJ20.bin.86_k141_926589_21	HJ20.bin.86	K07007	d__Bacteria;p__Desulfobacterota;c__Desulfovibrionia;o__Desulfovibrionales;f__Desulfovibrionaceae;g__Desulfovibrio;s__Desulfovibrio sp910575755
SRR9205166.bin.64_k141_66068_4	SRR9205166.bin.64	K07007	d__Bacteria;p__Desulfobacterota;c__Desulfovibrionia;o__Desulfovibrionales;f__Desulfovibrionaceae;g__Desulfovibrio;s__Desulfovibrio sp910575755
RF18.bin.115_k141_308741_1	RF18.bin.115	K07007	d__Bacteria;p__Desulfobacterota;c__Desulfovibrionia;o__Desulfovibrionales;f__Desulfovibrionaceae;g__Desulfovibrio;s__Desulfovibrio sp900556755
SRR11425464.bin.41_k141_13888_11	SRR11425464.bin.41	K07007	d__Bacteria;p__Desulfobacterota;c__Desulfovibrionia;o__Desulfovibrionales;f__Desulfovibrionaceae;g__Desulfovibrio;s__Desulfovibrio sp014804965
SRR11425445.bin.15_k141_49730_4	SRR11425445.bin.15	K07007	d__Bacteria;p__Desulfobacterota;c__Desulfovibrionia;o__Desulfovibrionales;f__Desulfovibrionaceae;g__Desulfovibrio;s__Desulfovibrio sp014804905
SRR11425467.bin.7_k141_41877_4	SRR11425467.bin.7	K07007	d__Bacteria;p__Desulfobacterota;c__Desulfovibrionia;o__Desulfovibrionales;f__Desulfovibrionaceae;g__Desulfovibrio;s__Desulfovibrio sp011039135
FDSW210084421_12MC.bin.34_k141_94904_3	FDSW210084421_12MC.bin.34	K07007	d__Bacteria;p__Desulfobacterota;c__Desulfovibrionia;o__Desulfovibrionales;f__Desulfovibrionaceae;g__Desulfovibrio;s__Desulfovibrio sp011039085
SRR13490888.bin.22_k141_151252_3	SRR13490888.bin.22	K07007	d__Bacteria;p__Desulfobacterota;c__Desulfovibrionia;o__Desulfovibrionales;f__Desulfovibrionaceae;g__Desulfovibrio;s__Desulfovibrio sp011039085
SRR23368207.bin.59_k141_522616_7	SRR23368207.bin.59	K07007	d__Bacteria;p__Desulfobacterota;c__Desulfovibrionia;o__Desulfovibrionales;f__Desulfovibrionaceae;g__Desulfovibrio;s__Desulfovibrio sp011039085
BSTS10.bin.34_k141_736358_21	BSTS10.bin.34	K07007	d__Bacteria;p__Desulfobacterota;c__Desulfovibrionia;o__Desulfovibrionales;f__Desulfovibrionaceae;g__Desulfovibrio;s__
BSTS10.bin.37_k141_628598_17	BSTS10.bin.37	K07007	d__Bacteria;p__Desulfobacterota;c__Desulfovibrionia;o__Desulfovibrionales;f__Desulfovibrionaceae;g__Desulfovibrio;s__
BSTS11.bin.61_k141_308717_20	BSTS11.bin.61	K07007	d__Bacteria;p__Desulfobacterota;c__Desulfovibrionia;o__Desulfovibrionales;f__Desulfovibrionaceae;g__Desulfovibrio;s__
BSTS12.bin.48_k141_853248_1	BSTS12.bin.48	K07007	d__Bacteria;p__Desulfobacterota;c__Desulfovibrionia;o__Desulfovibrionales;f__Desulfovibrionaceae;g__Desulfovibrio;s__
BSTS13.bin.33_k141_7611_2	BSTS13.bin.33	K07007	d__Bacteria;p__Desulfobacterota;c__Desulfovibrionia;o__Desulfovibrionales;f__Desulfovibrionaceae;g__Desulfovibrio;s__
BSTS15.bin.36_k141_1055179_45	BSTS15.bin.36	K07007	d__Bacteria;p__Desulfobacterota;c__Desulfovibrionia;o__Desulfovibrionales;f__Desulfovibrionaceae;g__Desulfovibrio;s__
BSTS18.bin.83_k141_475117_18	BSTS18.bin.83	K07007	d__Bacteria;p__Desulfobacterota;c__Desulfovibrionia;o__Desulfovibrionales;f__Desulfovibrionaceae;g__Desulfovibrio;s__
BSTS2.bin.50_k141_79739_45	BSTS2.bin.50	K07007	d__Bacteria;p__Desulfobacterota;c__Desulfovibrionia;o__Desulfovibrionales;f__Desulfovibrionaceae;g__Desulfovibrio;s__
BSTS2.bin.60_k141_133302_12	BSTS2.bin.60	K07007	d__Bacteria;p__Desulfobacterota;c__Desulfovibrionia;o__Desulfovibrionales;f__Desulfovibrionaceae;g__Desulfovibrio;s__
BSTS3.bin.164_k141_55432_18	BSTS3.bin.164	K07007	d__Bacteria;p__Desulfobacterota;c__Desulfovibrionia;o__Desulfovibrionales;f__Desulfovibrionaceae;g__Desulfovibrio;s__
BSTS6.bin.83_k141_825789_20	BSTS6.bin.83	K07007	d__Bacteria;p__Desulfobacterota;c__Desulfovibrionia;o__Desulfovibrionales;f__Desulfovibrionaceae;g__Desulfovibrio;s__
BV18.H.bin.88_k141_414969_17	BV18.H.bin.88	K07007	d__Bacteria;p__Desulfobacterota;c__Desulfovibrionia;o__Desulfovibrionales;f__Desulfovibrionaceae;g__Desulfovibrio;s__
BV21.bin.147_k141_1165555_40	BV21.bin.147	K07007	d__Bacteria;p__Desulfobacterota;c__Desulfovibrionia;o__Desulfovibrionales;f__Desulfovibrionaceae;g__Desulfovibrio;s__
BV21.bin.15_k141_1087326_3	BV21.bin.15	K07007	d__Bacteria;p__Desulfobacterota;c__Desulfovibrionia;o__Desulfovibrionales;f__Desulfovibrionaceae;g__Desulfovibrio;s__
BV27.bin.2_k141_587668_7	BV27.bin.2	K07007	d__Bacteria;p__Desulfobacterota;c__Desulfovibrionia;o__Desulfovibrionales;f__Desulfovibrionaceae;g__Desulfovibrio;s__
BV28.bin.93_k141_588177_74	BV28.bin.93	K07007	d__Bacteria;p__Desulfobacterota;c__Desulfovibrionia;o__Desulfovibrionales;f__Desulfovibrionaceae;g__Desulfovibrio;s__
BV6.H.bin.91_k141_601142_58	BV6.H.bin.91	K07007	d__Bacteria;p__Desulfobacterota;c__Desulfovibrionia;o__Desulfovibrionales;f__Desulfovibrionaceae;g__Desulfovibrio;s__
BV7.H.bin.109_k141_1701391_13	BV7.H.bin.109	K07007	d__Bacteria;p__Desulfobacterota;c__Desulfovibrionia;o__Desulfovibrionales;f__Desulfovibrionaceae;g__Desulfovibrio;s__
BV9.H.bin.49_k141_2861_7	BV9.H.bin.49	K07007	d__Bacteria;p__Desulfobacterota;c__Desulfovibrionia;o__Desulfovibrionales;f__Desulfovibrionaceae;g__Desulfovibrio;s__
BVI9.bin.54_k141_1151698_3	BVI9.bin.54	K07007	d__Bacteria;p__Desulfobacterota;c__Desulfovibrionia;o__Desulfovibrionales;f__Desulfovibrionaceae;g__Desulfovibrio;s__
BVI9.bin.71_k141_718917_8	BVI9.bin.71	K07007	d__Bacteria;p__Desulfobacterota;c__Desulfovibrionia;o__Desulfovibrionales;f__Desulfovibrionaceae;g__Desulfovibrio;s__
DF20.bin.62_k141_322006_7	DF20.bin.62	K07007	d__Bacteria;p__Desulfobacterota;c__Desulfovibrionia;o__Desulfovibrionales;f__Desulfovibrionaceae;g__Desulfovibrio;s__
DF9.bin.44_k141_205513_70	DF9.bin.44	K07007	d__Bacteria;p__Desulfobacterota;c__Desulfovibrionia;o__Desulfovibrionales;f__Desulfovibrionaceae;g__Desulfovibrio;s__
G1.bin.26_k141_271603_42	G1.bin.26	K07007	d__Bacteria;p__Desulfobacterota;c__Desulfovibrionia;o__Desulfovibrionales;f__Desulfovibrionaceae;g__Desulfovibrio;s__
G1.bin.48_k141_7430_2	G1.bin.48	K07007	d__Bacteria;p__Desulfobacterota;c__Desulfovibrionia;o__Desulfovibrionales;f__Desulfovibrionaceae;g__Desulfovibrio;s__
HJX5.bin.15_k141_75038_19	HJX5.bin.15	K07007	d__Bacteria;p__Desulfobacterota;c__Desulfovibrionia;o__Desulfovibrionales;f__Desulfovibrionaceae;g__Desulfovibrio;s__
HJX8.bin.37_k141_575023_3	HJX8.bin.37	K07007	d__Bacteria;p__Desulfobacterota;c__Desulfovibrionia;o__Desulfovibrionales;f__Desulfovibrionaceae;g__Desulfovibrio;s__
M19.bin.24_k141_266775_16	M19.bin.24	K07007	d__Bacteria;p__Desulfobacterota;c__Desulfovibrionia;o__Desulfovibrionales;f__Desulfovibrionaceae;g__Desulfovibrio;s__
M4.bin.79_k141_2777_4	M4.bin.79	K07007	d__Bacteria;p__Desulfobacterota;c__Desulfovibrionia;o__Desulfovibrionales;f__Desulfovibrionaceae;g__Desulfovibrio;s__
MF6.bin.77_k141_21737_25	MF6.bin.77	K07007	d__Bacteria;p__Desulfobacterota;c__Desulfovibrionia;o__Desulfovibrionales;f__Desulfovibrionaceae;g__Desulfovibrio;s__
MF8.bin.43_k141_1009973_5	MF8.bin.43	K07007	d__Bacteria;p__Desulfobacterota;c__Desulfovibrionia;o__Desulfovibrionales;f__Desulfovibrionaceae;g__Desulfovibrio;s__
RN11.bin.47_k141_74425_6	RN11.bin.47	K07007	d__Bacteria;p__Desulfobacterota;c__Desulfovibrionia;o__Desulfovibrionales;f__Desulfovibrionaceae;g__Desulfovibrio;s__
RN17.bin.36_k141_227998_17	RN17.bin.36	K07007	d__Bacteria;p__Desulfobacterota;c__Desulfovibrionia;o__Desulfovibrionales;f__Desulfovibrionaceae;g__Desulfovibrio;s__
RN7.bin.28_k141_8164_84	RN7.bin.28	K07007	d__Bacteria;p__Desulfobacterota;c__Desulfovibrionia;o__Desulfovibrionales;f__Desulfovibrionaceae;g__Desulfovibrio;s__
RNX4.bin.55_k141_174312_4	RNX4.bin.55	K07007	d__Bacteria;p__Desulfobacterota;c__Desulfovibrionia;o__Desulfovibrionales;f__Desulfovibrionaceae;g__Desulfovibrio;s__
SRR13890099.bin.16_k141_43219_2	SRR13890099.bin.16	K07007	d__Bacteria;p__Desulfobacterota;c__Desulfovibrionia;o__Desulfovibrionales;f__Desulfovibrionaceae;g__Desulfovibrio;s__
SRR13890126.bin.31_k141_168809_23	SRR13890126.bin.31	K07007	d__Bacteria;p__Desulfobacterota;c__Desulfovibrionia;o__Desulfovibrionales;f__Desulfovibrionaceae;g__Desulfovibrio;s__
SRR14411297.bin.3_k141_107149_1	SRR14411297.bin.3	K07007	d__Bacteria;p__Desulfobacterota;c__Desulfovibrionia;o__Desulfovibrionales;f__Desulfovibrionaceae;g__Desulfovibrio;s__
SRR14411322.bin.1_k141_89118_10	SRR14411322.bin.1	K07007	d__Bacteria;p__Desulfobacterota;c__Desulfovibrionia;o__Desulfovibrionales;f__Desulfovibrionaceae;g__Desulfovibrio;s__
HJ14.bin.198_k141_893221_16	HJ14.bin.198	K07007	d__Bacteria;p__Desulfobacterota;c__Desulfovibrionia;o__Desulfovibrionales;f__Desulfovibrionaceae;g__CALUUT01;s__
HJ19.bin.177_k141_169935_24	HJ19.bin.177	K07007	d__Bacteria;p__Desulfobacterota;c__Desulfovibrionia;o__Desulfovibrionales;f__Desulfovibrionaceae;g__CALUUT01;s__
ERR3357637.bin.72_k141_125732_5	ERR3357637.bin.72	K07007	d__Bacteria;p__Desulfobacterota;c__Desulfovibrionia;o__Desulfovibrionales;f__Desulfovibrionaceae;g__Bilophila;s__Bilophila sp910585945
BSTS5.bin.117_k141_855537_4	BSTS5.bin.117	K07007	d__Bacteria;p__Desulfobacterota;c__Desulfovibrionia;o__Desulfovibrionales;f__Desulfovibrionaceae;g__Bilophila;s__
DF20.bin.47_k141_1066645_18	DF20.bin.47	K07007	d__Bacteria;p__Desulfobacterota;c__Desulfovibrionia;o__Desulfovibrionales;f__Desulfovibrionaceae;g__Bilophila;s__
HJ3.bin.24_k141_732965_10	HJ3.bin.24	K07007	d__Bacteria;p__Desulfobacterota;c__Desulfovibrionia;o__Desulfovibrionales;f__Desulfovibrionaceae;g__Bilophila;s__
HJ8.bin.113_k141_58307_5	HJ8.bin.113	K07007	d__Bacteria;p__Desulfobacterota;c__Desulfovibrionia;o__Desulfovibrionales;f__Desulfovibrionaceae;g__Bilophila;s__
HJX1.bin.90_k141_380360_3	HJX1.bin.90	K07007	d__Bacteria;p__Desulfobacterota;c__Desulfovibrionia;o__Desulfovibrionales;f__Desulfovibrionaceae;g__Bilophila;s__
HJX8.bin.53_k141_539161_8	HJX8.bin.53	K07007	d__Bacteria;p__Desulfobacterota;c__Desulfovibrionia;o__Desulfovibrionales;f__Desulfovibrionaceae;g__Bilophila;s__
HJ3.bin.182_k141_730246_34	HJ3.bin.182	K07007	d__Bacteria;p__Desulfobacterota;c__Desulfovibrionia;o__Desulfovibrionales;f__Desulfovibrionaceae;g__;s__
HJ8.bin.220_k141_268528_66	HJ8.bin.220	K07007	d__Bacteria;p__Desulfobacterota;c__Desulfovibrionia;o__Desulfovibrionales;f__Desulfovibrionaceae;g__;s__
HJX5.bin.42_k141_270004_1	HJX5.bin.42	K07007	d__Bacteria;p__Desulfobacterota;c__Desulfovibrionia;o__Desulfovibrionales;f__Desulfovibrionaceae;g__;s__
SRR9205166.bin.13_k141_562184_10	SRR9205166.bin.13	K07007	d__Bacteria;p__Cyanobacteriota;c__Vampirovibrionia;o__Gastranaerophilales;f__RUG14156;g__RUG14156;s__RUG14156 sp910577635
SRR13490896.bin.117_k141_274059_4	SRR13490896.bin.117	K07007	d__Bacteria;p__Cyanobacteriota;c__Vampirovibrionia;o__Gastranaerophilales;f__RUG14156;g__RUG14156;s__
SRR23368205.bin.54_k141_170046_14	SRR23368205.bin.54	K07007	d__Bacteria;p__Cyanobacteriota;c__Vampirovibrionia;o__Gastranaerophilales;f__RUG14156;g__RUG14156;s__
SRR9205166.bin.90_k141_542916_8	SRR9205166.bin.90	K07007	d__Bacteria;p__Cyanobacteriota;c__Vampirovibrionia;o__Gastranaerophilales;f__RUG14156;g__MGBC122484;s__MGBC122484 sp910586855
ERR3357622.bin.9_k141_78228_11	ERR3357622.bin.9	K07007	d__Bacteria;p__Cyanobacteriota;c__Vampirovibrionia;o__Gastranaerophilales;f__RUG14156;g__MGBC122484;s__MGBC122484 sp910578465
ERR3357615.bin.21_k141_146748_163	ERR3357615.bin.21	K07007	d__Bacteria;p__Cyanobacteriota;c__Vampirovibrionia;o__Gastranaerophilales;f__RUG14156;g__MGBC122484;s__MGBC122484 sp910577515
DF17.bin.12_k141_1347384_3	DF17.bin.12	K07007	d__Bacteria;p__Cyanobacteriota;c__Vampirovibrionia;o__Gastranaerophilales;f__RUG14156;g__MGBC122484;s__
SRR13490896.bin.32_k141_393052_6	SRR13490896.bin.32	K07007	d__Bacteria;p__Cyanobacteriota;c__Vampirovibrionia;o__Gastranaerophilales;f__RUG14156;g__MGBC122484;s__
SRR23368207.bin.77_k141_502591_52	SRR23368207.bin.77	K07007	d__Bacteria;p__Cyanobacteriota;c__Vampirovibrionia;o__Gastranaerophilales;f__RUG14156;g__MGBC122484;s__
SRR11425441.bin.4_k141_34904_2	SRR11425441.bin.4	K07007	d__Bacteria;p__Cyanobacteriota;c__Vampirovibrionia;o__Gastranaerophilales;f__Gastranaerophilaceae;g__Zag111;s__Zag111 sp014803505
ERR3357615.bin.63_k141_143471_17	ERR3357615.bin.63	K07007	d__Bacteria;p__Cyanobacteriota;c__Vampirovibrionia;o__Gastranaerophilales;f__Gastranaerophilaceae;g__Zag111;s__
SRR23368206.bin.88_k141_36871_12	SRR23368206.bin.88	K07007	d__Bacteria;p__Cyanobacteriota;c__Vampirovibrionia;o__Gastranaerophilales;f__Gastranaerophilaceae;g__Zag111;s__
RN2.bin.4_k141_212183_2	RN2.bin.4	K07007	d__Bacteria;p__Cyanobacteriota;c__Vampirovibrionia;o__Gastranaerophilales;f__Gastranaerophilaceae;g__UBA2883;s__
RN6.bin.14_k141_178256_16	RN6.bin.14	K07007	d__Bacteria;p__Cyanobacteriota;c__Vampirovibrionia;o__Gastranaerophilales;f__Gastranaerophilaceae;g__UBA1221;s__
ERR3357620.bin.16_k141_257958_438	ERR3357620.bin.16	K07007	d__Bacteria;p__Cyanobacteriota;c__Vampirovibrionia;o__Gastranaerophilales;f__Gastranaerophilaceae;g__Stercorousia;s__
FDSW210084435_8.bin.98_k141_564777_10	FDSW210084435_8.bin.98	K07007	d__Bacteria;p__Cyanobacteriota;c__Vampirovibrionia;o__Gastranaerophilales;f__Gastranaerophilaceae;g__Stercorousia;s__
HJ18.bin.143_k141_452638_4	HJ18.bin.143	K07007	d__Bacteria;p__Cyanobacteriota;c__Vampirovibrionia;o__Gastranaerophilales;f__Gastranaerophilaceae;g__SIG32;s__
RF18.bin.58_k141_417214_2	RF18.bin.58	K07007	d__Bacteria;p__Cyanobacteriota;c__Vampirovibrionia;o__Gastranaerophilales;f__Gastranaerophilaceae;g__Limenecus;s__
RNX3.bin.27_k141_449935_2	RNX3.bin.27	K07007	d__Bacteria;p__Cyanobacteriota;c__Vampirovibrionia;o__Gastranaerophilales;f__Gastranaerophilaceae;g__Limenecus;s__
SRR13490895.bin.56_k141_322074_3	SRR13490895.bin.56	K07007	d__Bacteria;p__Cyanobacteriota;c__Vampirovibrionia;o__Gastranaerophilales;f__Gastranaerophilaceae;g__Gastranaerophilus;s__
SRR13490894.bin.12_k141_180441_3	SRR13490894.bin.12	K07007	d__Bacteria;p__Cyanobacteriota;c__Vampirovibrionia;o__Gastranaerophilales;f__Gastranaerophilaceae;g__CALUVH01;s__
RN19.bin.73_k141_240946_18	RN19.bin.73	K07007	d__Bacteria;p__Cyanobacteriota;c__Vampirovibrionia;o__Gastranaerophilales;f__Gastranaerophilaceae;g__CAG-196;s__CAG-196 sp002102975
HJ18.bin.217_k141_605106_74	HJ18.bin.217	K07007	d__Bacteria;p__Cyanobacteriota;c__Vampirovibrionia;o__Gastranaerophilales;f__Gastranaerophilaceae;g__CAG-196;s__
M14.bin.78_k141_124998_6	M14.bin.78	K07007	d__Bacteria;p__Cyanobacteriota;c__Vampirovibrionia;o__Gastranaerophilales;f__Gastranaerophilaceae;g__CAG-196;s__
RF2.bin.83_k141_93004_8	RF2.bin.83	K07007	d__Bacteria;p__Cyanobacteriota;c__Vampirovibrionia;o__Gastranaerophilales;f__Gastranaerophilaceae;g__CAG-196;s__
RN7.bin.109_k141_815024_2	RN7.bin.109	K07007	d__Bacteria;p__Cyanobacteriota;c__Vampirovibrionia;o__Gastranaerophilales;f__Gastranaerophilaceae;g__CAG-196;s__
HJ20.bin.78_k141_481978_3	HJ20.bin.78	K07007	d__Bacteria;p__Chloroflexota;c__Anaerolineae;o__J036;f__J036;g__;s__
SRR11425438.bin.8_k141_4420_34	SRR11425438.bin.8	K07007	d__Bacteria;p__Campylobacterota;c__Campylobacteria;o__Campylobacterales;f__Helicobacteraceae;g__Helicobacter_D;s__Helicobacter_D sp014799995
SRR10605897.bin.11_k141_72680_64	SRR10605897.bin.11	K07007	d__Bacteria;p__Campylobacterota;c__Campylobacteria;o__Campylobacterales;f__Helicobacteraceae;g__Helicobacter_D;s__Helicobacter_D sp000765675
SRR13890232.bin.7_k141_133441_1	SRR13890232.bin.7	K07007	d__Bacteria;p__Campylobacterota;c__Campylobacteria;o__Campylobacterales;f__Helicobacteraceae;g__Helicobacter_D;s__Helicobacter_D sp000765675
ERR3357639.bin.12_k141_123685_23	ERR3357639.bin.12	K07007	d__Bacteria;p__Campylobacterota;c__Campylobacteria;o__Campylobacterales;f__Helicobacteraceae;g__Helicobacter_D;s__Helicobacter_D rodentium
RN1.bin.109_k141_194913_24	RN1.bin.109	K07007	d__Bacteria;p__Campylobacterota;c__Campylobacteria;o__Campylobacterales;f__Helicobacteraceae;g__Helicobacter_D;s__Helicobacter_D rodentium
RNX2.bin.64_k141_238202_24	RNX2.bin.64	K07007	d__Bacteria;p__Campylobacterota;c__Campylobacteria;o__Campylobacterales;f__Helicobacteraceae;g__Helicobacter_D;s__Helicobacter_D rodentium
RNX3.bin.84_k141_173567_10	RNX3.bin.84	K07007	d__Bacteria;p__Campylobacterota;c__Campylobacteria;o__Campylobacterales;f__Helicobacteraceae;g__Helicobacter_D;s__Helicobacter_D rodentium
RNX4.bin.95_k141_78136_49	RNX4.bin.95	K07007	d__Bacteria;p__Campylobacterota;c__Campylobacteria;o__Campylobacterales;f__Helicobacteraceae;g__Helicobacter_D;s__Helicobacter_D rodentium
RNX5.bin.10_k141_1671_21	RNX5.bin.10	K07007	d__Bacteria;p__Campylobacterota;c__Campylobacteria;o__Campylobacterales;f__Helicobacteraceae;g__Helicobacter_D;s__Helicobacter_D rodentium
SRR14411340.bin.25_k141_247247_8	SRR14411340.bin.25	K07007	d__Bacteria;p__Campylobacterota;c__Campylobacteria;o__Campylobacterales;f__Helicobacteraceae;g__Helicobacter_D;s__Helicobacter_D ganmani
SRR9205131.bin.37_k141_60972_9	SRR9205131.bin.37	K07007	d__Bacteria;p__Campylobacterota;c__Campylobacteria;o__Campylobacterales;f__Helicobacteraceae;g__Helicobacter_D;s__Helicobacter_D ganmani
FDSW210084437_10.bin.15_k141_91098_4	FDSW210084437_10.bin.15	K07007	d__Bacteria;p__Campylobacterota;c__Campylobacteria;o__Campylobacterales;f__Helicobacteraceae;g__Helicobacter_D;s__
HJ7.bin.153_k141_114431_47	HJ7.bin.153	K07007	d__Bacteria;p__Campylobacterota;c__Campylobacteria;o__Campylobacterales;f__Helicobacteraceae;g__Helicobacter_D;s__
HJX8.bin.47_k141_691236_32	HJX8.bin.47	K07007	d__Bacteria;p__Campylobacterota;c__Campylobacteria;o__Campylobacterales;f__Helicobacteraceae;g__Helicobacter_D;s__
MF2.bin.53_k141_802790_17	MF2.bin.53	K07007	d__Bacteria;p__Campylobacterota;c__Campylobacteria;o__Campylobacterales;f__Helicobacteraceae;g__Helicobacter_D;s__
RF10.bin.11_k141_515311_4	RF10.bin.11	K07007	d__Bacteria;p__Campylobacterota;c__Campylobacteria;o__Campylobacterales;f__Helicobacteraceae;g__Helicobacter_D;s__
SRR14411318.bin.4_k141_1078_16	SRR14411318.bin.4	K07007	d__Bacteria;p__Campylobacterota;c__Campylobacteria;o__Campylobacterales;f__Helicobacteraceae;g__Helicobacter_D;s__
SRR21474240.bin.64_k141_205053_1	SRR21474240.bin.64	K07007	d__Bacteria;p__Campylobacterota;c__Campylobacteria;o__Campylobacterales;f__Helicobacteraceae;g__Helicobacter_D;s__
BV18.H.bin.108_k141_167211_19	BV18.H.bin.108	K07007	d__Bacteria;p__Bacteroidota;c__Bacteroidia;o__Bacteroidales;f__UBA932;g__Egerieousia;s__
M1.bin.23_k141_701950_15	M1.bin.23	K07007	d__Bacteria;p__Bacteroidota;c__Bacteroidia;o__Bacteroidales;f__UBA932;g__Egerieousia;s__
MF20.bin.116_k141_1440151_16	MF20.bin.116	K07007	d__Bacteria;p__Bacteroidota;c__Bacteroidia;o__Bacteroidales;f__UBA932;g__Egerieousia;s__
SRR6032588.bin.18_k141_104182_4	SRR6032588.bin.18	K07007	d__Bacteria;p__Bacteroidota;c__Bacteroidia;o__Bacteroidales;f__UBA932;g__Cryptobacteroides;s__Cryptobacteroides sp910585445
SRR9205129.bin.80_k141_41527_60	SRR9205129.bin.80	K07007	d__Bacteria;p__Bacteroidota;c__Bacteroidia;o__Bacteroidales;f__UBA932;g__Cryptobacteroides;s__Cryptobacteroides sp910585445
M8.bin.48_k141_217347_45	M8.bin.48	K07007	d__Bacteria;p__Bacteroidota;c__Bacteroidia;o__Bacteroidales;f__UBA932;g__Cryptobacteroides;s__Cryptobacteroides sp900760425
SRR23368205.bin.41_k141_45513_6	SRR23368205.bin.41	K07007	d__Bacteria;p__Bacteroidota;c__Bacteroidia;o__Bacteroidales;f__UBA932;g__Cryptobacteroides;s__Cryptobacteroides sp900760425
M10.bin.83_k141_4750_3	M10.bin.83	K07007	d__Bacteria;p__Bacteroidota;c__Bacteroidia;o__Bacteroidales;f__UBA932;g__Cryptobacteroides;s__Cryptobacteroides sp900546445
M10.bin.83_k141_42962_11	M10.bin.83	K07007	d__Bacteria;p__Bacteroidota;c__Bacteroidia;o__Bacteroidales;f__UBA932;g__Cryptobacteroides;s__Cryptobacteroides sp900546445
ERR3357641.bin.45_k141_74287_15	ERR3357641.bin.45	K07007	d__Bacteria;p__Bacteroidota;c__Bacteroidia;o__Bacteroidales;f__UBA932;g__Cryptobacteroides;s__Cryptobacteroides sp009774765
ERR3357620.bin.50_k141_162195_1	ERR3357620.bin.50	K07007	d__Bacteria;p__Bacteroidota;c__Bacteroidia;o__Bacteroidales;f__UBA932;g__Cryptobacteroides;s__Cryptobacteroides sp002298075
ERR3357627.bin.92_k141_23485_20	ERR3357627.bin.92	K07007	d__Bacteria;p__Bacteroidota;c__Bacteroidia;o__Bacteroidales;f__UBA932;g__Cryptobacteroides;s__Cryptobacteroides sp002298075
ERR3357643.bin.3_k141_140904_20	ERR3357643.bin.3	K07007	d__Bacteria;p__Bacteroidota;c__Bacteroidia;o__Bacteroidales;f__UBA932;g__Cryptobacteroides;s__Cryptobacteroides sp002298075
RF16.bin.25_k141_48523_11	RF16.bin.25	K07007	d__Bacteria;p__Bacteroidota;c__Bacteroidia;o__Bacteroidales;f__UBA932;g__Cryptobacteroides;s__Cryptobacteroides sp000431015
RF16.bin.25_k141_9772_14	RF16.bin.25	K07007	d__Bacteria;p__Bacteroidota;c__Bacteroidia;o__Bacteroidales;f__UBA932;g__Cryptobacteroides;s__Cryptobacteroides sp000431015
BSTS1.bin.149_k141_899006_13	BSTS1.bin.149	K07007	d__Bacteria;p__Bacteroidota;c__Bacteroidia;o__Bacteroidales;f__UBA932;g__Cryptobacteroides;s__
BSTS1.bin.149_k141_16233_11	BSTS1.bin.149	K07007	d__Bacteria;p__Bacteroidota;c__Bacteroidia;o__Bacteroidales;f__UBA932;g__Cryptobacteroides;s__
BV24.bin.66_k141_406789_77	BV24.bin.66	K07007	d__Bacteria;p__Bacteroidota;c__Bacteroidia;o__Bacteroidales;f__UBA932;g__Cryptobacteroides;s__
HJX1.bin.55_k141_45567_2	HJX1.bin.55	K07007	d__Bacteria;p__Bacteroidota;c__Bacteroidia;o__Bacteroidales;f__UBA932;g__Cryptobacteroides;s__
HJX5.bin.40_k141_446560_19	HJX5.bin.40	K07007	d__Bacteria;p__Bacteroidota;c__Bacteroidia;o__Bacteroidales;f__UBA932;g__Cryptobacteroides;s__
M13.bin.113_k141_675398_3	M13.bin.113	K07007	d__Bacteria;p__Bacteroidota;c__Bacteroidia;o__Bacteroidales;f__UBA932;g__Cryptobacteroides;s__
M13.bin.113_k141_543780_39	M13.bin.113	K07007	d__Bacteria;p__Bacteroidota;c__Bacteroidia;o__Bacteroidales;f__UBA932;g__Cryptobacteroides;s__
M1.bin.130_k141_2456_71	M1.bin.130	K07007	d__Bacteria;p__Bacteroidota;c__Bacteroidia;o__Bacteroidales;f__UBA932;g__Cryptobacteroides;s__
M1.bin.62_k141_347563_13	M1.bin.62	K07007	d__Bacteria;p__Bacteroidota;c__Bacteroidia;o__Bacteroidales;f__UBA932;g__Cryptobacteroides;s__
M1.bin.62_k141_122938_10	M1.bin.62	K07007	d__Bacteria;p__Bacteroidota;c__Bacteroidia;o__Bacteroidales;f__UBA932;g__Cryptobacteroides;s__
MF11.bin.83_k141_293078_4	MF11.bin.83	K07007	d__Bacteria;p__Bacteroidota;c__Bacteroidia;o__Bacteroidales;f__UBA932;g__Cryptobacteroides;s__
MF11.bin.83_k141_818639_13	MF11.bin.83	K07007	d__Bacteria;p__Bacteroidota;c__Bacteroidia;o__Bacteroidales;f__UBA932;g__Cryptobacteroides;s__
RF10.bin.46_k141_362754_10	RF10.bin.46	K07007	d__Bacteria;p__Bacteroidota;c__Bacteroidia;o__Bacteroidales;f__UBA932;g__Cryptobacteroides;s__
RF13.bin.51_k141_286244_1	RF13.bin.51	K07007	d__Bacteria;p__Bacteroidota;c__Bacteroidia;o__Bacteroidales;f__UBA932;g__Cryptobacteroides;s__
RF13.bin.51_k141_323625_5	RF13.bin.51	K07007	d__Bacteria;p__Bacteroidota;c__Bacteroidia;o__Bacteroidales;f__UBA932;g__Cryptobacteroides;s__
RF13.bin.61_k141_135487_13	RF13.bin.61	K07007	d__Bacteria;p__Bacteroidota;c__Bacteroidia;o__Bacteroidales;f__UBA932;g__Cryptobacteroides;s__
RF4.bin.34_k141_347084_7	RF4.bin.34	K07007	d__Bacteria;p__Bacteroidota;c__Bacteroidia;o__Bacteroidales;f__UBA932;g__Cryptobacteroides;s__
RN18.bin.126_k141_147017_4	RN18.bin.126	K07007	d__Bacteria;p__Bacteroidota;c__Bacteroidia;o__Bacteroidales;f__UBA932;g__Cryptobacteroides;s__
RNX1.bin.163_k141_414762_79	RNX1.bin.163	K07007	d__Bacteria;p__Bacteroidota;c__Bacteroidia;o__Bacteroidales;f__UBA932;g__Cryptobacteroides;s__
RNX5.bin.156_k141_161472_143	RNX5.bin.156	K07007	d__Bacteria;p__Bacteroidota;c__Bacteroidia;o__Bacteroidales;f__UBA932;g__Cryptobacteroides;s__
RNX5.bin.156_k141_444806_3	RNX5.bin.156	K07007	d__Bacteria;p__Bacteroidota;c__Bacteroidia;o__Bacteroidales;f__UBA932;g__Cryptobacteroides;s__
RNX6.bin.146_k141_53390_46	RNX6.bin.146	K07007	d__Bacteria;p__Bacteroidota;c__Bacteroidia;o__Bacteroidales;f__UBA932;g__Cryptobacteroides;s__
RNX7.bin.66_k141_335232_51	RNX7.bin.66	K07007	d__Bacteria;p__Bacteroidota;c__Bacteroidia;o__Bacteroidales;f__UBA932;g__Cryptobacteroides;s__
RNX8.bin.95_k141_54560_23	RNX8.bin.95	K07007	d__Bacteria;p__Bacteroidota;c__Bacteroidia;o__Bacteroidales;f__UBA932;g__Cryptobacteroides;s__
RNX8.bin.95_k141_164362_100	RNX8.bin.95	K07007	d__Bacteria;p__Bacteroidota;c__Bacteroidia;o__Bacteroidales;f__UBA932;g__Cryptobacteroides;s__
SRR14411247.bin.3_k141_111219_16	SRR14411247.bin.3	K07007	d__Bacteria;p__Bacteroidota;c__Bacteroidia;o__Bacteroidales;f__UBA932;g__Cryptobacteroides;s__
SRR14411270.bin.17_k141_29331_1	SRR14411270.bin.17	K07007	d__Bacteria;p__Bacteroidota;c__Bacteroidia;o__Bacteroidales;f__UBA932;g__Cryptobacteroides;s__
SRR14411285.bin.10_k141_64860_4	SRR14411285.bin.10	K07007	d__Bacteria;p__Bacteroidota;c__Bacteroidia;o__Bacteroidales;f__UBA932;g__Cryptobacteroides;s__
M8.bin.30_k141_133698_30	M8.bin.30	K07007	d__Bacteria;p__Bacteroidota;c__Bacteroidia;o__Bacteroidales;f__UBA932;g__Coprenecus;s__
RNX8.bin.105_k141_388150_3	RNX8.bin.105	K07007	d__Bacteria;p__Bacteroidota;c__Bacteroidia;o__Bacteroidales;f__UBA932;g__Coprenecus;s__
RNX8.bin.60_k141_429566_7	RNX8.bin.60	K07007	d__Bacteria;p__Bacteroidota;c__Bacteroidia;o__Bacteroidales;f__UBA932;g__Coprenecus;s__
ERR3357621.bin.85_k141_194337_9	ERR3357621.bin.85	K07007	d__Bacteria;p__Bacteroidota;c__Bacteroidia;o__Bacteroidales;f__Rikenellaceae;g__Rikenella;s__Rikenella sp910577885
ERR3357623.bin.48_k141_120023_6	ERR3357623.bin.48	K07007	d__Bacteria;p__Bacteroidota;c__Bacteroidia;o__Bacteroidales;f__Rikenellaceae;g__Rikenella;s__Rikenella sp910577885
SRR9205126.bin.41_k141_33181_3	SRR9205126.bin.41	K07007	d__Bacteria;p__Bacteroidota;c__Bacteroidia;o__Bacteroidales;f__Rikenellaceae;g__Rikenella;s__Rikenella sp910577885
SRR9205133.bin.69_k141_344888_41	SRR9205133.bin.69	K07007	d__Bacteria;p__Bacteroidota;c__Bacteroidia;o__Bacteroidales;f__Rikenellaceae;g__Rikenella;s__Rikenella sp910577885
FDSW210084420_10MC.bin.17_k141_363330_10	FDSW210084420_10MC.bin.17	K07007	d__Bacteria;p__Bacteroidota;c__Bacteroidia;o__Bacteroidales;f__Rikenellaceae;g__Rikenella;s__
HJ10.bin.143_k141_648900_3	HJ10.bin.143	K07007	d__Bacteria;p__Bacteroidota;c__Bacteroidia;o__Bacteroidales;f__Rikenellaceae;g__Rikenella;s__
HJ2.bin.87_k141_290429_8	HJ2.bin.87	K07007	d__Bacteria;p__Bacteroidota;c__Bacteroidia;o__Bacteroidales;f__Rikenellaceae;g__Rikenella;s__
HXJS1.bin.26_k141_245719_3	HXJS1.bin.26	K07007	d__Bacteria;p__Bacteroidota;c__Bacteroidia;o__Bacteroidales;f__Rikenellaceae;g__Rikenella;s__
SRR13490894.bin.53_k141_207190_22	SRR13490894.bin.53	K07007	d__Bacteria;p__Bacteroidota;c__Bacteroidia;o__Bacteroidales;f__Rikenellaceae;g__Rikenella;s__
SRR14411328.bin.33_k141_285913_5	SRR14411328.bin.33	K07007	d__Bacteria;p__Bacteroidota;c__Bacteroidia;o__Bacteroidales;f__Rikenellaceae;g__Avirikenella;s__
ERR3357616.bin.19_k141_158363_165	ERR3357616.bin.19	K07007	d__Bacteria;p__Bacteroidota;c__Bacteroidia;o__Bacteroidales;f__Rikenellaceae;g__Alistipes;s__Alistipes sp910575495
ERR3357618.bin.10_k141_93843_48	ERR3357618.bin.10	K07007	d__Bacteria;p__Bacteroidota;c__Bacteroidia;o__Bacteroidales;f__Rikenellaceae;g__Alistipes;s__Alistipes sp910575495
ERR3357628.bin.87_k141_112780_18	ERR3357628.bin.87	K07007	d__Bacteria;p__Bacteroidota;c__Bacteroidia;o__Bacteroidales;f__Rikenellaceae;g__Alistipes;s__Alistipes sp910575495
ERR3357633.bin.44_k141_38903_11	ERR3357633.bin.44	K07007	d__Bacteria;p__Bacteroidota;c__Bacteroidia;o__Bacteroidales;f__Rikenellaceae;g__Alistipes;s__Alistipes sp910575495
SRR6032586.bin.1_k141_21862_11	SRR6032586.bin.1	K07007	d__Bacteria;p__Bacteroidota;c__Bacteroidia;o__Bacteroidales;f__Rikenellaceae;g__Alistipes;s__Alistipes sp910575495
HJ11.bin.234_k141_991732_4	HJ11.bin.234	K07007	d__Bacteria;p__Bacteroidota;c__Bacteroidia;o__Bacteroidales;f__Rikenellaceae;g__Alistipes;s__
HJ16.bin.31_k141_230110_47	HJ16.bin.31	K07007	d__Bacteria;p__Bacteroidota;c__Bacteroidia;o__Bacteroidales;f__Rikenellaceae;g__Alistipes;s__
HJ3.bin.265_k141_673334_4	HJ3.bin.265	K07007	d__Bacteria;p__Bacteroidota;c__Bacteroidia;o__Bacteroidales;f__Rikenellaceae;g__Alistipes;s__
HJ4.bin.116_k141_474546_101	HJ4.bin.116	K07007	d__Bacteria;p__Bacteroidota;c__Bacteroidia;o__Bacteroidales;f__Rikenellaceae;g__Alistipes;s__
HJ8.bin.73_k141_144921_102	HJ8.bin.73	K07007	d__Bacteria;p__Bacteroidota;c__Bacteroidia;o__Bacteroidales;f__Rikenellaceae;g__Alistipes;s__
HJX1.bin.91_k141_137249_30	HJX1.bin.91	K07007	d__Bacteria;p__Bacteroidota;c__Bacteroidia;o__Bacteroidales;f__Rikenellaceae;g__Alistipes;s__
MF16.bin.47_k141_556182_12	MF16.bin.47	K07007	d__Bacteria;p__Bacteroidota;c__Bacteroidia;o__Bacteroidales;f__Rikenellaceae;g__Alistipes;s__
MF7.bin.61_k141_1443517_7	MF7.bin.61	K07007	d__Bacteria;p__Bacteroidota;c__Bacteroidia;o__Bacteroidales;f__Rikenellaceae;g__Alistipes;s__
S1.bin.55_k141_217894_28	S1.bin.55	K07007	d__Bacteria;p__Bacteroidota;c__Bacteroidia;o__Bacteroidales;f__Rikenellaceae;g__Alistipes;s__
SRR13490891.bin.33_k141_384283_50	SRR13490891.bin.33	K07007	d__Bacteria;p__Bacteroidota;c__Bacteroidia;o__Bacteroidales;f__Rikenellaceae;g__Alistipes;s__
SRR14411252.bin.2_k141_143406_4	SRR14411252.bin.2	K07007	d__Bacteria;p__Bacteroidota;c__Bacteroidia;o__Bacteroidales;f__Rikenellaceae;g__Alistipes;s__
SRR11852057.bin.7_k141_145270_8	SRR11852057.bin.7	K07007	d__Bacteria;p__Bacteroidota;c__Bacteroidia;o__Bacteroidales;f__P3;g__Phil12;s__Phil12 sp021443125
[truncated: 8,053 more rows]
