# Supplementary material for: Enterocytozoon bieneusi infection disrupts bile acid metabolism in the wild rodent gut microbiota: adaptive shifts in microbial metabolism and community structure
Source: Front Cell Infect Microbiol. 2025 Sep 22;15:1647377. doi: 10.3389/fcimb.2025.1647377 (PMC12497767; doi:10.3389/fcimb.2025.1647377)
Supplement: Supplementary file 6 [file Table4.xlsx]

## Sheet: Sheet1
Table S4: CAZy Profiles from 382 Genomes of CAG-485.
Name	BSH	AA15	AA5	AA9	CBM0	CBM1	CBM13	CBM18	CBM20	CBM32	CBM35	CBM43	CBM48	CBM50	CBM72	CE0	CE11	CE14	CE4	CE8	GH0	GH1	GH101	GH13	GH133	GH147	GH16	GH18	GH2	GH23	GH24	GH25	GH28	GH29	GH3	GH31	GH34	GH35	GH38	GH39	GH43	GH5	GH55	GH57	GH65	GH71	GH72	GH73	GH76
M3.bin.22	2	0	1	0	0	0	0	0	2	0.33	1	1	2.5	11.5	2	2	2	1	2.5	1	2	2.5	1	19.33	1	1	0	1	1	7.5	1	5	3	1	2.33	2	2	1.5	1	1	1.5	4	1	2	2	1	1	0	2
M17.bin.94	2	0	1	0	0	0	0.5	0	1.5	0	1	2	1.5	12	0	1	2	1	1	1	3	2.5	1	16.83	1	0	2	0	2	6	3	4	4	1	3	1	2	3.5	1	0	1.5	3	1	2	1	1	1	0	1
SRR11425456.bin.9	2	1	1	0	0	0	0.5	0	2.5	0.75	1	2.5	3.33	14	0	2	2	1	1	1	2	2.5	1	19.33	2	1	3.25	1	1	4.5	2	5	4	0	4	1	2	2.5	1	0	1	3	1.25	2	2	1	1	2.5	2
MF2.bin.94	2	0	1	0.5	0.67	0.5	1	0	3.33	0.83	2	1.5	4.5	14.5	2.5	4	3	1	2	3	3	2.5	1	21.83	1	0	3	2	11.83	6.5	1	3	5.5	2	10	4	2	10	1	2	18.17	8	2	2	0	1	1	0	2
M1.bin.58	2	1	1	0	0	0	1.5	0	1.5	0.33	2	1	3	15	1	1.5	2	2	1	2	1	3.5	1	23.83	1	0	2	2	1	5.5	3	1	4	0	6	2	1	5.5	1	2	2.5	4	3	2	2	0	1	1.5	2
FDSW210084421_12MC.bin.82	1	1	1	0.5	0.5	0.5	0.5	0.5	1.5	1	1	1	1.5	11	1	1	1	1	1	1	1	3.5	1	17.5	1	1	1	2	1	5.5	1	4	4	1	3	2	3	1	1	1	1	4	1	2	2	1	1	0.5	1
RF5.bin.15	1	1	1	0	0	0	0.5	0	2	0	1	1.5	1.5	14	1	2	2	1	1	2	0	5.5	1	18.5	1	0	3.5	0	3	9.5	2	4	4	1	5	1	2	3	1	1	8	6	1	2	1	1	1	2.5	1
HJ7.bin.30	1	1	1	0.5	0	0.5	0.5	0	1.5	0	1	2	1.5	9.5	1	1	2	1	1	1	2	4.5	1	18.5	1	0	1.5	1	1	5.5	1	5	4	1	3	1	3	1	1	0	1	4	1	2	2	1	1	1	2
SRR6032588.bin.6	1	0	1	0	2	0	3.5	0	1.5	0	1	2	2	14	1	1.5	2	1	1	2	4	7.5	1	18	1	0	6.5	1	9	11.5	9	4	5	3	8.5	6	1	20.5	2	1	10.5	3	1	3	1	1	1	2.5	2
FDSW210084429_2.bin.4	1	1	1	0	1	0	0.5	0	1.5	1.5	1	1.5	1.5	14	1	1	0	1	1	1	1	3.5	1	14.5	1	1	3	2	2.5	4.5	1	4	4	1	4	1	2	2	2	0	1	5	1	2	1	1	1	1.5	3
ERR3357619.bin.20	1	0	1	0	0	0	1.5	0	1.5	0	1	1.5	2.5	16	1	1	2	1	2	1	3	3.5	1	18.5	1	0	7.5	1	6	6.5	2	4	5	3	8.5	6	2	19.5	1	1	10.5	3	1	2	1	1	1	1.5	2
SRR21350757.bin.12	1	1	1	0	0	0	2.5	0	1.5	0.5	1	1.5	2	16	1	7.5	0	1	2.5	5	2	3.5	0	26	1	1	6	1	15	14.5	8	7	11.5	1	16	2	2	15.5	1	2	17	10	2	2	0	1	1	1.5	1
RNX8.bin.150	1	0	1	0	0	0	1.5	0	2.5	0.5	1	2.5	1.5	17.5	2	0	1	2	1	1	1	3.5	1.5	16.5	1	1	1	1	3	6.5	0	4.5	3	1	4	1	2	0	1	1	1	4.5	2	2	1	1	1	0.5	1
BSTS15.bin.94	1	0	1	0	0	0	2.5	0	2.5	0	1	1.5	1.5	12.5	1	1	1	1	1	2	1	2.5	0	16.5	1	1	2	0	2	4	0	3	4	1	2	1	1	3	0	0	1	4	2	1	0	1	2	0.5	1
HJ13.bin.59	1	0	1	0	0	0	3.5	0	2.5	0	2	1	2	13	0	1.5	2	1	1	1	1	2.5	1	22	1	0	0	2	1	2.5	2	3	4	1	6	1	1	5	1	1	3	5	2	2	1	0	1	1.5	1
HJ17.bin.149	1	0	1	0	0	0	1.5	0	2.5	0	2	1	2	12	1	1.5	2	1	1	1	1	2.5	1	22	1	0	0	2.5	1	3.5	2	3	4	0	6	1	2	5	1	1	3	5	2	2	1	0	1	0.5	1
SRR21474237.bin.38	1	0	1	0	0	0	2.5	0	3	0.5	1	2.5	1.5	11.5	2	1	1	1	1	0	2	4.5	1	16.5	1	0	2	0	3	3.5	2	5	5	1	5	1	0	4.5	1	2	7	4.5	1	3	1	1	1	0	1
BV1.bin.80	1	1	1	0	0	0	1.5	0	2	1.83	1	1.5	1.5	13	1	2	2	1	1	1	2	2.5	1	21.5	1	1	4.5	1	1	3.5	1	4	4	0	6	1	2	4.5	1	1	1	5	1	2	1	1	1	1.5	1
BV18.H.bin.110	1	0	1	0	0	0	0.5	0	1.5	1	1	1.5	1.5	13.5	2	1	2	2	1	2	1	3.5	1	18.5	1	0	1	1	1	4.5	1	4	4	0	3	1	2	2	1	0	0	4	1	2	1	1	0	0	1
SRR11425466.bin.36	1	0	1	0	0	0	0.5	0	2.5	1.5	1	1.5	2.5	16	1	0	2	1	1	0	2.5	3	1	19.5	1	0	3.5	3	5	4.5	2	4	3	1	7	0	2	3	1	2	7	3	3	2	0	1	1	0.5	4
SRR11425453.bin.19	1	1	1	0	0	0	1.5	0	1.5	0.5	0.5	2.5	2.5	10	0	3	2	0	1	1	1	3.5	1	22.67	1	1	2	1	2	6.5	1	3	4	3	6	1	2	4.5	1	1	2	5	3	2	1	1	1	0.5	1
HJ8.bin.205	1	1	1	0	6	0	1.5	0	2	1	2.5	2.5	2.5	12	2.5	4	2	1	1.5	2	3	3.5	1	21.5	0	1	13	2	19.5	5.5	2	6	9.5	2.5	8	6	3	21.5	2	1	22	9	2	1	0	1	1	1.5	1
HXJS2.bin.30	1	1	1	0	0	0	0.5	0	2.5	0	1	2	1.5	13	1	0	2	1	1	2	1	3.5	1	19.5	1	0	4	1	3	3.5	1	4	4	0	4	1	2	3	1	1	1	4	1	2	2	1	1	0.5	1
M13.bin.127	1	1	1	0	0	0	0.5	0	1.5	0	2	2.5	1.5	13.5	3	0	2	1	0	1	0	3	1	21	1	0	2	1	1	4.5	1	2	5	1	3	1	2	3	1	0	1	4	2	2	1	1	1	0	2
SRR14411261.bin.27	1	0	2	0	1.17	0	1.5	0	2	0.33	2	1	2	12.5	1.5	2	2	1	2	6	3	3.5	1	17.5	1	0	3	1	10.33	5.5	1	3	8.5	2	6.5	4	1	8.5	0	1	17.67	5.5	2	2	1	1	1	1	1
M9.bin.84	1	1	0	0	0	0	0.5	0	1.5	0	2	1.5	2	13	3	1.5	2	1	1	0	0	3.5	1	21.17	1	1	4	1	1	4.5	1	2.5	3	1	5	1	2	3.5	1	1	1.5	4	1	2	1	1	0	0	1
HJ1.bin.40	1	0	1	0	0	0	0.5	0	1.75	0	1	2.5	2	13	2	3.5	2	1	1	3	1	3.5	1	20.75	1	0	4	1	0	5.5	1	3	4	1	5	1	2	6	1	0	2	5	2	2	1	1	1	1.5	2
SRR21350693.bin.9	1	0	0	0	1	0	1.5	0	1.5	0	0	1	2	10.5	2.5	2.5	2	1	3	6	3	3.5	1	18.5	1	0	3	2	10	5.5	1	4	5.5	1	8	5	3	5.5	1	3	9	6.5	0	3	0	1	1	0	1
RN19.bin.36	1	0	1	0	0	0	0	0	2.5	0	1.5	1	2	10	1	2	2	1	1	0	2	2.5	1	24.33	1	0	2	2	0	4.5	3	3	4	0	7	2.5	1	4	2	1	1	4	1	2	1	0	1	0.5	1
RNX5.bin.134	1	2	1	0.5	0	0.5	0	0	1.5	1	2	2	1	10.5	1	1	2	1	1	1	2	3.5	0	19	1	0	1	1	1	7.5	1	4	4	1	0	2	1	0	1	0	1	4	1	2	1	1	1	0	2
ERR3357632.bin.15	1	0	1	0	0	0	2	0	1.5	0	1	1.5	3.5	15	1	0	2	1	1	1	4	4.5	1	18.5	1	0	6.5	0	5	4.5	3	3	5	3	6.5	6	2	19	2	1	10	3	1	1	1	1	1	0.5	2
SRR21350777.bin.4	1	0	1	0	0	0	1.5	0	1	0.5	1	2.5	1.5	11	1	1	3	1	0	2	1	4.5	0	19.5	1	0	3	1	1	4.5	1	4	4	0	4	1	2	3	1	0	1.5	5	1	3	0	1	1	0.5	0
CD1.bin.25	1	1	1	0	1	0	0.5	0	1.5	2.5	1	1.5	1.5	14	1	1	2	1	1	1	1	4.5	1	14.5	1	1	3	2	2.5	4.5	2	5	4	1	4	1	2	2	2	0	1	6	1	2	1	1	1	1.5	3
BV3.bin.56	1	0	1	0	0	0	0.5	0	1.5	1	1	1	2	11	2	0.5	2	2	1	1	1	3	1	20.33	1	0	0.5	2	1	4.5	2	4	4	1	4	1	2	4.5	1	1	2.5	4	3	2	1	1	0	0.5	1
M17.bin.60	1	0	1	0	0	0	1.5	0	1.5	0	1	2.5	1.5	14.5	2	0	2	1	1	1	1	3.5	1	16.5	1	1	0	0	0	4.5	1	3.5	4	1	3	1	3	1	1	1	0	4.5	2	2	1	1	1	0.5	1
SRR23368212.bin.62	1	1	1	0	1	0	0.5	0	1	2.5	1	1	1.5	15	1	1	2	1	0	1	1	3.5	2	12.5	1	1	3	2	1.5	4.5	2	5	2	1	3	1	2	1	2	0	1	5	1	2	2	1	1	0.5	3
SRR23368211.bin.38	1	0	0	0.5	0	0.5	1.5	0	0.5	0	1	1.5	1.5	11.5	1	0	2	1	1	1	1	3.5	1	16.5	1	0	0	1	1	3.5	1	4	3	0	4	1	2	1.5	1	0	1.5	3	2	2	1	1	1	0	1
BSTS8.bin.95	1	1	1	0	2	0	2.5	0	1.5	0.83	2	1.5	1.5	11	0	2	2	1	1	1	2	3.5	2	19.5	1	1	1	1	6	5.5	1	3	5	2	6	2	2	2.33	1	1	7.33	5	0	2	1	1	1	0.5	2
BSTS11.bin.90	1	0	1	1	0	0	0.5	0	2.5	0.5	1	2	1.5	13	4	1	1	1	1	1	1	4.5	1	14.83	1	1	2	0	2	3.5	2	3	5	1	4	1	2	3.5	1	1	3	5	2	2	0	1	2	0.5	2
BSTS13.bin.95	1	1	1	0	0	0	0.5	0	0.5	0	1	2	1.5	9	1	0	2	2	1	0	2	4.5	2	14.5	1	0	1	1	4	3.5	2	1	4	1	3	1	3	3	2	0	2	2	2	2	1	1	1	0.5	1
SRR14411336.bin.38	1	1	1	0	0	0	0.5	0	2.5	0	3	2.5	2.5	13	1	2.5	2	2	1	2	2	3.5	1	20.67	1	0	4	1	1	4.5	1	4	4	0	6	1	2	5	1	1	1	5	0	2	0	1	1	0.5	1
BSTS1.bin.114	1	0	1	0	0	0	0.5	0	1.5	1.5	1	1.5	2	13	2	1.5	2	2	1	1	1	3.5	1	21.33	1	0	1.5	1	1	3.5	1	4	4	1	6	1	2	5.5	1	1	2	6	2	2	2	1	1	0.5	1
SRR21350688.bin.13	1	0	0	0	0	0	0.5	0	1.5	2	1	2.5	1.5	13	3	1	2	1	1	2	2	1.5	1	14.5	1	1	6	1	7	5.5	2	4	6	1	5	4	2	9.5	2	2	5.5	3	0	2	1	0	1	0.5	2
RN13.bin.4	1	0	2	0	0	0	0.5	0	0.5	1	1	1.5	1.5	17	1	1	2	1	1	0	0	3.5	1	17.83	1	1	3.5	1	8	3.5	2	6	5	2	5	1	2	5.5	1	1	7	6	1	2	1	1	1	1.5	1
HXJS2.bin.13	1	1	1	0	2	0	2	0	2	2	1	3	2	16.5	3	3.5	0	1	1	2	2	2	1	20.5	1	0	6	3.5	9.5	8	2	4	3	2	5	3	2	11.5	2	2	15.5	10	1	2	2	1	1	0.5	7
HJ19.bin.97	1	0	1	0.5	0	0.5	0.5	0	1.5	1	1	2	1.5	10	2	1	0	1	1	1	1	2.5	1	16.5	1	0	0	1	1	4.5	1	3	3	1	3	2	1	3	0	1	1	4	1	2	2	1	1	0.5	2
HJ11.bin.192	1	1	1	0	3	0	1.5	0	3.5	1	1.5	1.5	1.5	11.5	2.5	4	2	1	1	2	2	3.5	1	23.5	1	1	10	3	18.5	5	2	6	11.5	2.5	8	6	1	19.5	1	2	20.67	8	2	2	0	1	1	1.5	0
M8.bin.95	1	0	1	0.5	0	0.5	0.5	0	1.5	0	1	2	3.33	10.5	2	1.33	3	1	1	3	0	5.5	1	23.33	1	0	1	1	0	5.5	3	3	4	1	5	2	1	1	0	1	1	3	1	2	1	1	1	1	1
HXJS2.bin.19	1	0	1	0	0	0	0.5	0	1.75	0	1	2.5	2	11	2	2.5	2	3	1	2	0	3.5	1	18.75	1	0	3	1	0	5.5	1	2	4	1	5	1	2	6	1	0	2	6	2	2	1	1	1	1.5	2
HJ10.bin.170	1	1	1	0	4.5	0	1.5	0	2.5	2	1.5	2.5	3	11	2.5	3	2	1	1	3	3	3.5	1	21	1	1	10.5	2	17	5.5	2	6	9.5	2.5	8	6	2	18	1	1	20.67	10	2	2	0	1	1	1.5	1
SRR11425435.bin.5	1	0	1	0	0.5	0	0.5	0.5	1.5	1	1	1.5	3.5	6.5	1	1	2	2	1	0	1	2.5	2	19.5	1	0	3	0	1	4.5	2	1	3	0	5	1	2	2	2	0	1	5	2	3	1	0	1	0	1
ERR3357615.bin.33	1	0	1	0	0	0	2.5	0	1.5	0	0	1.5	2.5	12	1	1	2	2	2	2	2	4.5	1	12	1	0	3	2	1	3.5	1	4	4	1	3	0	2	2	1	0	0	4	1	2	1	0	1	0.5	1
SRR11425441.bin.21	1	0	1	0	0	0	0	0	2.5	0.33	1	1	2	9	2	1.5	2	1	1	1	3	2.5	1	25	1	0	3	3	0	3.5	2	2	4	0	5	1	2	4	1	1	2	5	2	2	2	0	1	0.5	1
SRR13490896.bin.23	1	1	1	0	1	0	1.5	0	1.5	0	1	1	2	11	3	2.5	2	1	1	2	0	4.5	1	17.5	1	0	8.5	1	13	4.5	2	3	3	0	8	4	2	12	2	1	10.5	4	2	2	3	1	1	1.5	3
SRR9205157.bin.81	1	0	1	0	1	0	1.5	0	1.5	2	0	1.5	2.5	13	1	0	2	1	1	0	2	4.5	1	17.5	1	0	8.5	1	6	5.5	3	4	4	3	8	6	2	19.5	1	1	7	3	2	2	1	1	1	1.5	2
ERR3357628.bin.41	1	0	1	0	0	0	1.5	0	0.5	0	1	1	2	13	2	0.5	3	1	2	0	1	1.5	1	20.5	1	0	0	3	0	3.5	2	1	3	0	3	1	2	3	1	1	1	4	2	2	2	0	1	0.5	1
SRR21350686.bin.6	1	0	1	0	0	0	0.5	0	2.5	0	1	2	2	13	3	0.5	2	1	1	2	1	3.5	1	20.83	1	0	2	2	1	4.5	2	2	4	1	6	1	2	6.5	1	1	1.5	5	2	2.5	2	0	1	1.5	1
SRR14411255.bin.2	1	0	1	0	0	0	0.5	0	3	0	2	1.5	2.33	12	3	3.83	2	1	1	2	3	3.5	1	23.5	1	0	4	1	1	4.5	1	5	4	1	3	2	2	4	1	1	3	3	1	2	1	1	1	1.5	1
SRR3997453.bin.13	1	0	1	0	1	0	1.5	0	1.5	0.5	0	3	1.5	16.5	2	2.5	2	2	1	4	2	3.5	1	17.5	1	0	2	1	8.5	5.5	1	4	9.5	1	8	2	2	3.5	1	2	13.5	8	1	2	0	1	1	0	1
M14.bin.51	1	0	1	0	0	0	0	0	1.5	0	1	1	1	11	2	1	2	1	1	2.5	1	3.5	1	21	1	0	1	1	0	3.5	2	5	3	1	4	2	0	3	1	1	1	2	3	2	2	0	1	0.5	1
SRR21474233.bin.30	1	0	1	1	0	0	1.5	0	2.33	0	1	1	1.83	10	0	0	1	1	1	0	2	2	1	15.33	1	0	2	1	2	6.5	1	5	6	1	4	1	1	1	1	0	1	3	1	2	2	1	1	0.5	0
HJ8.bin.42	1	0	1	0	0	0	0.5	0	2.5	0	2	0	2	12	1	1.5	2	1	0	1	0	2.5	1	21	1	0	0	2	1	2.5	1	3	3	1	6	1	1	4	1	1	3	5	2	2	1	0	1	1.5	1
BSTS10.bin.41	1	1	1	0	1	0	1	0	3	1	1.5	1.5	2.5	12	0	4	2	1	0	1	3	4.5	1	15.5	1	1	1	1	8	3.5	1	3	5	3	6	2	2	1.5	1	2	6	4	1	2	0	1	1	0.5	2
DF15.bin.51	1	1	1	0	0	0	1.5	0	2.5	0.5	1	1	2.5	9	1	1	2	1	1	1	1	3.5	1	18.5	1	0	3	1	1	3.5	1	4	4	1	3	1	2	1.5	1	0	2	3	1	2	1	1	1	0.5	1
BV20.bin.32	1	0	1	0	0	0	0	0	1.5	0	1	1	4.5	14.5	1	3	2	1	1.5	3	2	3.5	1	17.5	1	0	5.5	2	14.5	5.5	1	2	7.5	3	9	3	2	7.5	2	1	19.83	7	3	2	0	1	0	1	2
SRR11425438.bin.2	1	0	1	0	0	0	0.5	0	1.5	0.33	1	2	1.5	10	1	1	2	2	1	1	1	2.5	1	25	1	0	3	1	2	4.5	2	4	4	0	6	1	1	5	1	1	1	4	3	2	1	0	1	0.5	2
SRR21350690.bin.10	1	0	0	0	0	0	0.5	0	1.5	2	1	1.5	1.5	13	3	0	2	1	1	1	2	5.5	1	16.5	1	0	5	1	5	5.5	3	3	5	0	4	3	2	11.5	1	1	8.5	4	1	2	2	1	1	0.5	2
BVI9.bin.47	1	0	1	0.5	1	0.5	0.5	0	2.5	0.5	1	2.5	1.5	14	2	1	1	1	2	2	1	1.5	1	20	1	1	1	1	2	6.5	2	4	5	1	3	1	2	1.5	1	0	2	3	1	2	2	1	1	0.5	1
S1.bin.83	1	1	1	1	0	0	0.5	0	1.5	0.5	1	2.5	1.5	13.5	2	1	1	1	1	1	2	4	1	12.5	1	0	2	1	1	4.5	3	5	4	1	3	1	2	2.5	1	1	1	3	1	2	2	1	0	0	2
HJ17.bin.126	1	0	1	0.5	0	0.5	0.5	0	1.5	1	1	1	1.5	10	1	1	2	1	1	1	1	2.5	1	17.5	1	0	0	1	2	3.5	1	4	2	1	3	1	1	3	1	1	1	4	1	2	2	1	1	1.5	2
SRR10605906.bin.109	1	0	0	0	0	0	3.5	0	2.5	0	0	2.5	1.33	14.5	2	3.33	2	1	1	5	2	5.5	1	21.5	1	0	5	1	14	5.5	1	4	11	1	8	6	1	12.5	0	4	15.83	12.5	2	2	1	0	1	0	4
RN5.bin.48	1	1	1	0	0	0	0.5	0	1.5	2.33	2	1.5	2	14.5	1	1.5	2	1	1	3	0	3	1	14.5	2	1	4	2	2	3.5	1	3	5	1	7	1	2	3.5	1	0	1.5	4	2	2	0	0	1	1	2
SRR11425443.bin.64	1	0	1	0.5	0	0.5	2	0	2.5	0.33	1	3	2	11	1	1.5	2	1	1	1	1	4.5	1	22.5	1	0	4	1	2	5.5	2	3	4	1	7	1	2	2	1	1	2	5	2	2	2	1	1	2.5	1
SRR11425431.bin.11	1	0	1	0	0	0	0.5	0	1	0	1	1	1.5	10	4	1	2	1	2	1	1	2	1	20.83	1	0	5	2	1	5.5	1	2	4	0	6	1	2	6	1	1	1	5	2	2	2	0	0	1.5	1
BSTS8.bin.96	1	0	1	0	0	0	0.5	0	1.5	0	1	2.5	2.33	13.5	2	0.5	2	1	0	1	1	3.5	1	16.83	1	0	5	0	1	5.5	1	4	3	0	4	1	2	1.5	1	0	1.5	3	2	2	0	1	1	0	1
SRR14411294.bin.4	1	1	1	0	0	0	0.5	0	1.5	1.5	1	0	3.5	9	2	1	1	2	1	1	2	2.5	1	23	1	1	2	1	1	4.5	2	3	5	2	3	2	1	0.5	0	1	1	4	2	3	1	1	1	0.5	1
SRR14411262.bin.5	1	0	1	0.5	0	0.5	1	0	0.5	0	1	1	3	10.5	1.5	3.5	1	1	1	6	2	4.5	1	17	1	0	3	2	8	7.5	1	2	10	0.5	5	2	1	4.5	0	1	8.67	7	2	2	1	1	1	0	2
HJ19.bin.136	1	1	1	1	0	0	0.5	0	1.5	0	1	1.5	2	13.5	1	0	2	1	1	1	0	3.5	1	18	1	0	2	1	1	6.5	2	6	4	1	3	0	2	2.5	1	0	1.5	4	1	2	1	1	1	0	1
BSTS11.bin.126	1	1	1	0	1	0	1.5	0	1.5	0.83	1.5	2	1.5	11	0	4	1	1	1	1	3	2.5	0	16.5	1	1	0	1	6	3.5	0	4	4	3	6	2	1	1.33	1	1	7.33	4	1	2	0	1	1	0.5	1
SRR21350784.bin.13	1	0	1	0.5	0	0.5	2.5	0	1.83	0	0	1	3.5	18.5	2	3	2	1	2	4	2	5	1	18.33	1	0	4	2	10	12.5	5	4	9.5	2	11	4	2	10.5	1	2	16	4.5	2	2	0	1	1	0	1
M17.bin.55	1	1	1	0	0	0	0.5	0	0	0	1	1.5	1.5	10.5	1	1	1	1	1	1	1	3.5	1	11.5	1	1	1	1	2	3.5	2	2	2	0	3	1	2	2.5	1	1	2.5	3	1	2	0	1	1	0	1
G1.bin.74	1	0	1	0	0	0	0.5	0	2.5	1	1	1	1	10	1	2	2	1	1	2	1	4.5	1	21	1	0	0	1	2	4.5	2	4	4	1	4	1	2	3.5	2	1	1.5	4	1	2	2	0	1	2.5	1
SRR11425442.bin.13	1	0	1	0	0	0	1	0	1.5	0.5	2.5	0.5	2.5	12	2.5	2.5	2	2	0	5.5	5.5	3.5	1	16.5	1	0	7	2	17.5	4	3	3	11.5	2	11	5	1	12.5	2	2	17	7	2	2	0	1	1	0	3
SRR14411273.bin.6	1	0	0	0	0	0	1.5	0	2.5	0	1	1.5	2	11	3	2.5	2	1	1	2	2	4.5	1	18.5	1	0	2	0	1	4.5	1	4	4	1	3	2	1	4	0	2	1	5	2	2	1	1	1	0.5	1
M19.bin.16	1	1	1	0	0	0	2.5	0	1.5	1.5	1	2	3.5	12	1	3.5	2	0	2	2	0	4.5	1	20	2	1	4.5	1	6	4.5	3	3	7	2	12	4	1	12	0	2	15	12.5	2	1	2	1	1	2.5	2
M2.bin.71	1	0	1	0	0	0	0.5	0	0.5	0.5	0	1.5	2	14	1	0.5	2	1	1	1	0	3.5	1	20.5	1	0	1	1.5	2	3.5	3	3	4	0	3	3	1	1.5	3	1	2.5	4	2	0	1	1	2	0.5	1
HJX1.bin.25	1	1	1	0	0	0	0.5	0	1.5	0	1	2	1.5	10.5	1	1	2	1	1	0	3	4.5	1	16.5	1	0	1.5	0	1	5.5	1	5	4	1	3	1	3	1	1	0	1	4	1	2	1	1	1	1	2
SRR21474235.bin.23	1	0	1	0	0	0	0.5	0	2.83	0.5	1	1.5	2	10	3	1	3	0	1	1	2	2.5	1	17.33	1	0	1	3	3	7.5	1	4	5	0	6	1	1	2.5	1	1	1	4	0	2	0	1	1	1.5	2
HJ18.bin.36	1	1	1	0	0	0	0.5	0	1.5	0	1	2	1.5	9.5	1	1	2	1	1	1	2	4.5	1	17.5	0	0	1.5	1	1	5.5	1	5	4	1	3	1	3	1	1	0	1	4	1	2	2	1	1	1	2
RNX3.bin.43	1	1	1	0	0	0	0.5	0	1.5	0	1	1	2.33	13	2	1.5	1	1	1	1	0	3.5	1	16.83	1	1	2	0	1	4.5	4	2	4	1	3	1	2	2.5	1	1	1.5	3	1	2	1	1	1	0.5	1
BSTS9.bin.41	1	1	1	0	0	0	0.5	0	2.5	0	0	0	2.33	12.5	0	1.83	2	1	1	1	0	2.5	1	20.83	2	0	2	1	0	4.5	0	3	5	0	2	0	2	3	2	0	1	2	2	2	1	1	0	0	1
DF19.bin.24	1	1	1	1	0	0	1	0	1.83	0.5	1	1	1.5	11	2	1	3	1	1	1	2	3.5	1	22.83	1	1	3	1	1	4.5	2	4	4	0	4	2	2	2.5	1	1	1	4	3	2	0	1	1	0.5	1
RNX5.bin.31	1	1	1	0	0	0	0.5	0	1.5	1	0	2	1.5	13.5	3	0	2	1	1	2	3	3.5	1	11.5	1	0	1	3	2	3.5	1	4	4	1	4	0	2	0	1	0	1	3	1	1	2	1	1	1	1
SRR21350774.bin.10	1	1	1	0	0	0	2.5	0	1.5	1	1.5	2	1.5	12.5	1.5	2	1	1	1	1.5	2	3.5	2	18.5	1	0	2.5	1	14	6.5	2	3	7.5	0	5	3	2	11.5	2	1	17.5	5.5	1	2	1	0	1	0	1
SRR11425428.bin.37	1	0	1	0	0	0	3.5	0	2	2	2	1.5	2.83	12	1	3.83	1	1	1	1	1	4.5	1	18	1	1	5	0	3.5	4.5	2	3	5	1	9	1	2	5.5	1	3	3.5	5	3	2	0	1	1	0.5	1
SRR21474238.bin.83	1	1	1	0	1	0	0.5	0	1	0.5	1	1	3	13.5	0	3	1	1	1	1	4	3.5	1	18	1	0	5	1.5	10	4.5	2	4	4	7	9	1.5	1	6	1	1	3	5	1	2	0	1	1	1	1
BV8.H.bin.24	1	1	1	0	0	0	0.5	0	3	0.5	1	2.5	3	11	1	1.5	1	1	1	0	1	3.5	1	21.5	1	1	2	1	2	5.5	1	4	4	0	5	2	2	3.5	1	1	1	5	4	2	1	1	1	1.5	1
M13.bin.110	1	1	1	0	0	0	1.5	0	2.5	0	1.5	1	2	11	3	1	3	1	1	1	1	3.5	1	22	1	1	2	1	1	3.5	2	3	4	0	3	2	1	2.5	0	1	1.5	3	1	2	1	1	1	0.5	1
BSTS18.bin.14	1	0	1	0	0	0	0.5	0	1.5	0	1	3	2	10	0	1.5	1	1	2	1	1	3.5	1	18.5	1	0	2	0	0	4.5	3	1	4	1	6	1	2	3	2	0	0	3	1	2	0	1	1	0.5	1
SRR13490891.bin.93	1	0	1	0	3	0	0.5	0	1.5	0.5	1.5	1	1	10	1	1.5	2	2	0	2	0	3.5	1	15.5	1	0	3.5	1	3	4	2	3	4	1	5	0	1	3.5	0	0	4.5	3	2	2	1	1	1	0	1
HJ9.bin.23	1	0	1	0	1	0	2	0	2	2.5	1.5	4	1.83	13	1	1.33	4	1	1	2	1	5.5	1	17.5	1	0	11	1	9	5.5	3	3	6	4	12.5	5	2	18	1	1	13	8	1	2	0	1	2	0.5	3
SRR11425463.bin.36	1	0	0	0	0	0	1	0	2.5	0	0	2	1.5	11.5	1	2	2	2	0	3	2	3.5	1	12.5	1	0	7.5	3	19.5	5.5	2	3	6	3	11	3	2	12.5	1	3	19	6	3	2	0	1	1	0	4
SRR21350751.bin.8	1	1	0	0.5	0	0.5	1.5	0	1.5	2.5	1	1.5	3	11.5	5	0.5	2	1	1	2	0	3.5	1	16.5	1	0	4	1.5	9	4.5	2	4	6	1	5	1	2	6.5	2	1	6	3	1	2	2	1	1	0	1
BSTS14.bin.35	1	0	1	0	0	0	0.5	0	1	2	1	1.5	1.5	12	3	1	0	2	1	0	0	2.5	0	16.5	1	0	1	1	1	4.5	1	1	3	0	3	1	2	2	1	0	0	4	1	2	1	1	1	0.5	1
HJ6.bin.210	1	0	1	0.5	0	0.5	0.5	0	1.5	1	2	2	1.5	9	1	1	2	1	1	1	1	3.5	2	19.5	0	0	0	1	2	3.5	1	5	4	1	3	1	1	2	1	1	1	4	1	1	2	1	1	0.5	2
BSTS5.bin.136	1	0	1	0	0	0	0.5	0	2	0	1	1.5	2.33	13.5	2	0.5	2	1	1	1	1	3.5	1	16.83	1	0	5	0.5	1	5.5	1	4	4	0	4	1	2	1.5	1	0	1.5	4	2	2	1	1	1	0	1
HJ11.bin.208	1	0	1	0	0	0	0.5	0	2.5	0	1	1	1.5	13	1	0	2	1	1	0	1	2.5	1	23	1	0	0	2.5	1	2.5	2	3	5	1	7	0	1	5	1	1	3	5	2	2	1	0	1	1.5	1
DF3.bin.43	1	1	1	0	0	0	0.5	0	2	0	1	2.5	2.17	13.5	0	1.33	2	1	2	2	1	2.5	1	23.5	1	0	2	2.5	0	4.5	1	3	4	0	3	2	2	2	1	0	2	3	3	2	2	1	1	1	1
SRR21350778.bin.7	1	1	1	0	0	0	0.5	0	1.5	0.5	1	1.5	2	10.5	0	2.5	1	2	1	2	1	3.5	1	19.5	1	0	2	1	0	3.5	2	5	4	0	3	1	2	1	2	1	2	3	2	2	2	1	1	0	1
BSTS1.bin.125	1	1	1	0.5	4	0.5	2	0	2.5	4.5	2.5	2.5	2.83	13	0	6.83	2	1	2	1	4	4.5	1	18.5	1	0	6.5	1	15.5	6.5	1	3	4	5	7	4.5	2	4.5	1	1	16.5	5	2	2	1	1	1	0.5	5
SRR21350753.bin.15	1	0	1	0	0	0	0.5	0	1.5	0	1	2.5	1.5	14	1	2	2	1	1	1	1	4.5	1	15.5	1	0	3	1	1	4.5	1	4	4	0	5	1	1	2.5	1	0	1.5	4	2	2	0	1	1	0.5	2
BV24.bin.158	1	1	0	0	0	0	4.5	0	1.5	1	1.25	3	2.5	14	4	2	0	2	1.5	1	2	3.5	0	20.5	1	0	7	0	10.5	2.5	3	3	6	1.5	10	4.25	2	13.5	2	1	10	4.5	1	0	0	1	1	1.5	2
ERR3357629.bin.11	1	1	1	0	0	0	0.5	0	1.5	0.5	0	3	2	13	1	3.5	2	0	1	1	1	2.5	1	18.5	1	0	6	1	5	6.5	2	4	4	1	6	3	2	8.5	1	1	11.67	8	2	2	1	0	1	0.5	2
SRR21474241.bin.11	1	0	1	0	0	0	2	0	1.5	0	1	1.5	2.33	16	1	2.83	2	1	1	4	3	4.5	1	18.5	1	1	4	2	9	4.5	2	4	9.5	1	8	4	2	13.5	1	1	19.33	8	1	2	0	1	1	1.5	1
HJ17.bin.39	1	1	1	0	4.5	0	1	0	1.5	2.5	1	1.5	2.5	11	0	4	2	0	1	1	5	5.5	1	22.5	1	0	9.5	3	17	5.5	2	4	6	2.5	9	6	2	17.5	2	2	18.5	10	2	2	0	1	1	2.5	4
BSTS15.bin.7	1	0	1	0	0	0	0.5	0	1.5	0	1	2.5	2.33	12.5	2	0.5	2	1	0	1	1	3.5	1	15.83	1	0	4	0	1	5.5	1	3	2	0	4	1	1	1.5	0	0	1.5	3	2	3	1	1	1	0	1
SRR11425458.bin.35	1	0	2	0	0	0	0.5	0	1.5	0	1	1	2	16.5	4	3.5	2	1	1	2	4	3.5	1	24.33	1	0	4	1	1	4.5	4	5	4	1	5	2	2	5	1	2	3	5	2	2	1	1	0	0	1
ERR3357643.bin.34	1	0	1	0	1	0	3	0	1.5	0.33	1	1.5	2.5	15	1	1	2	1	2	1	2	4.5	1	17.5	2	0	7	1	6	5.5	1	4	5	3	7.5	5	2	20.33	1	1	9.83	3	1	2	1	1	1	1.5	2
SRR11425462.bin.4	1	1	1	0	0	0	0.5	0	2.5	0	1	2.5	2.83	11.5	1	2.33	2	2	1	1	3	2	1	16.83	1	0	3	1	0	4	0	5	3	0	5	1	3	4	1	1	2	5	1	2	0	1	1	0.5	0
ERR3357628.bin.93	1	0	1	0	0	0	3	0	1.5	0	1	2	2.5	17	1	3	2	1	2	0	2	4.5	1	17.5	1	0	5.5	1	6	8.5	4	3	5	4	7.5	5	2	17.5	1	0	10.5	3	1	2	1	1	1	2.5	2
SRR21350690.bin.1	1	0	1	0	0	0	0.5	0	2.5	0	1	1.5	1.5	10.5	3	2	2	1	1	1	1	4.5	1	20.83	1	0	4	2.5	1	3.5	2	3	4	0	6	2	2	6.5	1	2	1.5	5	3	2	0	0	1	1	1
ERR3357627.bin.98	1	1	1	0	0	0	0.5	0	1.5	0	1	2	2	8.5	0	2	2	1	1	1	1	2.5	1	17	1	1	1	1	2	4.5	1	3	4	1	3	1	1	2	1	0	1	3	1	3	1	1	1	0	3
FDSW210084434_7.bin.2	1	1	1	0	1	0	0.5	0	1.5	1.5	2	1.5	1.5	12	0	3	2	2	1	1	1	4.5	1	13.5	1	1	1	1	4	3.5	1	4	4	2	4	2	2	4.5	1	1	6.5	6	1	2	1	1	1	1.5	2
BSTS3.bin.118	1	1	1	0	1	0	0.5	0	1.5	0	2	1.5	3.5	15	0	2	2	1	1	1	1	3.5	1	23.5	1	1	2	1	5	7.5	1	4	4	4	9	4	2	1	1	0	6.5	3	2	2	1	1	1	1.5	2
DF6.bin.44	1	0	2	0	0	0	0.5	0	1.5	0.5	0	1.5	2.33	10.5	0	1.83	2	1	1	1	0.5	3.5	1	19.83	1	0	4	2	1	3.5	1	2	3	0	6	1	2	5	1	1	1.5	4	1	2	1	1	1	0	2
ERR3357620.bin.66	1	0	1	0	0	0	1.5	0	1.5	0	0	0.5	2.5	10.5	1	1	2	1	1	2	2	4	1	11	1	0	3	2	1	3.5	0	4	4	1	3	0	2	2	1	0	0	3	1	2	1	1	0	0	1
RF9.bin.3	1	1	1	0	0	0	2.5	0	1.5	0.33	0	2	1.5	13	1	2	2	1	1	2	1	0.5	1	10.5	1	0	2.5	1	2	4.5	1	5	4	1	4	0	1	2	1	1	1	4	1	1	1	1	1	1.5	1
SRR11425447.bin.11	1	0	1	0	0	0	0.5	0	1.5	0.33	1	2	2	10	1	2	2	1	1	2	2	2.5	1	26.5	1	0	3	1	3	3.5	2	4	4	0	5	1	1	5	1	2	1	6	3	2	1	0	1	0.5	2
HXJS2.bin.42	1	0	1	0	0	0	0.5	0	2.5	0	2	1	1.5	11	1	2	2	1	1	1	1	3.5	1	21.5	1	0	0	2	1	4.5	2	3	5	1	4	1	2	5	1	1	1	4	2	2	1	0	1	1.5	1
BV1.bin.43	1	0	0	0	0	0	2.5	0	1.5	0	1	2.5	1.5	14.5	1	1	1	2	1	2	1	4.5	1	18.5	1	0	3	0	3	6	0	2	4	1	4	1	1	1	0	0	2	4	2	3	0	1	1	0.5	1
SRR11425469.bin.15	1	0	1	0	0	0	0.5	0	2.5	0	1	1.5	1.5	12	2	1	0	1	1	1	1	3.5	0	15.5	1	0	2	1	0	3.5	1	2	4	0	3	1	2	1	1	1	0	4	1	2	1	1	1	0.5	2
SRR11425430.bin.22	1	0	1	0	0	0	0.5	0	1.5	0	1	1.5	3.83	18	3	4	2	1	1	2	4	3.5	1	25.17	1	0	4	1	0	5.5	2	5	4	1	5	2	2	5	1	1	3	5	2	2	1	1	1	0.5	1
SRR11425453.bin.56	1	0	1	0	0	0	0	0	2.5	0.33	1	1	2	11	2	1.5	2	1	1	1	2	2.5	1	24	1	0	2	3	0	3.5	2	2	4	0	5	1	2	4	1	1	2	6	2	2	1	0	1	0.5	1
SRR21350751.bin.7	1	1	1	0.5	0	0.5	0	0	1.5	0	1	3	1.5	16	0	1.5	1	1	2	1	3	2.5	1	17.5	1	1	4.5	1	11	10.5	3	5	10.83	0	7	1	2	8.5	1	1	22.83	7	2	2	1	1	0	0.5	1
BSTS5.bin.90	1	0	0	0	0	0	1.5	0	1.5	0	2	1.5	1.5	13.5	1	1	2	2	1	1	0	3.5	1	16.5	1	1	2	0	2	7	0	3	4	1	4	1	2	0	1	0	1	3	2	2	1	1	1	0.5	1
SRR21350757.bin.9	1	1	1	0	0	0	0.5	0	1.5	2.5	1	1.5	2	9	3	3	2	1	1	2	3	5	1	18	1	0	9	1	8.5	4.5	5	4	6	1	7	3	2	12	1	2	4.5	5	2	2	2	1	1	0.5	1
SRR21350766.bin.23	1	0	1	0.5	0	0.5	0.5	0	2.5	0	0	1	2.83	12	3	0.5	2	1	1	2	1	2.5	1	21.33	1	0	2	2	1	5.5	2	2	4	1	5	1	1	4.5	0	1	1.5	5	2	2.5	2	0	1	0.5	1
RNX8.bin.58	1	0	1	0	0	0	0.5	0	1.5	0	1	2	1.5	10.5	0	1	1	1	1	2	3	2.5	2	22.5	1	0	2	0	3	6.5	1	4	4	1	4	1	2	2	1	0	1	2	1	2	2	1	1	0	2
S5.bin.18	1	1	1	0	0	0	0.5	0	1.5	0	1	2.5	2	14	1	0	2	1	1	0	0	3.5	1	19	1	0	2	1	1	5.5	3	6	5	1	3	1	2	2.5	1	1	2.5	5	1	2	1	1	1	1.5	1
SRR11425462.bin.29	1	0	1	0	0	0	0	0	2.5	0.33	1	1	3	10	2	1.5	2	1	1	1	4	2.5	1	24	1	0	3	4	0	3.5	2	2	4	0	5	1	2	4	1	1	2	5	2	2	1	0	1	0.5	1
SRR14411336.bin.5	1	1	1	0	0.33	0	3.5	0	1.5	1.33	1	3	1.5	13	1	2	2	1	1	1	3	3.5	1	19.5	1	0	7	1	9.33	3.5	2	3	4	1.5	6	3	1	12	2	0	3.5	3	3	2	0	1	1	0.5	2
SRR23368204.bin.72	1	0	1	0	0	0	0.5	0	1.5	0	1	1	1.83	9.5	1	1	2	1	1	1	1	3.5	1	14.83	1	0	2	0	1	5.5	1	2	4	1	3	1	1	2	1	0	2	3	1	2	0	1	1	0	1
BSTS11.bin.55	1	1	1	0	1	0	0.5	0	0.5	0.5	1.5	1.5	1.5	12	1	1	2	1	1	0	1	4.5	1	21.5	1	1	2	1	2	3.5	1	4	3	0	5	1	2	1.5	1	0	1	5	4	2	1	1	1	0.5	0
RN9.bin.76	1	1	1	0	1	0	1	0	1.5	1.5	1	1.5	2.5	11	0	3.5	1	1	2	1	0	3.5	1	16	1	1	3	1	9	3.5	2	2	5	2	11	2	1	11	1	1	13.5	14	3	2	2	1	1	1.5	3
SRR11425449.bin.49	1	0	1	0	0	0	0.5	0	1	0.33	1	1	1.5	9	4	3	2	1	1	1	2	2.5	1	23.83	1	0	3	1	1	4.5	3	2	5	0	7	1	2	6	2	1	1	5	2	2	3	0	1	1.5	1
BV25.bin.55	1	0	1	0	0	0	0.5	0	0.5	1	1	1.5	2	12	2	0.5	2	2	1	0	1	1.5	1	21.33	1	0	1	0	1	3.5	2	3	3	1	6	1	1	4.5	1	1	1.5	5	3	2	2	1	1	0.5	1
BV13.bin.52	1	1	0	0	1	0	1.5	0	2	0	1.5	1.5	3	14	0	1	2	1	1	2	1	3	1	31	2	1	2	2	5	7.5	1	4	4	5	10	4	1	1	1	0	5	5	2	2	1	1	1	2.5	1
BV10.bin.82	1	0	1	0	0	0	2.5	0	2	0	1	1.5	1.5	11.5	1	1	1	2	1	1	0	3.5	1	15.5	1	1	2	1	3	5	0	3	4	1	4	1	4	0	2	0	2	3	3	2	0	1	1	0.5	1
HJ15.bin.113	1	0	1	0	4.5	0	1	0	1	2.5	1	1.5	7.5	10	0	4	2	0	1	2	3	4.5	1	21.5	1	0	9.5	4	16	6.5	5	4	7	3.5	10	7	2	20.5	2	1	23	12	2	2	0	0	1	2.5	3
SRR11425468.bin.5	1	0	1	0	0	0	2.5	0	0.5	1	1	1.5	1.5	15	2	1	2	2	2	0	1	1.5	1	27.33	1	0	1	1	2.5	3.5	2	3	4	0	5	1	3	9.5	1	1	0.5	4	3	2	3	0	1	0.5	1
SRR21474238.bin.3	1	0	1	0	0.5	0	2	0	0.5	1	2	2	2	17	1	2.5	2	2	1	4	3	3.5	1	21.5	1	1	5	2	10	3.5	2	3	9	1	8	4	2	13	1	1	17.33	8	1	2	0	1	1	1.5	1
SRR14411271.bin.13	1	1	0	0	3.5	0	2	0	0	3.5	1	2.5	4	11	0	3.5	3	0	1	0	4	1.5	1	19.5	1	0	13	2	16	7.5	3	4	5	1.5	7	5	2	22	1	1	21.67	7	2	2	0	1	1	1.5	4
BSTS2.bin.127	1	1	1	0	1	0	1	0	1.5	0.83	3	1.5	2.5	13	0	4	2	1	1	1	3	3.5	1	16.5	1	1	0	1	8	3.5	1	4	5	2	8	2	2	1.33	1	1	6.33	4	0	2	1	1	1	0.5	1
MF19.bin.123	1	0	1	0	0	0	1.5	0	1.5	1	1	3	3	15	2	1.5	1	1	2	2	1	3.5	1	20.5	1	0	2.5	1	0	4.5	3	4	4	1	7	1	2	4	2	0	0	4	1	2	1	1	1	0.5	1
MF3.bin.105	1	0	1	0.5	3.33	0.5	2	0	2.5	6.33	2.5	1.5	2.5	12	0	6	2	1	2	2	3	3.5	1	19	2	0	7	1	16.83	5.5	2	3	4	5	7	7	1	4.5	1	1	16.83	5	1	2	0	1	1	0.5	3
SRR11425449.bin.22	1	0	1	0	0	0	2.5	0	1.5	1	1	1	1.5	16.5	2	2	2	2	2	1	1	2.5	1	23.33	2	0	1	3	0.5	3.5	2	4	5	0	5	2	2	8	1	1	2	6	4	2	3	0	2	1	2
SRR23368205.bin.73	1	1	1	0	1	0	0.5	0	1.5	1.5	1	1.5	1.5	12	1	0	2	1	1	1	1	2.5	1	12.5	1	0	3	2	3.5	3.5	1	5	4	0	3	1	2	1	1	0	1	6	1	2	2	1	0	1.5	3
SRR11425462.bin.43	1	0	1	0	0	0	0.5	0	2.5	0.33	1	3	4.5	13	1	1.5	2	1	1	1	1	4.5	1	22	1	0	6	1	2	5.5	2	3	4	1	7	1	2	3	1	1	3	5	2	2	3	1	1	2.5	0
HJ8.bin.195	1	0	1	0	0	0	0.5	0	1.5	1	1	3	1.5	15	2	1	2	1	1	1	2	4.5	1	20.5	1	1	1	1	2	3.5	3	5	4	0	3	2	3	2	3	0	1	3	2	2	0	1	1	1.5	1
SRR21474237.bin.21	1	0	1	0	0.5	0	3	0	1.5	0	1	1	3.33	16	1	2.83	2	1	1	4	3	3.5	1	17.5	1	1	5	2	10	6.5	2	4	10	1	9	5	2	14.5	1	1	18.83	8	1	2	0	1	1	1.5	1
SRR13490893.bin.35	1	0	1	0	1	0	1.5	0	1.5	0	0.5	1	2.67	16	1	2.17	2	1	1	4	2	5.5	1	20.5	1	0	2	2	11	7.5	1	5	9.5	0	7	3	2	9.5	1	1	16.17	5	1	2	0	1	1	0.5	1
M4.bin.55	1	0	1	0	0	0	0.5	0	1.5	0	1	1	2.83	8.5	2	1.33	3	1	1	2	0	3.5	1	22.83	1	0	1	1	0	6.5	2	2	4	1	4	1	2	1	1	1	1	2	1	2	1	1	1	1	1
BSTS13.bin.50	1	0	1	0	0	0	2.5	0	1.5	0	1	1.5	1.5	13.5	1	1	2	1	1	3	0	4	1	14.5	0	1	2	0	2	5	0	4	4	1	4	1	2	1	2	0	0	3	3	1	1	1	1	0.5	1
BV4.bin.86	1	0	1	0	0	0	0.5	0	1.5	0	1	2.5	2.33	12.5	2	0.5	2	1	1	1	0	3.5	1	16.83	1	0	5	0.5	1	5.5	1	3	4	0	4	1	2	1.5	1	0	1.5	3	2	2	1	1	0	0	1
FDSW210084421_12MC.bin.88	1	0	0	0	0	0	1.5	0	0.5	0.5	1	2	1.5	12.5	3	0	1	1	1	0	1	3.5	1	20.5	1	0	1	2	2	3.5	0	4	4	0	3	1	2	2.5	1	0	1	3	1	2	2	1	1	0	1
SRR11425430.bin.27	1	0	1	0	0	0	0.5	0	1.5	0.33	1	2	2	11	1	2	2	2	1	1	1	2.5	1	26.5	1	0	3.5	1	2	4.5	2	5	4	0	6	1	1	5	1	1	1	5	3	2	2	0	1	0.5	2
SRR21474241.bin.108	1	1	1	0	0.5	0	1	0	1.5	1.5	1	2	1.5	12	1	3.5	2	1	1	2	2	2.5	1	18.5	1	2	9	2.5	10.5	3.5	3	4	6	1.5	11	5	2	12.5	1	2	13.5	11	1	2	0	1	1	0.5	1
SRR11425445.bin.40	1	0	1	0	0	0	1	0	3	1.5	1	1.5	1.5	15	1	0	2	2	1	0	2.5	4.5	1	18.5	1	0	4.5	3	5.5	4.5	2	1	3	1	7	1	2	4	1	1	7	3	3	2	0	1	1	0.5	5
SRR21350787.bin.15	1	0	1	0.5	0	0.5	0.5	0	1.5	0	0	1.5	1.5	10.5	2.5	3.5	2	1	0	5	1	4.5	1	15.5	1	0	3	2	8	5.5	3	4	7.5	1	7	3	2	7.5	1	1	10.17	5	0	2	1	1	1	0	1
SRR14411279.bin.6	1	1	1	0	0	0	0.5	0	2.5	0	1	2.5	2.83	13	1	1.33	2	2	1	1	2	3.5	1	20.17	1	0	3	1	0	3.5	0	4	4	0	6	1	1	3	1	1	1	5	1	2	0	1	1	0.5	1
SRR21350763.bin.16	1	1	2	0	0	0	2.5	0	2.5	1	1	1.5	3	13	1.5	4	2	1	1	1.5	2	4.5	1	20	1	1	1	1	10	5.5	2	5	9.5	1	6	4	2	10	1	2	16	6	1	2	0	1	1	0.5	2
M6.bin.89	1	1	1	0	0	0	0.5	0	1.5	0	1	1	1.5	10.5	2	1	2	1	1	1	2	3.5	1	15.5	1	0	1	1	1	5.5	1	4	5	0	3	1	1	1	1	0	1	3	2	2	2	1	1	0	2
RNX3.bin.121	1	1	1	0	0	0	0.5	0	1.5	0	1	2.5	3	13.5	1	2	2	1	1	1	1	3.5	0	19	1	0	1	2	1	5.5	5	6	3	1	3	1	2	3.5	1	0	1.5	4	2	2	1	1	1	2	1
SRR11425440.bin.29	1	0	1	0	0	0	0.5	0	1.5	0	1	1.5	2.5	17	5	3	2	1	1	2	2	4.5	1	26.67	1	0	3	1	0	4.5	2	5	4	1	5	2	2	4	1	1	4	5	2	2	1	1	1	0.5	1
SRR3997453.bin.6	1	0	1	0.5	0	0.5	0.5	0	2	3	1	1	1.5	10	1	3	2	1	1	1	1	3	2	18	1	1	2	1	2	5	2	5	5	0	7	1	2	0.5	0	0	1.5	4	1	2	2	1	1	1	1
SRR13490896.bin.119	1	0	1	0.5	1	0.5	2	0	1.5	0	0.5	1	3.83	13.5	1	2.83	2	1.5	1	5	3	4.5	1	21	1	0	4	3	10.5	7.5	1	5	8.5	0	8	3	2	13.5	1	0	20.17	6	3	2	0	1	1	1	1
SRR11425462.bin.39	1	0	1	0	0	0	3.5	0	1.5	1	1	1	1.5	15	2	2	2	2	2	1	1	2.5	1	24.33	1	0	1	3	1.5	3.5	2	4	4	0	5	1	2	9	1	1	1	4	4	2	3	0	1	0.5	2
RN15.bin.52	1	0	1	0	0.5	0	0.5	0	2	1	1	2	2.5	10.5	0	1	1	1	1	2	2	2.5	1	23	1	0	1	1	2	6.5	0	4	6	1	4	1	2	1	1	0	1	3	2	2	2	1	1	0	3
HJ3.bin.198	1	0	1	0	0	0	1.5	0	2.5	0	2	1	2	13	1	1.5	2	1	1	1	1	2.5	1	22	1	0	0	2.5	1	3.5	2	3	4	1	6	1	2	5	1	1	2	5	2	2	1	0	1	0.5	1
RNX7.bin.100	1	1	1	0	0	0	1.5	0	2.5	0	1	2	1.5	11	3	1	2	1	1	1	1	3.5	1	19.5	1	1	2	1	2	3.5	4	3	4	0	3	2	2	2.5	1	1	1.5	3	1	2	1	1	1	0.5	2
BV7.H.bin.52	1	1	1	0	1	0	2	0	3	0.5	1	1.5	1.5	11	2	1	2	1	1	0	1	3.5	1	20.5	0	1	1	1	4	5.5	1	4	5	1	5	2	1	0.5	1	1	1	5	3	2	1	1	1	0.5	1
SRR14411287.bin.14	1	0	1	0	0	0	0.5	0	2.5	0	2	1	2	15	1	1.5	2	1	1	0	2	2.5	1	23	1	0	0	3.5	0	3.5	1	2	4	1	4	1	2	5	1	1	2	5	2	2	1	0	1	0.5	1
DF18.bin.40	1	1	1	0	0	0	0	0	1.5	1.5	1	2	3	15	1	1.5	2	1	1	2	2	3.5	1	15.5	1	0	6	0	6.5	4.5	2	4	7	0.5	6	3	2	8	2	2	8	5	1	2	1	1	1	1.5	2
SRR21350757.bin.11	1	0	1	0.5	0	0.5	0	0	1.75	0	1	1.5	2	14	3	1.5	2	3	1	3	1	3	1	15.75	1	0	1	1	1	5	2	2	6	0	4	1	2	1	1	2	0	4	1	2	2	1	0	2	1
SRR14411350.bin.11	1	0	1	0	0	0	0.5	0	2.5	0	2	1	1.5	15	3	1	3	1	1	2	1	3.5	1	24	1	0	1	3	0	3.5	2	4	4	0	6	2	2	8	1	2	2	4	3	2	1	0	1	1.5	1
SRR11425441.bin.23	1	0	1	0	0	0	0.5	0	0.5	0	1	1	1.5	8	4	1	2	1	1	0	1	2.5	1	19.83	1	0	4	1	0	4.5	3	1	2	0	5	1	2	5	1	1	1	5	2	2	1	0	1	1.5	1
SRR11425452.bin.16	1	0	0	0	0	0	0	0	1.5	0.33	1	1	2	11	1	1.5	2	1	1	1	2	2.5	1	24	2	0	2	4	0	4.5	2	2	3	0	3	1	2	3	1	1	2	5	2	2	2	0	1	0.5	1
S5.bin.72	1	1	1	0	0	0	0.5	0	1.5	0	1	2	1.5	10.5	1	1	2	1	1	1	2	4.5	1	17.5	1	0	1.5	1	1	5.5	1	5	5	1	3	1	3	1	1	0	1	4	1	2	2	1	1	1	3
SRR11425450.bin.21	1	0	1	0	0	0	1	0	2.5	1.5	1	1.5	1.5	16	0	0	2	1	1	0	1.5	3.5	1	19.5	1	0	3.5	3	5.5	5.5	2	4	4	2	8	1	2	3	1	3	7	3	3	2	0	1	1	1.5	5
BV18.H.bin.95	1	1	0	0	0	0	0.5	0	2.5	0.5	1	1	1.5	11	1	1	2	1	2	1	1	2.5	1	14.5	1	1	2	1	1	3.5	1	3	4	1	4	1	2	1.5	1	0	3	4	1	2	2	1	1	0.5	2
FDSW210084429_2.bin.9	1	0	0	0	0	0	1.5	0	1.5	0.5	1	1	1.5	8.5	1	1	1	1	1	1	1	3.5	1	20.5	1	0	0	2	1	3.5	0	4	4	0	3	1	2	2.5	2	0	1	8	1	1	1	1	1	0	1
ERR3357628.bin.102	1	0	1	0	0	0	1.5	0	2.5	0	0	1.5	2.5	9.5	1	1	3	1	2	1	2	4.5	1	11	1	0	3	2	1	3.5	1	4	4	1	2	1	2	1	2	0	0	4	1	2	1	1	0	0	1
SRR21474242.bin.47	1	0	1	0	0.5	0	2	0	1.5	0	1	1.5	3.33	15	1	2.83	2	1	1	4	4	4.5	1	16.5	1	1	4	2	9	3.5	2	4	8.5	1	10	4	2	12.5	1	1	18.83	7	1	2	0	1	1	1.5	1
HJ16.bin.84	1	1	1	0	4	0	2	0	2.5	0	1	2.5	3.5	14	2.5	4	2	1	1	1	3	3	1	24.5	1	1	9	3	18	6.5	2	6	9.5	2	8	6	2	15.5	1	1	20.67	8	2	2	0	1	1	1.5	1
SRR21350765.bin.14	1	0	1	0	0.5	0	1.5	0.5	1.5	1	1	1.5	2.83	15.5	2	1.83	3	1	1	5.5	2	4.5	1	19.5	1	0	4	2	9	6.5	4	4	10.5	0	8	3	2	16.5	1	2	20.83	6	2	2	0	1	1	1	2
BV16.bin.38	1	1	1	0	1	0	1.5	0	2.5	0	2	2.5	1.5	13	2	0	3	1	1	0	3	3.5	1	15.5	1	0	1	2.5	2	5.5	3	3	4	1	3	1	3	3	2	1	2	4	2	2	1	1	1	0.5	1
BV4.bin.64	1	1	1	0	0	0	3	0	1.5	0	0	1.5	2	14	1	1.5	2	1	1	0	1	2.5	1	18.5	1	0	1	1	1	2.5	2	2	3	1	6	1	2	3	1	1	0	4	1	3	0	1	1	0.5	2
SRR21350780.bin.9	1	0	1	0.5	0	0.5	1.5	0	2	2	0.5	1	2.33	16.5	1	4.33	2	1	1	4	5	3	1	19	1	0	4	2	13.5	7.5	1	4	11.5	1	11	4	2	9	1	3	23.67	5.5	2	2	1	1	0	0	1
SRR14411246.bin.15	1	0	1	0	0	0	0.5	0	2.75	0.5	1	1.5	2	12	1	0.5	2	1	1	2	1	3.5	1	21.75	1	0	3	2	0	3.5	2	2	4	0	6	1	1	6	1	3	2	4	3	2	1	0	2	0.5	1
SRR13490888.bin.61	1	0	0	0	0	0	0.5	0	1.5	0	0	2.5	2.5	11.5	0	2	4	2	1	1	1	4	1	15.5	1	0	4.5	1	4	5.5	1	4	4	1	3	1	2	2	1	0	2	3	1	2	2	1	0	1	2
BV24.bin.104	1	0	1	0	0	0	0.5	0	3	0	1	2.5	2.33	14.5	3	0.5	2	1	1	1	1	3.5	1	16.83	1	0	5	0.5	1	5.5	1	3	3	0	4	1	2	2	1	0	2	3	2	2	1	1	1	0	1
SRR14411248.bin.12	1	0	1	0	0	0	0.5	0	2.25	0	1	2.5	2.83	15	3	4	2	2	1	2	0	3.5	2	24.08	1	0	5.5	1	0	4.5	1	3	4	1	6	2	1	6	1	1	2	6	2	2	2	1	1	1.5	2
RNX1.bin.10	1	1	1	0	0	0	1.5	0	2.5	0	1	2	1.5	14	1	0	2	1	1	3	2	1.5	1	18.5	1	0	1	2	2	2.5	1	4	4	1	3	1	2	0	1	1	1	5	1	2	1	1	1	0.5	0
BSTS3.bin.93	1	0	1	1	0	0	1.5	0	3	0	1	1.5	1.33	17	0	1.33	2	1	1	1	3	2.5	1	17	1	0	3	2.5	2	4.5	2	3	4	1	3	2	2	3.5	1	1	2.5	2	3	2	2	1	1	0.5	2
SRR11425465.bin.13	1	0	1	0	0	0	0.5	0	0.5	1	1	1.5	1.5	7	2	1	0	1	1	0	0	3.5	0	11.5	0	0	2	0	0	1.5	1	1	2	0	3	1	1	1	1	1	0	4	1	1	1	1	1	0.5	1
SRR21474239.bin.104	1	1	1	0	0	0	2	0	1.5	1	1	2	2.5	15	1	1.5	2	1	1	1	2	3.5	1	17.5	1	1	8	1.5	11	5.5	2	5	7	1.5	10	4	1	13.5	1	2	14.33	10.5	1	2	0	1	1	0.5	1
BSTS1.bin.131	1	1	0	0	1	0	1.5	0	1.5	1	3.5	1.5	3.5	14	0	3	2	2	0	1	4	3.5	1	15.5	1	1	0	1	6	3.5	1	4	4	3	6	2	2	1.5	2	0	6.5	3	1	2	1	1	1	0.5	0
SRR11425434.bin.18	1	1	1	0	0	0	1.5	0	2.5	0	1	1.5	2	15	3	3	2	1	1	2	3	4.5	1	25.83	1	0	5.5	0	6	4.5	1	5	4	3	7	1	1	7	3	2	9.5	4.5	1	2	1	1	1	0.5	2
BSTS14.bin.109	1	1	1	0	2	0	2.5	0	1	0.33	2.5	1.5	2.5	13	0	4	2	2	1	2	2	3.5	1	17.5	2	1	0	1.5	7	3.5	1	3	6	3	6	2	2	2.33	2	1	7.83	4	1	2	1	1	1	0.5	1
SRR11425440.bin.44	1	0	1	0	0	0	0.5	0	2.5	0.33	1	2	1	12.5	2	3	2	2	1	1	1	2.5	1	27.5	1	0	2.5	1	3	4	2	4	5	1	5	1	1	4	1	2	1	6	3	2	2	0	1	0.5	0
FDSW210084434_7.bin.67	1	1	1	0	1	0	0.5	0	1.5	1.5	1	1.5	1.5	14	1	1	2	1	1	1	1	3.5	1	14.5	1	1	3	2	2.5	4.5	1	5	4	1	4	1	2	2	2	0	1	5	1	2	1	1	1	1.5	3
FDSW210084421_12MC.bin.87	1	0	1	0	0	0	1.5	0	1.5	0	1	2.5	2.83	13.5	3	1.83	2	1	1	3	1	3.5	1	20	1	1	2	1	2	3.5	1	3	4	1	3	1	2	1.5	2	0	2.5	3	2	2	1	1	1	0	1
SRR21350760.bin.9	1	0	1	0.5	0	0.5	0.5	0	2.5	0.5	1	1	1.5	9.5	3	1	2	1	1	1	1	2.5	1	24	1	0	0	1	1	4	2	4	4	0	3	1	2	0.5	1	1	1	5	3	2	1	1	1	0.5	1
BV4.bin.2	1	1	1	0	3	0	1	0	1.5	1.83	2.5	1.5	3.5	12	0	4	2	1	1	1	5	3.5	1	15.5	1	1	0	1	8	3.5	1	4	3	3	7	2	2	1.33	1	0	7.33	5	1	2	1	1	1	0.5	1
BV3.bin.10	1	1	1	0	0	0	1.5	0	3	0.5	1	2.5	2	12.5	1	1.5	2	1	1	0	1	3.5	1	23.5	1	1	2	1	2	6.5	1	5	3	0	5	1	2	3.5	2	1	1	5	3	2	1	1	1	1	1
SRR21350752.bin.1	1	1	0	0	0	0	0.5	0	2.5	0	1	2.5	3	14	0	4.5	3	1	1	2	3	2.5	1	25.33	1	0	5	1	0	6.5	1	4	4	0	5	2	2	5	1	1	2	4	2	2	0	1	1	0.5	1
SRR21350753.bin.2	1	0	1	0	0	0	0.5	0	2	0	1	1.5	1.5	13	0	2	2	1	1	1	1	3.5	1	17.5	1	1	2	1	1	5.5	1	3	4	0	5	1	2	3.5	1	1	1.5	5	1	2	2	1	0	0.5	2
SRR23368211.bin.64	1	1	1	0	0	0	0.5	0	1.5	0.5	1	1.5	1.83	11	1	1.33	3	1	1	1	1	5.5	1	12.5	1	0	7	0	7	5.5	2	5	6	1	7	2	2	8.5	1	1	7	3	1	2	1	1	1	2.5	2
M7.bin.86	1	1	1	0	0	0	0.5	0	2	0	1	1.5	3	11	1	1.5	1	1	1	1	1	3.5	1	13.5	1	1	2	2	2	4.5	2	2	4	1	3	1	3	2.5	1	0	1.5	2	0	2	1	1	1	0.5	1
SRR21350689.bin.1	1	0	1	0	0	0	1.5	0	1.5	1	1.5	1.5	1.5	10.5	2.5	2	2	1	2	1.5	2	3	1	18.5	1	0	2.5	1	12	8.5	2	6	8	1	5	1	1	11.5	2	2	20.5	4.5	1	1	2	1	1	0	1
RN19.bin.29	1	1	1	0	0	0	0.5	0	2	0	1	1.5	2	11.5	1	1.5	1	1	1	1	1	3.5	1	14.5	1	1	2	2	1	4.5	2	2	5	1	3	2	2	2.5	1	1	2.5	2	2	3	1	1	1	0	1
M9.bin.2	1	0	1	0	0	0	1.5	0	1.5	0	1	1.5	3	11.5	1	1.5	3	1	1	1	1	4	1	17.17	1	0	4	0	0	6.5	1	2	4	1	6	2	2	2	1	0	1	5	1	2	1	1	1	0	0
HJ6.bin.119	1	0	1	0	0	0	2.5	0	2.5	0	2	1	2	12	1	1.5	2	1	1	0	1	3.5	1	22	1	0	0	2.5	1	3.5	2	3	4	0	6	1	2	5	1	1	2	5	2	2	1	0	1	0.5	1
M9.bin.115	1	0	1	0	0	0	0.5	0	1.5	1	1	1.5	1.83	12.5	1	1.33	2	1	1	1	1	3.5	1	22.33	1	1	2	2	2	4.5	1	3	4	0	4	2	2	3.5	1	0	1.5	4	2	2	1	1	0	0	1
SRR21350749.bin.13	1	0	0	0	0	0	1.5	0	1.5	0.5	1	2.5	1.5	12.5	1	0	2	1	1	1	1	2.5	1	14.5	0	0	1	2	1.5	3.5	1	4	4	0	3	2	1	2	0	0	1	3	1	2	1	1	1	0	1
BV21.bin.40	1	0	1	0	0	0	2.5	0	1.5	0	1	1.5	2.5	11.5	1	1	2	2	1	1	0	3.5	1	14.5	1	1	2	0	2	5	0	3	4	1	3	1	2	1	1	0	1	2	2	2	0	1	1	0.5	1
SRR3996910.bin.3	1	1	0	0	0	0	0.5	0	0.5	0.5	2	1.5	2	13.5	1	0.5	2	1	1	3	0	2.5	1	17.5	1	0	2	1	9	5.5	1	4	5	2	3	1	1	2.5	2	1	8	4	1	2	2	1	1	0	1
SRR11425465.bin.42	1	0	0	0	0	0	2	0	2.5	1.5	0.5	2	1.5	11.5	1	2	2	2	1	1	4.5	2.5	1	13.5	1	0	8.5	4	19.5	4.5	1	3	6.5	2	8	2	1	12.5	1	1	17.5	7	4	2	0	0	1	0	4
BSTS1.bin.18	1	0	1	0	0	0	1.5	0	1.5	0	1	1.5	2.33	12	1	2.83	2	1	1	1	0	2.5	1	18.5	1	1	3	0	6	4.5	2	4	4	1	4	3	2	3	2	1	8.33	4	2	2	1	1	1	0.5	1
HJ18.bin.131	1	0	1	0	0	0	1.5	0	2.5	0	2	1	3	12	1	1.5	2	1	1	0	1	2.5	1	20	1	0	0	2	1	3.5	2	3	3	1	7	1	2	5	1	1	3	5	2	2	1	0	1	1.5	1
BSTS3.bin.99	1	1	0	0	1	0	1.5	0	1.5	2	2.5	1.5	2.5	13	0	4	2	1	1	2	3	2.5	1	16.83	1	1	0	1	7	3.5	1	4	4	3	8	2	1	2.5	1	0	7.5	4	1	2	1	1	1	0.5	1
RNX7.bin.59	1	0	1	0	0	0	0.5	0	2.5	0	1	2.5	1.5	12	0	0	2	1	1	0	1	3.5	1	16.5	1	0	1	2	0	3.5	1	5	4	1	3	1	2	0	1	1	0	4	1	2	1	1	1	1.5	1
M10.bin.102	1	1	1	0	0	0	0.5	0	1.5	0	1	2.5	1.5	12.5	1	2	3	1	1	2	1	3.5	2	17.5	1	0	2	1	2	5.5	2	5	3	1	3	1	2	4.5	1	0	1.5	4	2	2	2	1	1	1	1
SRR14411242.bin.9	1	0	0	0	0	0	0	0	3	0.33	1	1	2	9	2	1.5	2	1	1	1	2	2.5	1	23	1	0	1	3.5	1	3.5	2	2	4	0	4	1	1	3	1	1	1	5	2	2	1	0	1	0.5	1
BV21.bin.145	1	1	1	0	0	0	3.5	0	3.5	1.5	1	1.5	1.83	13	3	2.33	2	1	2	2	1	2.5	1	15.5	1	0	2	1	3	5.5	2	4	6	0.5	4	2	2	4.5	1	0	10.83	3	1	2	1	1	1	0.5	1
RN15.bin.68	1	0	1	0	0	0	0.5	0	1.5	0	1	0	1.5	11.5	2	2	2	1	1	1	3	1.5	1	26.83	1	0	2	2	0	5	2	2	3	0	7	2	1	5	1	1	1	5	2	2	1	0	1	0.5	1
RNX1.bin.175	1	1	1	0	0	0	0.5	0	1.5	1.25	0	2.5	1.5	14	3	1	2	2	1	2	3	3.5	1	10.5	1	0	0.25	2	2	2.5	1	4	2	1	4	0	2	0	1	0	1	2	1	2	2	1	1	0.5	1
BVI9.bin.74	1	0	1	0	0.33	0	0.5	0	3	0.5	1	3	3.83	11.5	2.5	3.33	2	2	1	2	2	4.5	1	15.5	1	0	5	1	12	4.5	0	2	9	1	11	4	2	10.5	2	2	17.83	7.5	1	2	0	1	1	1	1
HJ13.bin.91	1	1	0	0	0.5	0	3	0	1.5	4.5	5	2.5	6.83	15	1	1.33	2	1	1	2	3	4.5	1	17.5	1	0	9	2	8.5	5.5	7	6	6	7.5	17	4	2	23.5	1	2	16.5	6.5	2	2	0	1	1	0.5	3
HJ1.bin.87	1	1	1	0	0.5	0	3.5	0	1	3.5	1.5	2.5	1.83	13	1	1.33	2	1	2	2	1	4	1	14.5	1	0	8	0	7.5	4.5	3	3	5	5.5	13.5	4	2	21	1	2	13.5	7	2	2	1	1	1	0.5	2
HJ1.bin.71	1	0	1	0	0	0	1.5	0	2.5	0	2	1	2	12	1	1.5	2	1	2	1	1	3.5	1	23	1	0	1	2	1	3.5	2	3	4	1	7	1	2	7	1	2	4	6	2	2	1	0	1	1.5	1
BV6.H.bin.59	1	0	1	0	0	0	0.5	0	1.5	0	1	1.5	2.33	13.5	2	0.5	2	1	1	1	1	4.5	1	17.83	2	0	5	0.5	1	5.5	1	3	4	0	4	1	3	1.5	1	0	1.5	3	2	2	1	1	1	0	1
BSTS11.bin.4	1	0	1	0	0	0	1.5	0	3	0	1	1.5	1.83	12.5	2	1.33	2	1	1	2	1	1.5	1	22.5	1	0	1	2	1	5.5	2	2	4	0	6	2	2	3	1	1	0	4	3	3	1	0	1	1	1
SRR11425430.bin.24	1	0	1	0	0.5	0	1.5	0.5	1.5	1	1	1	2	8.5	1	1.5	2	2	1	0	1	2.5	1	18.5	1	0	3	0	1	4.5	2	1	3	0	5	1	2	2	1	0	1	4	2	2	1	0	1	0	1
SRR11425441.bin.28	1	1	1	0	0	0	0.5	0	3	0.83	1	3	2.5	12.5	1	1.5	2	1	1	1	1	4.5	1	21.5	0	0	5	0	2	4.5	2	5	4	1	6	1	2	2	1	1	2	5	2	2	3	1	1	2	1
HJ12.bin.208	1	0	1	0	0	0	0.5	0	2.5	0	1	2.5	1.5	14	1	0	2	1	0	1	1	3.5	1	17.5	1	0	1	3	0	5	1	3	4	1	1	1	2	1.5	1	0	0.5	4	2	2	1	1	0	0	1
SRR14411335.bin.2	1	0	1	0	0.67	0	1	0	1.5	0.33	2.5	1.5	4.33	15.5	2.5	4.83	2	1	1	3	3	3.5	0	18	1	0	5	1	16.67	5.5	3	3	9.5	6	8	5	2	9.5	1	1	22.67	11	2	2	0	1	0	0	1
M4.bin.58	1	0	1	0	0	0	0.5	0	1.5	0.5	0	1.5	2.33	17	1	0.33	1	1	1	2	0	4.5	1	20.5	1	0	0	2.5	2	3.5	3	2	4	0	4	2	2	4	2	0	3	4	2	2	1	1	1	0.5	1
RN15.bin.93	1	0	1	0	0	0	0.5	0	1.5	0	1	1	3.83	8.5	1	1.33	3	2	1	2	0	3.5	1	18.83	1	0	1	1	0	5.5	2	3	4	1	4	1	2	1	1	0	0	3	1	2	1	1	1	1	1
M15.bin.72	1	1	1	1	0	1	0.5	0	2.5	1	1	1	2	12	2	1	2	1	2	1	2	2.5	1	22.5	1	0	2	1	2	7.5	1	5	4	1	3	1	2	3	1	1	1	3.5	1	2	2	1	1	1.5	2
SRR11425433.bin.3	1	0	1	0	0	0	0.5	0	2	0.33	1	1.5	1.5	9	2	0	0	1	1	0	0	2.5	0	19.5	1	0	3	1	1	2.5	0	1	4	1	4	1	2	3	1	1	1	3	2	2	1	1	1	1.5	1
HXJS1.bin.27	1	0	1	0	0	0	0.5	0	2.5	0	2	1	2	13	1	1.5	2	1	1	1	1	2.5	1	22	1	0	0	2.5	1	3.5	2	2	3	1	4	1	2	4	1	1	2	5	2	2	1	0	1	0.5	1
HXJS2.bin.14	1	1	1	0	0	0	0	0	1.5	0	1	2	1.5	8.5	1	1	2	1	1	1	2	4.5	1	16.5	1	0	1.5	1	1	4.5	1	5	4	1	2	1	2	1	0	0	1	4	1	2	2	1	1	1	2
M4.bin.53	1	0	1	0.5	0	0.5	1.5	0	1.5	0.5	1	2	1.5	12	0	1	2	1	1	1	1	2.5	1	16.5	1	0	2	0	2	6	1	4	4	1	3	1	2	3.5	1	0	1.5	3	1	2	1	1	1	0	1
RN15.bin.127	1	1	1	0	0	0	2.5	0	1.5	0.5	1	1.5	2.33	14	0	2.83	1	1	1	2	0	3.5	1	19.5	1	1	4	1	8	4.5	3	3	5	2	10.5	3	2	13.5	1	1	12	9.5	2	2	2	1	1	2.5	2
BSTS11.bin.123	1	1	1	0	0	0	0.5	0	1.5	0.83	1	2.5	1.5	9	1	3	2	1	1	1	1	3	1	13.5	1	0	3.5	0	0	3.5	2	4	3	0	7	0	2	2	1	2	1	4	2	2	0	1	0	0.5	1
BSTS18.bin.29	1	1	1	0	0	0	1.5	0	2.5	0	0	1.5	3.5	16	1	3.5	2	1	1	1	2	2.5	1	25.67	1	1	3	0	1	5.5	2	3	4	1	4	1	3	1.5	1	1	2.5	5	2	2	1	1	1	1.5	1
SRR11425435.bin.38	1	1	2	0	0	0	2.5	0	1.5	0.5	0.5	2.5	2	10	0	0	2	0	1	1	1	3.5	1	22.17	1	1	2	1	1	5.5	2	4	4	1	3	1	2	4.5	1	1	2	4	2	1	1	1	1	0.5	1
SRR11425443.bin.44	1	0	1	0	0	0	0.5	0	1.5	0	0	1.5	1.5	10	1	1	0	1	1	1	0	3.5	0	17	1	0	0	0	0	3.5	1	1	3	1	4	1	1	4	1	0	2	3	3	2	0	1	1	0.5	1
M13.bin.122	1	0	1	0	0	0	0.5	0	1.5	0	1	1	4.33	12.5	1	1.33	3	1	1	2	1	3.5	1	21.33	1	0	2	1	0	6.5	2	3	4	1	5	1	2	1	1	1	1	3	1	2	1	1	1	2	1
BV14.H.bin.73	1	0	1	0.5	0.33	0.5	0.5	0	2	0.5	1.5	2.5	3.5	11.5	2.5	3	2	2	2	3	3	3.5	1	17.5	1	0	5	3	11	6.5	1	3	10.5	1	10	4	2	13.5	1	2	19.17	7.5	1	2	0	1	1	1	2
SRR11425458.bin.29	1	0	1	0	0.5	0	1.5	0.5	1.5	1	1	1.5	3.5	6.5	1	1.5	2	2	1	0	2	3.5	1	18.5	1	0	3	0	2	7.5	1	1	3	0	5	1	2	2	1	0	2	5	2	2	1	0	1	0	1
HJ19.bin.104	1	1	1	0	3.5	0	1	0	1.5	3	1	1.5	3	11	0	4.5	2	0	1	1	4	4.5	1	22.5	1	0	9.5	3	17	6.5	3	4	6	1.5	9	6	2	19.5	2	2	19	9	2	2	0	1	1	1.5	4
M17.bin.93	1	0	1	0	0	0	2	0	2.5	1	3	3	1.5	13.5	1	2	2	1	1	1	2	3.5	1	16.5	1	1	8	1	7	4	2	4	5	2	10	3	2	11.5	2	1	13.5	6.5	2	2	2	1	1	0.5	1
DF12.bin.1	1	0	1	0	0.33	0	1.5	0	3	2.5	2	1	5.17	11.5	2.5	4.67	2	1	1	2	2	4.5	1	20.5	1	0	5.5	2	12	6.5	1	2	7.5	2	12	6	2	14.5	2	1	19.5	10.5	1	2	0	1	1	0	0
SRR14411323.bin.14	1	1	1	0	0.33	0	4.5	0	1	2.33	2.5	2.5	1.5	11.5	1	2.5	2	1	1	2	5.5	5.5	1	26.5	1	0	7	1	12.33	3.5	2	4	9	0.5	7	4	2	13	3	1	10.5	4.5	3	2	0	0	2	1	1
M2.bin.87	1	0	1	0	0	0	0.5	0	1.5	0	1.75	1	2	7.5	1	1	2	1	2	0	0	3.5	1	20.83	1	0	4	0	0	4.5	1	3	4	1	3.5	2.25	2	3	2	0	2	5	1	2	0	1	0	0	2
BSTS12.bin.145	1	0	1	0	0	0	0.5	0	1.5	0	1	2.5	2.33	13.5	2	0.5	2	1	1	1	1	3.5	1	16.83	1	0	5	0.5	1	5.5	1	4	3	0	4	1	2	1.5	1	0	1.5	3	2	2	1	1	1	0	1
SRR14411243.bin.38	1	0	1	0	0	0	0.5	0	2.5	0	1	2.5	2	12	2	1	2	1	1	1	1	3.5	1	26.83	1	0	0	2	0	5.5	2	3	4	0	2	1	2	3	1	1	1	3	2	2	1	0	1	0.5	2
SRR21474239.bin.57	1	0	0	0	0	0	0.5	0	2.5	1	1	1.5	1	9	4	1	2	0	1	2	2	1.5	1	19	1	0	1	3	2	7.5	1	4	5	0	3	1	2	3	1	1	1	3	1	2	1	1	1	1.5	2
HXJS2.bin.97	1	1	1	0	0	0	2.5	0	1.5	0	1	1.5	2.5	10	1	1.5	2	1	0	2	3	3.5	1	17	1	0	6	1	5	4.5	2	3	6	2	5	2	2	7.5	1	1	4	3	1	2	1	1	1	1.5	2
SRR11425464.bin.23	1	1	1	0	0	0	0.5	0	1.5	0.75	1	2.5	2.33	11	0	0	0	1	1	0	0	1.5	0	14.33	1	0	2.25	0	1	3.5	1	1	3	0	3	1	2	1.5	1	1	1	3	1.25	2	1	1	1	0.5	2
HJ17.bin.201	1	1	1	0	0	0	0.5	0	1.5	0	1	2	1.5	10.5	2	1	2	1	2	1	2	5.5	1	17.5	1	0	2.5	1	1	5.5	1	5	4	1	3	1	3	1	1	0	1	4	1	2	2	1	1	1	1
BV21.bin.10	1	1	1	0	0	0	1.5	0	3	1.83	1	2.5	2	11	2	1.5	2	1	1	1	1	3.5	3	21.5	1	1	2	1	2.33	7.5	1	4	4	0	6	1	2	3.5	1	1	2	5	3	2	1	1	1	1.5	1
ERR3357629.bin.32	1	0	1	0	0	0	2	0	1.5	0	1	2	1.5	14	1	1	2	1	1	1	2	5.5	1	18.5	1	0	6.5	0	6	7.5	2	3	4	3	8	4	2	20.5	1	1	11	3	0	2	1	1	1	1.5	2
SRR11425457.bin.23	1	1	1	0	0	0	1.5	0	1.5	0	1	1.5	1.5	13	3	2	2	1	2	2	2	3.5	1	26.83	1	0	4.5	1	7.5	5.5	1	5	4	3	7	2	2	7	5	2	8.5	4.5	3	2	1	1	1	0.5	2
M17.bin.39	1	1	2	0.5	0	0.5	1.5	0	2	1	1	1.5	1.5	16	1	2	3	1	1	2	0	8	1	21.5	1	0	3.5	2	4	10.5	4	3	6	1	9	2	1	3.5	1	1	9	5	1	2	1	1	0	2.5	1
RF18.bin.130	1	0	1	0.5	0	0.5	1	0	1.5	1	1	3	1.5	13	0.5	1	2	1	1	1	2	2.5	1	17.5	1	0	6	0	3	6	1	4	4	1	4	2	2	2.5	1	0	1.5	5.5	1	2	0	1	1	1	1
BV20.bin.6	1	0	1	0	0	0	0.5	0	3	1	2	1.5	2.67	12	2	1.83	2	1	2	1	1	1.5	1	16.33	1	0	1	0.5	1	4.5	2	2	1	1	8	1	2	7	1	2	1	5	3	2	1	0	1	0.5	1
FDSW210084424_20MC.bin.57	1	0	1	1	0	0	1.5	0	2.5	0	1.83	1	1.5	13	3	2	2	1	1	1	3	2.5	1	23.5	1	0	0	2	0	4.5	3	4	4	0	4	0	1	5.5	2	2	2.5	6	2	2	0	1	1	0.5	2
HJ7.bin.127	1	1	1	0	1.5	0	2	0	1.5	1.5	1	3	2	13	3	4.5	2	1	1	2	2	2.5	1	17.5	1	0	7	3.5	7.5	6.5	2	4	4	1.5	6	3	1	11.5	0	2	13.67	9	2	2	1	1	1	0.5	5
RNX1.bin.166	1	0	1	0	0	0	1.5	0	1.5	1	0	1.5	2.5	13.5	2	1	2	2	0	2	2	7.5	1	11.5	1	0	1.5	2	1	3.5	1	4	4	0	4	0	2	1	2	0	0.5	6	1	2	0	1	0	1	2
BV8.H.bin.38	1	0	1	0	0	0	1.5	0	1.5	0	1	2.5	3	7	1	1.5	3	0	1	3	0	4.5	1	16.5	1	0	2	0	0	5	1	3	3	1	3	2	2	2	1	0	1	4	2	2	2	0	1	1	1
BV4.bin.44	1	0	1	0	0	0	0.5	0	1	1	2	1.5	1.5	12	3	1	0	2	1	2	1	2.5	0	15.5	1	0	1	1	1	5	1	1	4	0	5	1	2	2	1	0	0	4	1	2	1	1	1	0	1
SRR21474242.bin.24	1	1	1	0	0	0	0.5	0	2	0.5	1	1	1.5	12	4	1	2	1	1	1	1	2.5	1	16	1	0	1	1	2	5.5	1	4	5	1	3	1	1	2.5	1	0	1	3	1	2	2	1	1	0.5	1
HJ12.bin.139	1	1	1	1	0	0	0.5	0	1.5	1	1	3	1.5	12.5	2	1	1	1	1	1	1	4	0	15.5	1	0	1	1	2	4.5	1	5	4	1	2	1	2	4	1	1	1	4	1	3	2	1	0	0	2
SRR14411333.bin.13	1	1	1	0	0	0	0.5	0	1.5	0	1	1	3.33	14	5	2.33	2	1	1	2	2	2.5	1	23.5	1	0	2	1	0	5.5	1	4	4	2	3	2	2	3	1	1	4	4	1	2	0	1	1	0.5	1
BSTS1.bin.94	1	0	1	0	0	0	0.5	0	1.5	0	1	2.5	2.33	14.5	2	1.5	2	1	1	1	1	3.5	1	15.83	1	0	5	0.5	1	4.5	1	4	5	0	4	1	2	1.5	1	0	1.5	3	2	2	1	1	1	0	1
HJ4.bin.95	1	1	1	0	5.5	0	1	0	2.5	1	1.5	2.5	2.5	12	2.5	4	2	1	1	2	3	3.5	1	23.5	1	1	12	3	19.5	5.5	2	6	9.5	2.5	8	6	2	20.5	1	1	21.67	9	2	2	0	1	1	0.5	1
SRR11425458.bin.3	1	0	1	0	0	0	0.5	0	2.5	0	1	1.5	1.5	13	2	2	2	2	1	1	1	3.5	1	17.5	1	0	2	1	0	4.5	1	3	4	0	3	1	2	1	1	1	0	4	0	2	1	1	1	0.5	2
SRR11425459.bin.18	1	0	1	0.5	0	0.5	0	0	2.5	0.33	1	3	2.5	14	3	1	2	1	1	1	1	4.5	1	23.5	2	0	6	1	2	5.5	2	4	4	1	7	1	1	3	1	1	2	6	2	2	2	0	1	1.5	0
SRR11425453.bin.53	1	0	1	0	0	0	0.5	0	2	0.33	1	1.5	1.5	10	2	0	0	0	1	0	1	2.5	1	17.5	1	0	3	1	2	1.5	0	1	4	1	4	1	2	3	1	1	1	3	1	2	1	1	1	1.5	1
HJ15.bin.19	1	0	1	0	0	0	0.5	0	1.5	1	1.5	2.5	2.5	15	2	1	2	2	1	1	1	4.5	1	21.5	1	1	1	1	2	3.5	3	5	4	0	3	1.5	2	2	2	0	1	3	2	2	0	1	1	3.5	1
SRR11425442.bin.6	1	0	0	0.5	0	0.5	0.5	0	2.5	0.33	1	1	1.5	7	3	3	2	1	1	1	1	2.5	2	27.83	1	0	4	1	1	3.5	2	2	4	0	7	1	2	5	1	1	1	5	2	2	2	0	1	1.5	1
SRR23368206.bin.46	1	0	1	0.5	0	0.5	2.5	0	2	0	0	1	3.33	14.5	2	2.33	2	1	1	6	1	3.5	1	17	1	1	7	2	7	7.5	3	3	7.5	0	6	3	2	7.5	1	1	16.67	5	1	2	0	1	1	3	1
SRR11425434.bin.16	1	0	1	0	0	0	2.5	0	2	0	2	2.5	2	13	1	0	2	0	1	0	3	2.5	1	19	1	0	2	2.5	3	3.5	2	2	5	1	3	1	2	3.5	1	1	1.5	3	2	2	0	1	1	0.5	1
BSTS13.bin.102	1	1	1	0.5	1	0.5	2.5	0	1.5	0.83	2.5	2	2.5	12.5	0	4	2	1	1	1	3	3.5	1	18.5	1	1	0	1	8	4.5	1	4	4	3	7	3	2	2.33	1	1	8.33	4	1	2	1	1	1	1	1
SRR21350787.bin.1	0	0	1	0	0	0	0.5	0	1.5	1	0	1.5	2.5	13.5	2	2.5	2	1	1	2.5	1	4.5	1	15.5	1	0	2	0	9	6.5	0	2	10.5	0	7	4	1	5.5	0	3	12	6	1	3	1	1	1	1	2
SRR11425447.bin.25	0	1	0	0	0	0	3.5	0	2	2	1	1	1.5	10	1	1	1	1	1	3	3	3.5	1	18.5	1	0	5	1	10	4.5	1	2	5	1	8	2	1	9.5	1	1	11.5	3	1	2	0	1	1	2.5	3
SRR21350691.bin.13	0	0	1	0	0	0	2.5	0	2	0	0	2	3.83	14.5	2.5	5.83	3	1	2	5	4	4.5	1	17.5	1	0	4	2	10	13.5	6	5	10.5	1	7	3	1	12	0	2	19	4	2	2	1	1	1	0	1
SRR13490895.bin.70	0	1	1	0	0.5	0	0.5	0.5	1.5	1	1	1	1.5	11	1	2	1	1	1	1	2	3.5	1	14.5	1	1	0	0	1	3.5	1	4	3	1	3	1	3	1	1	1	1	4	1	2	2	1	1	0.5	1
BV25.bin.25	0	0	1	0	0.33	0	1	0	1.5	1.5	0.5	1.5	7.5	13.5	1	3.5	3	1	1	5	2	3.5	1	19	1	0	2	1	11.5	8.5	2	3	10	1	10	4	3	11	2	1	17.17	7	1	2	0	1	1	1	1
SRR21350760.bin.14	0	0	1	0	0	0	3.5	0	1.5	0	0	1	2.5	19.5	1	5	1	1	2	2	2	5.5	0	18	1	0	4.5	1	14	6.5	3	3	12.5	1	35	4	1	18	1	3	13.67	10.5	1	2	1	0	1	0	1
SRR23960626.bin.16	0	0	1	0	1	0	1.5	0	1.5	2.33	1	2.5	2	11.5	1	1.5	2	2	1	1	0	4	2	18.5	1	1	2	1	2.33	4.5	2	2	4	2	5	1	2	5	1	1	2	4	2	2	1	1	1	0	1
SRR21474238.bin.23	0	0	1	0	0	0	1	0	2.5	1	1	1.5	3	9.5	2	4.5	2	1	1	5	2	3.5	1	15.5	1	0	3.5	2	10	5.5	1	3	10.5	0	7	5	2	7.5	1	2	21.17	6	1	2	1	1	1	1	2
SRR11425437.bin.25	0	0	1	0	0.5	0	1	0	1.5	0.5	3	1.5	2.5	11.5	2	2	3	1	1	6	3.5	3.5	1	23	1	0	6.5	4	18.5	6.5	1	3	10.5	2	11	4	2	16.5	2	1	19	8	3	2	1	2	1	0	4
RN19.bin.22	0	1	1	0	0	0	0.5	0	2.5	0	1	1.5	1.5	12.5	2	1	2	1	1	1	1	4.5	1	21.5	1	1	2	1.5	2	3.5	1	4	4	0	3	1	2	2.5	1	1	1.5	4	1	2	1	1	1	1	1
SRR23368201.bin.87	0	0	0	0	0	0	1.5	0	1.5	1	1	2	1.5	9.5	1	1	1	1	1	1	1	4	1	18.5	1	0	0	2	1	4.5	1	4	4	0	3	1	2	3	1	0	1	7	1	2	1	1	0	0	1
BV28.bin.72	0	0	1	0	0.33	0	2	0	1.5	3	0	2	5.33	16.5	1	4.83	3	1	1	4	4	3	1	14.5	2	0	3	1	13	6.5	5	2	11	1	9	3	1	12.5	0	2	17.67	6	1	3	0	1	1	1	1
CD1.bin.21	0	1	1	0	0	0	0.5	0	2.5	1	1	1	2.5	8	2	1.5	1	1	1	2	1	3.5	1	17.5	1	1	0	2	2	4.5	1	5	4	0	3	1	2	1.5	1	0	1.5	3	1	2	1	1	1	1.5	2
MF7.bin.6	0	1	1	0	1	0	1.5	0	3	1	1	2.5	2.5	13	4	0	5	1	1	1	2	1.5	2	17.5	1	0	1	2.5	3	4.5	2	3	4	2	3	1	2	4	3	1	1	6	3	2	1	1	1	0.5	1
SRR14411332.bin.5	0	0	1	0	0.33	0	1.5	0	3	0	2.5	1	2.33	11.5	4	3.33	2	1	2	5	3	3.5	1	15.5	1	0	4	2	13	6.5	1	3	8.5	1	10.5	5	2	11.5	2	2	18.17	4	1	2	3	1	0	0	1
SRR23368201.bin.47	0	1	0	1	0	0	2.5	0	2.5	1.5	2	1.5	2	12.5	2	1	2	1	2	1	0	3.5	2	20	2	1	3	1	3	5.5	1	4	3	1	3	1	1	4.5	0	1	10	4	1	2	2	1	1	1	1
RNX1.bin.47	0	0	1	0	0	0	1.5	0	2.5	1	1	2.5	1.5	13	1	0	3	0	1	1	2	3	1	20.5	1	0	2	2	2	3.5	3	5	4	1	4	1	2	2.5	1	1	1.5	4	2	2	1	1	0	0.5	1
RF5.bin.16	0	0	1	0	0	0	1	0	1.5	0.5	0	1.5	2.5	16	0	1	2	1	1	1	1	2	1	16.5	1	0	2	3	4	6.5	1	3	5	1.5	3	1	1	1	1	0	1	4	0	3	1	1	1	0.5	2
HJ7.bin.189	0	1	1	0	1	0	1.5	0	2	0	1	0	3.5	10.5	2	0	3	3	1	1	1	3.5	1	12.5	1	1	4	1	2	2.5	3	4	4	1	6	1	2	6.5	1	0	6.5	3	1	2	1	1	1	2	1
ERR3357620.bin.84	0	1	1	0	0	0	0.5	0	1.5	0	1	1.5	2	10	3	1	2	1	2	1	1	2.5	2	17	1	1	2	2	1	4.5	2	2	4	1	3	2	2	3	1	1	1	4	1	2	1	1	1	0.5	2
SRR11425453.bin.20	0	0	1	0	0	0	0.5	0	1.5	0	1	1	1.5	7	2	1	2	1	1	1	1	1.5	1	20.83	1	0	5	1	1	4.5	2	1	3	0	6	2	2	5	1	2	1	5	2	2	1	0	1	1.5	0
SRR21474238.bin.45	0	1	1	0	0.5	0	3	0	1	1	0	2	1.5	11	1	2.5	2	1	1	1	2	3	1	18.5	1	1	9	2.5	13	4.5	0	4	3	1.5	7	5	2	13.5	1	3	10.83	10	0	2	0	1	1	0.5	1
SRR14411333.bin.4	0	0	1	0	0	0	0.5	0	1.5	0	1	2.5	3	11.5	2	1.5	2	2	1	1	0	2.5	1	22	1	0	0	1	0	5.5	1	3	5	0	3	1	3	2	1	0	2	4	2	2	1	1	1	1	2
BVI9.bin.110	0	1	1	1	0	0	0.5	0	1.5	0	0	1.5	1.5	12	0	2	2	1	2	1	1	3.5	1	12.5	1	0	2	2	3.5	6.5	1	1	3	1	4	1	2	1	1	0	5	4	2	2	2	1	1	0.5	2
SRR23368203.bin.56	0	1	1	0	1	0	0.5	0	0.5	1.5	1	1	2.5	14	1	0	2	1	1	1	2	1.5	0	16.5	1	1	2	2	2.5	4.5	1	5	3	1	4	2	2	1	1	0	1	6	1	2	2	1	1	1.5	3
BSTS3.bin.132	0	0	1	0	0	0	0.5	0	0.5	0.5	1	1.5	1.5	7	4	1	2	1	1	0	2	1.5	1	23	1	0	3	1	1	3.5	2	1	4	0	4	1	2	2.5	1	1	1	4	1	2	0	0	1	0.5	1
BV16.bin.116	0	0	1	0	0.33	0	1	0	1.5	0.5	0.5	1.5	6.17	13	1	3.17	3	1	3	6	3	3.5	1	18	1	0	2	1	14.5	6.5	2	3	10	1	10	4	2	11.5	1	1	17.67	7	1	2	0	1	1	0.5	1
SRR13490896.bin.36	0	0	1	0	0	0	0.5	0	2.5	1	1	1	2	11	1	1	1	1	0	2	1	3.5	1	20.5	1	1	1	1	1	4.5	1	4	4	1	3	1	2	1.5	1	0	1.5	3	3	2	2	1	1	1.5	1
SRR21474239.bin.95	0	0	0	0	0	0	2.5	0	1.5	0.5	1	1.5	2.5	13	2	1	2	0	1	1	0	4.5	1	16.5	1	0	2	3	1	4.5	1	3	5	1	4	1	1	2.5	1	0	1	3	1	2	1	1	1	1.5	0
HJ6.bin.171	0	1	1	0	0	0	0.5	0	1.5	1	1	1.5	1.5	8	2	0	2	1	1	2	1	3	1	16	0	0	1	1	1	5.5	1	3	4	0	2	1	2	1	1	0	1	2	2	1	1	1	1	0.5	2
BV28.bin.3	0	1	1	1	0	0	0.5	0	1.5	0	0	1.5	1.5	11.5	0	2	2	1	2	1	2	3	1	11.5	1	0	2	1	2.5	6.5	1	2	3	1	3	1	2	0	1	0	3	3	2	2	1	1	0	0	2
[truncated: 214 more columns]
